# Supplementary material for: Biotin-transfer from a trifunctional crosslinker for identification of cell surface receptors of soluble protein ligands
Source: Sci Rep. 2017 Apr 19;7:46574. doi: 10.1038/srep46574 (PMC5396193; doi:10.1038/srep46574)
Supplement: Supplementary Table S1 [file srep46574-s1.xls]

## Sheet: BR1-Int a3 mAb
Protein	Peptide	m/z	z	RT (s)	Delta Mass	Mascot Score	Intensity: Int a3 mAb - TR1	Intensity: CTL - TR1	Intensity: Int a3 mAb - TR2	Intensity: CTL - TR2
O43292,Glycosylphosphatidylinositol anchor attachment 1 protein OS=Homo sapiens GN=GPAA1	R.KLPFPDETHER.Y	456.898	3	1898	-0.01014	52.34	6338247	5.77334e+06	5563232	3.67255e+06
O43292,Glycosylphosphatidylinositol anchor attachment 1 protein OS=Homo sapiens GN=GPAA1	R.SVGLEVYTQSFSR.K	736.87	2	3027	-0.006007	81.09	1.78826e+06	1427881	1559310	941096
O43292,Glycosylphosphatidylinositol anchor attachment 1 protein OS=Homo sapiens GN=GPAA1	R.VVSTQAPDR.G	486.757	2	901	-0.00419	46.61	418342	316508	302776	225148
O43390,Heterogeneous nuclear ribonucleoprotein R OS=Homo sapiens GN=HNRNPR	K.AGPIWDLR.L	464.253	2	3009	-0.005473	50.89	1.21158e+06	1.25626e+06	1.08598e+06	986969
O43390,Heterogeneous nuclear ribonucleoprotein R OS=Homo sapiens GN=HNRNPR	K.ESDLSHVQNK.S	578.783	2	761	-0.000758	38.9	187500	169352	0	0
O43390,Heterogeneous nuclear ribonucleoprotein R OS=Homo sapiens GN=HNRNPR	K.LKDYAFVHFEDR.G	513.921	3	2648	-0.010904	51.73	1098555	966574	305150	353944
O43390,Heterogeneous nuclear ribonucleoprotein R OS=Homo sapiens GN=HNRNPR	K.TKENILEEFSK.V	669.349	2	2824	-0.004328	39.64	944533	1025159	907815	881712
O43390,Heterogeneous nuclear ribonucleoprotein R OS=Homo sapiens GN=HNRNPR	R.DLYEDELVPLFEK.A	805.398	2	3900	-0.01118	36.15	1728598	1.98931e+06	553144	1.40302e+06
O43390,Heterogeneous nuclear ribonucleoprotein R OS=Homo sapiens GN=HNRNPR	R.GFCFLEYEDHK.T	722.81	2	3033	-0.00648	55.98	750305	752208	683551	644013
O43390,Heterogeneous nuclear ribonucleoprotein R OS=Homo sapiens GN=HNRNPR	R.NLATTVTEEILEK.S	730.892	2	3828	-0.007334	71.43	2495208	2.66683e+06	1624489	2207983
O75369,Filamin-B OS=Homo sapiens GN=FLNB	K.VVASGPGLEHGK.V	575.811	2	1186	-0.006465	35.33	170894	239254	198480	200410
O75369,Filamin-B OS=Homo sapiens GN=FLNB	R.EATTDFTVDSRPLTQVGGDHIK.A	796.404	3	2640	0.012549	45.07	544218	641035	486774	499900
O75533,Splicing factor 3B subunit 1 OS=Homo sapiens GN=SF3B1	R.GDTPGHATPGHGGATSSAR.K	578.603	3	608	-0.001961	59.8	0	548035	546336	332582
O94901,SUN domain-containing protein 1 OS=Homo sapiens GN=SUN1	K.LLFSEDQQGGSLEQLLQR.F	1031.03	2	3832	-0.011974	111.18	3.20487e+06	2957518	2.58987e+06	4038668
O94901,SUN domain-containing protein 1 OS=Homo sapiens GN=SUN1	K.RPDDTAFQIVELR.I	780.408	2	3092	-0.009349	52.7	1.34369e+06	1.57708e+06	1319519	1256281
O94901,SUN domain-containing protein 1 OS=Homo sapiens GN=SUN1	K.TGCETVDAVQER.V	682.806	2	1527	-0.006786	83.84	873496	1.08508e+06	830895	594964
O94901,SUN domain-containing protein 1 OS=Homo sapiens GN=SUN1	K.TISAVGEQLLPTVEHLQLELDQLK.S	892.153	3	4055	-0.021661	61.15	1.9625e+06	1677134	1171509	1.35542e+06
O94901,SUN domain-containing protein 1 OS=Homo sapiens GN=SUN1	R.EQTTVDHFWGLDDDGDLKGGNK.A	816.37	3	2961	-0.015572	57.73	556482	649456	552429	486397
O94901,SUN domain-containing protein 1 OS=Homo sapiens GN=SUN1	R.LATTACTLGDGEAVGADSGTSSAVSLK.N	1270.11	2	2618	-0.013119	105.27	553342	515447	333877	308099
O94901,SUN domain-containing protein 1 OS=Homo sapiens GN=SUN1	R.MSHLEDILGK.L	571.794	2	2587	-0.006908	43.18	802041	788368	734530	639846
O94901,SUN domain-containing protein 1 OS=Homo sapiens GN=SUN1	R.VDQMEGGAAGPSASVR.D	766.357	2	1596	-0.010462	105.27	1165934	1.22873e+06	1.06616e+06	768148
P00533,Epidermal growth factor receptor OS=Homo sapiens GN=EGFR	K.IICAQQCSGR.C	596.775	2	1115	-0.013363	49.02	206898	286622	365437	211018
P00533,Epidermal growth factor receptor OS=Homo sapiens GN=EGFR	K.SPSDCCHNQCAAGCTGPR.E	678.926	3	891	-0.000375	35.21	352556	226500	0	0
P00533,Epidermal growth factor receptor OS=Homo sapiens GN=EGFR	K.VLGSGAFGTVYK.G	599.824	2	2671	-0.006725	54.29	1767613	1.06543e+06	1657881	933095
P00533,Epidermal growth factor receptor OS=Homo sapiens GN=EGFR	R.ELVEPLTPSGEAPNQALLR.I	1017.54	2	3114	-0.007899	103.55	2.2621e+06	1599605	1.77345e+06	1105330
P00533,Epidermal growth factor receptor OS=Homo sapiens GN=EGFR	R.FSNNPALCNVESIQWR.D	967.957	2	3262	-0.011683	84.64	903933	551152	625978	454878
P00533,Epidermal growth factor receptor OS=Homo sapiens GN=EGFR	R.GKSPSDCCHNQCAAGCTGPR.E	740.625	3	925	-0.019692	35.52	0	223666	363862	111548
P00533,Epidermal growth factor receptor OS=Homo sapiens GN=EGFR	R.IPLENLQIIR.G	604.868	2	3271	-0.007655	59.77	2854380	1763569	2393174	2089691
P00533,Epidermal growth factor receptor OS=Homo sapiens GN=EGFR	R.NLQEILHGAVR.F	625.35	2	2865	-0.00796	55.74	2329275	1.49513e+06	2310362	1.36351e+06
P00533,Epidermal growth factor receptor OS=Homo sapiens GN=EGFR	R.NYVVTDHGSCVR.A	703.822	2	1479	-0.011379	71.35	1.03017e+06	596732	900822	539237
P00533,Epidermal growth factor receptor OS=Homo sapiens GN=EGFR	R.TDLHAFENLEIIR.G	785.91	2	3385	-0.008709	49.98	1434307	949240	1260791	712063
P02786,Transferrin receptor protein 1 OS=Homo sapiens GN=TFRC	K.AVLGTSNFK.V	468.758	2	1957	-0.006557	36.02	2.47754e+06	1579439	2.04926e+06	853071
P02786,Transferrin receptor protein 1 OS=Homo sapiens GN=TFRC	K.GFVEPDHYVVVGAQR.D	836.921	2	2560	-0.009317	85.14	1215074	778822	1180259	509622
P02786,Transferrin receptor protein 1 OS=Homo sapiens GN=TFRC	K.GFVEPDHYVVVGAQR.D	558.283	3	2571	-0.008782	41.44	7099453	2.24093e+06	6.19548e+06	1.67452e+06
P02786,Transferrin receptor protein 1 OS=Homo sapiens GN=TFRC	K.HPVTGQFLYQDSNWASK.V	989.473	2	2817	-0.007198	60.7	790635	434922	773012	276194
P02786,Transferrin receptor protein 1 OS=Homo sapiens GN=TFRC	K.HPVTGQFLYQDSNWASK.V	659.983	3	2819	-0.012093	58.32	2704550	1.62737e+06	2.45695e+06	1.28748e+06
P02786,Transferrin receptor protein 1 OS=Homo sapiens GN=TFRC	K.LAQMFSDMVLK.D	641.828	2	3469	-0.004527	66.78	3.09548e+06	1.60759e+06	3149555	1.39934e+06
P02786,Transferrin receptor protein 1 OS=Homo sapiens GN=TFRC	K.LAVDEEENADNNTK.A	781.349	2	1442	-0.006389	85.86	1.18231e+06	1063359	934680	665270
P02786,Transferrin receptor protein 1 OS=Homo sapiens GN=TFRC	K.LDSTDFTGTIK.L	599.3	2	2474	-0.007197	62.14	1610096	902510	1.47168e+06	655070
P02786,Transferrin receptor protein 1 OS=Homo sapiens GN=TFRC	K.LFGNMEGDCPSDWK.T	828.341	2	3022	-0.007517	86.2	1.66196e+06	951196	1428060	630476
P02786,Transferrin receptor protein 1 OS=Homo sapiens GN=TFRC	K.LTHDVELNLDYER.Y	808.897	2	2582	-0.003932	49.2	803972	467844	657336	316659
P02786,Transferrin receptor protein 1 OS=Homo sapiens GN=TFRC	K.SGVGTALLLK.L	479.797	2	2719	-0.005824	55.89	1452295	874362	2.18087e+06	715934
P02786,Transferrin receptor protein 1 OS=Homo sapiens GN=TFRC	K.VSASPLLYTLIEK.T	717.41	2	3769	-0.011699	101.08	3.05036e+06	2.07088e+06	1800064	1827633
P02786,Transferrin receptor protein 1 OS=Homo sapiens GN=TFRC	R.EAGSQKDENLALYVENQFR.E	737.689	3	3440	-0.015266	45.58	5.31463e+06	3.18352e+06	3583119	2.10817e+06
P02786,Transferrin receptor protein 1 OS=Homo sapiens GN=TFRC	R.LVYLVENPGGYVAYSK.A	886.462	2	3150	-0.009334	97.49	2822096	1474692	2.67056e+06	1.09056e+06
P02786,Transferrin receptor protein 1 OS=Homo sapiens GN=TFRC	R.SAFSNLFGGEPLSYTR.F	873.424	2	3788	-0.007593	75.1	1626728	1051595	828862	780939
P02786,Transferrin receptor protein 1 OS=Homo sapiens GN=TFRC	R.SSGLPNIPVQTISR.A	734.905	2	2834	-0.008541	50.35	4.37453e+06	2.50904e+06	3445342	1724575
P02786,Transferrin receptor protein 1 OS=Homo sapiens GN=TFRC	R.VEYHFLSPYVSPK.E	522.601	3	2946	-0.010629	46.79	2558512	1.50436e+06	2516779	1209098
P02786,Transferrin receptor protein 1 OS=Homo sapiens GN=TFRC	R.VEYHFLSPYVSPK.E	783.398	2	2931	-0.010616	45.15	1.10906e+06	647145	1237023	498350
P02786,Transferrin receptor protein 1 OS=Homo sapiens GN=TFRC	R.YNSQLLSFVR.D	613.826	2	3277	-0.008814	63.01	1.2825e+06	769269	1134414	629386
P04843,Dolichyl-diphosphooligosaccharide--protein glycosyltransferase subunit 1 OS=Homo sapiens GN=RPN1	K.ALTSEIALLQSR.L	651.368	2	3162	-0.013255	70.22	942798	991494	1112168	849118
P04843,Dolichyl-diphosphooligosaccharide--protein glycosyltransferase subunit 1 OS=Homo sapiens GN=RPN1	K.NIEIDSPYEISR.A	718.351	2	2773	-0.012416	57.5	903604	994912	963422	574592
P04843,Dolichyl-diphosphooligosaccharide--protein glycosyltransferase subunit 1 OS=Homo sapiens GN=RPN1	K.VTAEVVLAHLGGGSTSR.A	827.445	2	2908	-0.009502	114.95	635116	585912	641382	517788
P04843,Dolichyl-diphosphooligosaccharide--protein glycosyltransferase subunit 1 OS=Homo sapiens GN=RPN1	K.VTAEVVLAHLGGGSTSR.A	551.964	3	2914	-0.01391	50.62	543735	484128	535394	392482
P04843,Dolichyl-diphosphooligosaccharide--protein glycosyltransferase subunit 1 OS=Homo sapiens GN=RPN1	R.ATSFLLALEPELEAR.L	830.446	2	3938	-0.010844	68.18	1.91035e+06	1822363	949211	2076008
P05165,Propionyl-CoA carboxylase alpha chain, mitochondrial OS=Homo sapiens GN=PCCA	K.FLSDVYPDGFK.G	644.313	2	3069	-0.007259	67.13	3569512	4.21579e+06	3540064	3266836
P05165,Propionyl-CoA carboxylase alpha chain, mitochondrial OS=Homo sapiens GN=PCCA	K.KAEVNTIPGFDGVVK.D	787.426	2	2707	-0.013546	93.09	1.00717e+06	1.25792e+06	1.14041e+06	920618
P05165,Propionyl-CoA carboxylase alpha chain, mitochondrial OS=Homo sapiens GN=PCCA	K.TVAIHSDVDASSVHVK.M	832.93	2	1845	-0.007776	81.74	816162	1003302	606805	513256
P05165,Propionyl-CoA carboxylase alpha chain, mitochondrial OS=Homo sapiens GN=PCCA	K.TVAIHSDVDASSVHVK.M	555.622	3	1857	-0.009682	64.48	9.68799e+06	10887938	6627910	7.22029e+06
P05165,Propionyl-CoA carboxylase alpha chain, mitochondrial OS=Homo sapiens GN=PCCA	K.VTEDTSSVLR.S	553.786	2	1640	-0.005031	61.73	7.93287e+06	1.00321e+07	7226085	7.28284e+06
P05165,Propionyl-CoA carboxylase alpha chain, mitochondrial OS=Homo sapiens GN=PCCA	K.VVEEAPSIFLDAETR.R	838.427	2	3297	-0.007487	90.17	2.90236e+06	3636804	2396161	3059853
P05165,Propionyl-CoA carboxylase alpha chain, mitochondrial OS=Homo sapiens GN=PCCA	K.VVEEAPSIFLDAETRR.A	916.477	2	3065	-0.008616	54.24	1679049	2.19055e+06	1442092	1384322
P05165,Propionyl-CoA carboxylase alpha chain, mitochondrial OS=Homo sapiens GN=PCCA	K.YSSAGTVEFLVDSK.K	751.868	2	3041	-0.009242	114.93	1888247	2.17826e+06	1.76243e+06	1990835
P05165,Propionyl-CoA carboxylase alpha chain, mitochondrial OS=Homo sapiens GN=PCCA	K.YSSAGTVEFLVDSKK.N	815.916	2	2775	-0.008495	104.07	643849	715038	610356	474133
P05165,Propionyl-CoA carboxylase alpha chain, mitochondrial OS=Homo sapiens GN=PCCA	R.AQAVHPGYGFLSENK.E	809.4	2	2401	-0.008341	51.83	619409	720898	695161	583572
P05165,Propionyl-CoA carboxylase alpha chain, mitochondrial OS=Homo sapiens GN=PCCA	R.AQAVHPGYGFLSENK.E	539.935	3	2398	-0.010429	45.83	2215835	2393700	2289098	1333631
P05165,Propionyl-CoA carboxylase alpha chain, mitochondrial OS=Homo sapiens GN=PCCA	R.AQAVHPGYGFLSENKEFAR.C	707.685	3	2679	-0.011301	57.87	2.0459e+06	2473258	1.89195e+06	2045013
P05165,Propionyl-CoA carboxylase alpha chain, mitochondrial OS=Homo sapiens GN=PCCA	R.GVTHNIALLR.E	547.323	2	2192	-0.008434	56.26	1.35923e+06	1536493	1.18483e+06	1.3531e+06
P05165,Propionyl-CoA carboxylase alpha chain, mitochondrial OS=Homo sapiens GN=PCCA	R.HIEIQVLGDK.H	576.321	2	2374	-0.007441	59.8	4555116	4801218	3615842	2.76237e+06
P05165,Propionyl-CoA carboxylase alpha chain, mitochondrial OS=Homo sapiens GN=PCCA	R.LSQYQEPIHLPGVR.V	818.939	2	2858	-0.009288	70.65	1114932	1455962	1116510	978117
P05165,Propionyl-CoA carboxylase alpha chain, mitochondrial OS=Homo sapiens GN=PCCA	R.LSQYQEPIHLPGVR.V	546.295	3	2852	-0.009606	49.28	6120071	7.52198e+06	5271206	6.40746e+06
P05165,Propionyl-CoA carboxylase alpha chain, mitochondrial OS=Homo sapiens GN=PCCA	R.LSSQEAASSFGDDR.L	735.324	2	1893	-0.010463	104.39	4.22144e+06	5240894	3.2279e+06	2967280
P05165,Propionyl-CoA carboxylase alpha chain, mitochondrial OS=Homo sapiens GN=PCCA	R.MADALDNYVIR.G	640.813	2	2927	-0.011989	74.54	2173396	2797017	2.16156e+06	2028838
P05165,Propionyl-CoA carboxylase alpha chain, mitochondrial OS=Homo sapiens GN=PCCA	R.MPVIKPDIANWELSVK.L	614.003	3	3462	-0.010001	64.7	2.3378e+06	4714891	2.64209e+06	3.1436e+06
P05165,Propionyl-CoA carboxylase alpha chain, mitochondrial OS=Homo sapiens GN=PCCA	R.VDSGIQPGSDISIYYDPMISK.L	1143.05	2	3473	-0.010447	103.38	1.69509e+06	1978131	932477	952113
P05362,Intercellular adhesion molecule 1 OS=Homo sapiens GN=ICAM1	K.ASVSVTAEDEGTQR.L	725.339	2	1521	-0.011378	84.5	1.52559e+06	630813	1181458	348548
P05362,Intercellular adhesion molecule 1 OS=Homo sapiens GN=ICAM1	K.DGTFPLPIGESVTVTR.D	844.942	2	3433	-0.007914	57.22	2.18188e+06	916210	1488809	556022
P05362,Intercellular adhesion molecule 1 OS=Homo sapiens GN=ICAM1	K.LLGIETPLPK.K	540.833	2	3130	-0.006709	55.44	1969952	920152	2079602	1077519
P05362,Intercellular adhesion molecule 1 OS=Homo sapiens GN=ICAM1	R.CQVEGGAPR.A	487.228	2	645	-0.003885	50.97	128530	0	0	0
P05362,Intercellular adhesion molecule 1 OS=Homo sapiens GN=ICAM1	R.DLEGTYLCR.A	563.761	2	2370	-0.005763	48.57	1532751	689662	1.26449e+06	376126
P05362,Intercellular adhesion molecule 1 OS=Homo sapiens GN=ICAM1	R.EPAVGEPAEVTTTVLVR.R	884.473	2	2881	-0.010799	80.92	1.16458e+06	591454	990725	338906
P05362,Intercellular adhesion molecule 1 OS=Homo sapiens GN=ICAM1	R.VELAPLPSWQPVGK.D	760.925	2	3351	-0.005045	55.27	2.11233e+06	782228	1535261	598172
P05556,Integrin beta-1 OS=Homo sapiens GN=ITGB1	K.FCECDNFNCDR.S	768.765	2	1928	-0.008175	63.73	1477390	286195	1.22685e+06	150152
P05556,Integrin beta-1 OS=Homo sapiens GN=ITGB1	K.GCPPDDIENPR.G	635.276	2	1529	-0.008707	51.7	2739108	425906	2346511	288166
P05556,Integrin beta-1 OS=Homo sapiens GN=ITGB1	K.GEVFNELVGK.Q	546.287	2	2748	-0.006938	45.09	1.39136e+07	2.57128e+06	1.92643e+07	1647379
P05556,Integrin beta-1 OS=Homo sapiens GN=ITGB1	K.KGCPPDDIENPR.G	699.323	2	1322	-0.008083	69.13	1.40906e+06	222926	1176888	102200
P05556,Integrin beta-1 OS=Homo sapiens GN=ITGB1	K.LKPEDITQIQPQQLVLR.L	1010.08	2	3290	-0.010951	98.89	7813106	1204358	7.01648e+06	875616
P05556,Integrin beta-1 OS=Homo sapiens GN=ITGB1	K.LKPEDITQIQPQQLVLR.L	673.721	3	3270	-0.011392	60.77	39604095	5580167	3.19222e+07	6392481
P05556,Integrin beta-1 OS=Homo sapiens GN=ITGB1	K.LSEGVTISYK.S	548.795	2	2226	-0.006617	64.87	9.34646e+06	1.11867e+06	6.12433e+06	552103
P05556,Integrin beta-1 OS=Homo sapiens GN=ITGB1	K.LSENNIQTIFAVTEEFQPVYK.E	1235.62	2	3992	-0.008265	98.36	22239166	2822139	6851002	1895389
P05556,Integrin beta-1 OS=Homo sapiens GN=ITGB1	K.LSENNIQTIFAVTEEFQPVYK.E	824.083	3	3996	-0.01609	63.46	8384406	995152	3112111	778578
P05556,Integrin beta-1 OS=Homo sapiens GN=ITGB1	K.NVLSLTNK.G	444.758	2	2035	-0.00593	48.41	8.71977e+06	1309879	9459999	743488
P05556,Integrin beta-1 OS=Homo sapiens GN=ITGB1	K.NVLSLTNKGEVFNELVGK.Q	981.033	2	3401	-0.011683	98.72	6516144	893196	5.30976e+06	661938
P05556,Integrin beta-1 OS=Homo sapiens GN=ITGB1	K.NVLSLTNKGEVFNELVGK.Q	654.358	3	3403	-0.009561	43.36	1.63629e+07	2.14045e+06	11951259	1632304
P05556,Integrin beta-1 OS=Homo sapiens GN=ITGB1	K.SAVTTVVNPK.Y	508.29	2	1575	-0.005931	61.43	3.33692e+07	5.38844e+06	2.90774e+07	2.9042e+06
P05556,Integrin beta-1 OS=Homo sapiens GN=ITGB1	K.SLGTDLMNEMR.R	633.79	2	3261	-0.008373	61.15	3.38022e+06	509424	2792852	505592
P05556,Integrin beta-1 OS=Homo sapiens GN=ITGB1	K.WDTGENPIYK.S	611.787	2	2389	-0.007045	51.66	2.14046e+07	3.45468e+06	19105862	1967731
P05556,Integrin beta-1 OS=Homo sapiens GN=ITGB1	R.AEDYPIDLYYLMDLSYSMKDDLENVK.S	1048.48	3	4095	-0.01551	96.89	15665752	1.7302e+06	7.37255e+06	1.44996e+06
P05556,Integrin beta-1 OS=Homo sapiens GN=ITGB1	R.CDDLEALKK.K	546.269	2	1616	-0.008449	49.57	5392105	21919396	5.19232e+06	14128771
P05556,Integrin beta-1 OS=Homo sapiens GN=ITGB1	R.DKLPQPVQPDPVSHCK.E	615.645	3	1797	-0.012216	77.52	32274016	5.0974e+06	2.81272e+07	3617420
P05556,Integrin beta-1 OS=Homo sapiens GN=ITGB1	R.DKLPQPVQPDPVSHCK.E	922.966	2	1786	-0.007135	70.47	2.94915e+06	525572	2.63732e+06	183988
P05556,Integrin beta-1 OS=Homo sapiens GN=ITGB1	R.DKLPQPVQPDPVSHCK.E	461.986	4	1804	-0.012043	43.41	9382581	1.2727e+06	5.38461e+06	149781
P05556,Integrin beta-1 OS=Homo sapiens GN=ITGB1	R.DNTNEIYSGK.F	570.758	2	1393	-0.00802	48.1	2903877	455224	2386252	325472
P05556,Integrin beta-1 OS=Homo sapiens GN=ITGB1	R.GICECGVCK.C	541.721	2	1294	-0.00851	50.31	5.48305e+06	864248	4.8737e+06	593582
P05556,Integrin beta-1 OS=Homo sapiens GN=ITGB1	R.HCECSTDEVNSEDMDAYCR.K	793.28	3	1939	-0.017434	82.52	2456285	534156	3.78256e+06	368124
P05556,Integrin beta-1 OS=Homo sapiens GN=ITGB1	R.IGFGSFVEK.T	492.26	2	2924	-0.007166	77.03	3.43453e+07	5.30388e+06	39706254	4.49697e+06
P05556,Integrin beta-1 OS=Homo sapiens GN=ITGB1	R.SGEPQTFTLK.F	554.284	2	2151	-0.006617	54.47	19499405	3.10222e+06	17638266	1990259
P06756,Integrin alpha-V OS=Homo sapiens GN=ITGAV	K.IYIGDDNPLTLIVK.A	787.441	2	3910	-0.009135	81.22	2559574	1827131	1496571	1778801
P06756,Integrin alpha-V OS=Homo sapiens GN=ITGAV	K.YNNQLATR.T	490.248	2	1166	-0.007762	35.46	487188	659342	665744	409018
P06756,Integrin alpha-V OS=Homo sapiens GN=ITGAV	R.FGSAIAPLGDLDQDGFNDIAIAAPYGGEDKK.G	1055.84	3	3852	-0.021888	104.18	1.64057e+06	1269274	429628	1009093
P07305,Histone H1.0 OS=Homo sapiens GN=H1F0	K.VGENADSQIK.L	530.763	2	1083	-0.007456	53.66	551196	1.13584e+06	1017116	800762
P07305,Histone H1.0 OS=Homo sapiens GN=H1F0	K.YSDMIVAAIQAEK.N	719.862	2	3233	-0.008007	115.45	1.55146e+06	1363879	1061807	1.01743e+06
P08195,4F2 cell-surface antigen heavy chain OS=Homo sapiens GN=SLC3A2	K.ADLLLSTQPGREEGSPLELER.L	770.735	3	3144	-0.003503	58.41	1437640	1241488	1.17801e+06	858323
P08195,4F2 cell-surface antigen heavy chain OS=Homo sapiens GN=SLC3A2	K.IKVAEDEAEAAAAAK.F	496.26	3	1850	-0.009317	45.32	1064746	908264	719127	617297
P08195,4F2 cell-surface antigen heavy chain OS=Homo sapiens GN=SLC3A2	K.VAEDEAEAAAAAK.F	623.297	2	1460	-0.008601	85.37	642608	505111	523511	385052
P08195,4F2 cell-surface antigen heavy chain OS=Homo sapiens GN=SLC3A2	R.GENSWFSTQVDTVATK.V	885.415	2	3090	-0.010677	82.81	621264	530701	471998	318868
P08195,4F2 cell-surface antigen heavy chain OS=Homo sapiens GN=SLC3A2	R.IGDLQAFQGHGAGNLAGLK.G	622.996	3	2965	-0.007423	54.43	1.49433e+06	1129296	1924834	1026626
P09651,Heterogeneous nuclear ribonucleoprotein A1 OS=Homo sapiens GN=HNRNPA1	K.LFIGGLSFETTDESLR.S	892.951	2	3811	-0.011683	135.69	1764542	1688560	797235	1.2516e+06
P09651,Heterogeneous nuclear ribonucleoprotein A1 OS=Homo sapiens GN=HNRNPA1	R.EDSQRPGAHLTVK.K	719.373	2	1242	-0.005153	61.56	948678	1364461	1259720	769012
P09651,Heterogeneous nuclear ribonucleoprotein A1 OS=Homo sapiens GN=HNRNPA1	R.GFAFVTFDDHDSVDK.I	850.38	2	3184	-0.008127	79.91	1.30737e+06	1218951	1209477	904046
P09651,Heterogeneous nuclear ribonucleoprotein A1 OS=Homo sapiens GN=HNRNPA1	R.GFAFVTFDDHDSVDKIVIQK.Y	761.05	3	3457	-0.01583	44.42	4.65379e+06	4338970	3.25048e+06	2894773
P09651,Heterogeneous nuclear ribonucleoprotein A1 OS=Homo sapiens GN=HNRNPA1	R.KLFIGGLSFETTDESLR.S	638.335	3	3488	-0.012046	43.6	1863071	1530507	1746683	1.01524e+06
P09651,Heterogeneous nuclear ribonucleoprotein A1 OS=Homo sapiens GN=HNRNPA1	R.NQGGYGGSSSSSSYGSGR.R	847.847	2	1137	-0.012553	128.12	918526	839082	882868	392106
P10316,HLA class I histocompatibility antigen, A-69 alpha chain OS=Homo sapiens GN=HLA-A	R.DGEDQTQDTELVETRPAGDGTFQK.W	879.728	3	2297	-0.022302	61.04	1915117	1405734	2.29956e+06	822020
P10316,HLA class I histocompatibility antigen, A-69 alpha chain OS=Homo sapiens GN=HLA-A	R.FDSDAASQR.M	498.723	2	906	-0.000194	58.14	1.05976e+06	617583	963416	328766
P10316,HLA class I histocompatibility antigen, A-69 alpha chain OS=Homo sapiens GN=HLA-A	R.FIAVGYVDDTQFVR.F	815.413	2	3303	-0.008875	106.94	3215116	1773348	2.30021e+06	1665317
P11498,Pyruvate carboxylase, mitochondrial OS=Homo sapiens GN=PC	K.GQIGAPMPGK.V	478.252	2	1640	-0.0059	38.12	916264	1.08174e+06	737673	648235
P11498,Pyruvate carboxylase, mitochondrial OS=Homo sapiens GN=PC	K.IAEEFEVELER.G	682.336	2	2967	-0.010082	78.23	1929679	2.46258e+06	1442948	1365902
P11498,Pyruvate carboxylase, mitochondrial OS=Homo sapiens GN=PC	K.QVGYENAGTVEFLVDR.H	898.938	2	3255	-0.011682	75.82	839002	960679	575955	565158
P11498,Pyruvate carboxylase, mitochondrial OS=Homo sapiens GN=PC	K.VVEIAPAAHLDPQLR.T	814.957	2	2727	-0.00494	67.43	1.14855e+06	1.30819e+06	1006178	1025692
P11498,Pyruvate carboxylase, mitochondrial OS=Homo sapiens GN=PC	R.AEAEAQAEELSFPR.S	774.367	2	2604	-0.007579	108.98	3109036	3.58923e+06	2648630	2652108
P11498,Pyruvate carboxylase, mitochondrial OS=Homo sapiens GN=PC	R.GANAVGYTNYPDNVVFK.F	914.941	2	2879	-0.012492	110.44	1460379	1536894	1.07612e+06	985884
P11498,Pyruvate carboxylase, mitochondrial OS=Homo sapiens GN=PC	R.HGEEVTPEDVLSAAMYPDVFAHFK.D	897.086	3	3964	-0.017755	109.41	1908311	1802320	1.00498e+06	1.41524e+06
P11498,Pyruvate carboxylase, mitochondrial OS=Homo sapiens GN=PC	R.LDNASAFQGAVISPHYDSLLVK.V	782.405	3	3367	-0.011939	86.9	2562132	2.79388e+06	2.28096e+06	2.08883e+06
P11498,Pyruvate carboxylase, mitochondrial OS=Homo sapiens GN=PC	R.NHPGLLLMDTTFR.D	505.595	3	3289	-0.009056	39.11	1.29388e+06	1.12977e+06	999573	1625439
P11498,Pyruvate carboxylase, mitochondrial OS=Homo sapiens GN=PC	R.VEGRPGASLPPLDLQALEK.E	664.035	3	3296	-0.00692	58.77	3.7101e+06	4.30856e+06	2944064	5.3207e+06
P11498,Pyruvate carboxylase, mitochondrial OS=Homo sapiens GN=PC	R.VFDYSEYWEGAR.G	761.331	2	3212	-0.010494	107.06	2405657	2549049	1.78416e+06	1.88842e+06
P11717,Cation-independent mannose-6-phosphate receptor OS=Homo sapiens GN=IGF2R	K.VPIDGPPIDIGR.V	624.846	2	2774	-0.009073	41.3	809074	1.86073e+06	704565	576130
P14866,Heterogeneous nuclear ribonucleoprotein L OS=Homo sapiens GN=HNRNPL	K.IEYAKPTR.L	489.271	2	1083	-0.006647	40.97	1.02846e+06	1372488	1208362	1.01282e+06
P14866,Heterogeneous nuclear ribonucleoprotein L OS=Homo sapiens GN=HNRNPL	K.ISRPGDSDDSR.S	602.781	2	727	-0.001505	43.42	0	1.23826e+06	988260	699823
P14866,Heterogeneous nuclear ribonucleoprotein L OS=Homo sapiens GN=HNRNPL	K.ISRPGDSDDSR.S	402.186	3	498	-0.010431	40.19	878336	0	0	0
P14866,Heterogeneous nuclear ribonucleoprotein L OS=Homo sapiens GN=HNRNPL	K.NDQDTWDYTNPNLSGQGDPGSNPNKR.Q	964.086	3	2407	-0.018653	116.97	1.70952e+06	1729442	1.618e+06	916969
P14866,Heterogeneous nuclear ribonucleoprotein L OS=Homo sapiens GN=HNRNPL	K.TDNAGDQHGGGGGGGGGAGAAGGGGGGENYDDPHKTPASPVVHIR.G	808.562	5	1846	-0.024309	70.4	1.01627e+06	1.1484e+06	779880	735657
P14866,Heterogeneous nuclear ribonucleoprotein L OS=Homo sapiens GN=HNRNPL	R.SSSGLLEWESK.S	611.797	2	2794	-0.00729	45.21	1.46036e+06	1620449	1.21325e+06	1072763
P14866,Heterogeneous nuclear ribonucleoprotein L OS=Homo sapiens GN=HNRNPL	R.YYGGGSEGGR.A	501.717	2	723	-0.000743	40.95	849403	112630	0	65473.5
P14923,Junction plakoglobin OS=Homo sapiens GN=JUP	K.SAIVHLINYQDDAELATR.A	677.013	3	3005	-0.011514	57.27	593383	886626	393112	688900
P15144,Aminopeptidase N OS=Homo sapiens GN=ANPEP	K.QWMENPNNNPIHPNLR.S	658.648	3	2556	-0.010735	40.47	2.91168e+06	1.20322e+06	2.55167e+06	807404
P15144,Aminopeptidase N OS=Homo sapiens GN=ANPEP	K.SDQIGLPDFNAGAMENWGLVTYR.E	1277.6	2	3965	-0.011394	100.43	1.40651e+06	908089	0	506703
P15144,Aminopeptidase N OS=Homo sapiens GN=ANPEP	K.VVATTQMQAADAR.K	681.348	2	1547	0.004475	95.04	2.44684e+06	25335952	2.16547e+06	1.51966e+07
P15144,Aminopeptidase N OS=Homo sapiens GN=ANPEP	R.FSTEYELQQLEQFKK.D	959.48	2	3242	-0.007411	86	1.25273e+06	705566	1073983	494664
P15144,Aminopeptidase N OS=Homo sapiens GN=ANPEP	R.GVGGSQPPDIDKTELVEPTEYLVVHLK.G	974.177	3	3662	-0.014335	36.46	874022	649940	350324	410998
P15144,Aminopeptidase N OS=Homo sapiens GN=ANPEP	R.MLSSFLSEDVFK.Q	701.85	2	3798	-0.000454	61.23	1854483	1031615	1.15889e+06	1.07501e+06
P15144,Aminopeptidase N OS=Homo sapiens GN=ANPEP	R.VMAVDALASSHPLSTPASEINTPAQISELFDAISYSK.G	1287.64	3	4022	-0.02146	122.56	2.17556e+06	1.10914e+06	626378	783244
P15144,Aminopeptidase N OS=Homo sapiens GN=ANPEP	R.YLSYTLNPDLIR.K	734.392	2	3322	-0.006785	55.59	1.98077e+06	1330864	2024034	904199
P16070,CD44 antigen OS=Homo sapiens GN=CD44	K.ALSIGFETCR.Y	577.284	2	2718	-0.005442	56.28	4.51462e+06	2661513	5207091	2043759
P16070,CD44 antigen OS=Homo sapiens GN=CD44	K.ESSETPDQFMTADETR.N	922.382	2	2445	-0.00854	112.52	6.10972e+06	5866020	6744453	3.34673e+06
P16070,CD44 antigen OS=Homo sapiens GN=CD44	K.LVINSGNGAVEDR.K	672.344	2	1854	-0.011256	76.85	9.95671e+06	7883639	8.54621e+06	4.20845e+06
P16070,CD44 antigen OS=Homo sapiens GN=CD44	K.TEAADLCK.A	454.212	2	984	-0.001231	38.15	1.21742e+06	618928	843976	385384
P16070,CD44 antigen OS=Homo sapiens GN=CD44	R.FAGVFHVEK.N	517.274	2	2228	-0.00683	42.66	1.60915e+07	1.1943e+07	1.599e+07	9.16137e+06
P16070,CD44 antigen OS=Homo sapiens GN=CD44	R.NLQNVDMK.I	481.239	2	1561	-0.005885	45.1	6.24261e+06	5.49264e+06	5.58073e+06	3259372
P16070,CD44 antigen OS=Homo sapiens GN=CD44	R.YGFIEGHVVIPR.I	693.876	2	2922	-0.008785	77.77	1462941	386006	1.60442e+06	240158
P16070,CD44 antigen OS=Homo sapiens GN=CD44	R.YGFIEGHVVIPR.I	462.919	3	2937	-0.009377	58.43	8283142	1922931	8.84557e+06	1459446
P16401,Histone H1.5 OS=Homo sapiens GN=HIST1H1B	K.ALAAGGYDVEK.N	547.276	2	1821	-0.008524	61.87	3.47343e+06	3601614	2.88133e+06	2.29011e+06
P16401,Histone H1.5 OS=Homo sapiens GN=HIST1H1B	K.ATGPPVSELITK.A	606.842	2	2571	-0.006739	56.26	2.96669e+06	1.89441e+06	2438161	1.48686e+06
P16401,Histone H1.5 OS=Homo sapiens GN=HIST1H1B	R.KATGPPVSELITK.A	447.594	3	2204	-0.010307	41.07	1.62063e+06	1846144	1.44001e+06	396153
P16403,Histone H1.2 OS=Homo sapiens GN=HIST1H1C	K.ASGPPVSELITK.A	599.833	2	2536	-0.008418	59.89	1.73124e+06	1723280	1.9641e+06	1.28959e+06
P16403,Histone H1.2 OS=Homo sapiens GN=HIST1H1C	R.KASGPPVSELITK.A	442.923	3	2151	-0.008812	51.49	1291033	1329982	974380	353446
P16615,Sarcoplasmic/endoplasmic reticulum calcium ATPase 2 OS=Homo sapiens GN=ATP2A2	K.EFTLEFSR.D	514.753	2	3017	-0.006144	36.89	948742	1042530	990890	892051
P16615,Sarcoplasmic/endoplasmic reticulum calcium ATPase 2 OS=Homo sapiens GN=ATP2A2	K.IRDEMVATEQER.T	738.856	2	1563	-0.006816	41.66	563098	477239	434210	309606
P16615,Sarcoplasmic/endoplasmic reticulum calcium ATPase 2 OS=Homo sapiens GN=ATP2A2	K.IRDEMVATEQER.T	492.905	3	1558	-0.012017	35.27	888130	827206	1027718	484282
P16615,Sarcoplasmic/endoplasmic reticulum calcium ATPase 2 OS=Homo sapiens GN=ATP2A2	K.NMLFSGTNIAAGK.A	662.336	2	2849	-0.007685	79.16	1247421	1243865	1143786	1071019
P16615,Sarcoplasmic/endoplasmic reticulum calcium ATPase 2 OS=Homo sapiens GN=ATP2A2	K.TVEEVLGHFGVNESTGLSLEQVKK.L	867.452	3	3409	-0.016198	91.55	1544376	1240329	835196	781216
P16615,Sarcoplasmic/endoplasmic reticulum calcium ATPase 2 OS=Homo sapiens GN=ATP2A2	R.IGIFGQDEDVTSK.A	704.848	2	2792	-0.007183	71.65	1.40799e+06	1583026	1209779	1063926
P16615,Sarcoplasmic/endoplasmic reticulum calcium ATPase 2 OS=Homo sapiens GN=ATP2A2	R.VDQSILTGESVSVIK.H	787.935	2	2942	-0.000498	82.2	2201388	2.47535e+06	2362020	1687117
P17301,Integrin alpha-2 OS=Homo sapiens GN=ITGA2	K.AGDISCNADINPLK.I	744.357	2	2409	-0.010112	74.37	1.08401e+06	904320	838283	358428
P17301,Integrin alpha-2 OS=Homo sapiens GN=ITGA2	K.ILGSDGAFR.S	468.248	2	2159	-0.00587	39.6	1.48718e+06	1039721	1497593	610910
P17301,Integrin alpha-2 OS=Homo sapiens GN=ITGA2	K.TQVGLIQYANNPR.V	737.391	2	2498	-0.006496	69.96	1515877	986017	1455265	553752
P17301,Integrin alpha-2 OS=Homo sapiens GN=ITGA2	R.VDISLENPGTSPALEAYSETAK.V	1146.56	2	3177	-0.012508	88.09	1617983	854066	1059674	461938
P21589,5'-nucleotidase OS=Homo sapiens GN=NT5E	K.AFEHSVHR.Y	491.747	2	750	0.00153	40.3	0	356373	182624	318600
P21589,5'-nucleotidase OS=Homo sapiens GN=NT5E	K.VLPVGDEVVGIVGYTSK.E	866.478	2	3467	-0.004588	116.85	3917518	3.0102e+06	3417993	2037421
P21589,5'-nucleotidase OS=Homo sapiens GN=NT5E	K.YPFIVTSDDGR.K	635.306	2	2684	-0.006221	58.39	922806	830716	847727	599262
P21589,5'-nucleotidase OS=Homo sapiens GN=NT5E	R.HDSGDQDINVVSTYISK.M	939.44	2	2730	-0.015819	90.9	706882	635571	609633	423182
P21589,5'-nucleotidase OS=Homo sapiens GN=NT5E	R.HDSGDQDINVVSTYISK.M	626.629	3	2728	-0.013755	42.28	1.19495e+06	1041347	1576070	663391
P22626,Heterogeneous nuclear ribonucleoproteins A2/B1 OS=Homo sapiens GN=HNRNPA2B1	K.IDTIEIITDR.Q	594.824	2	2997	-0.007213	87.59	5759586	5.64677e+06	5506956	4717581
P22626,Heterogeneous nuclear ribonucleoproteins A2/B1 OS=Homo sapiens GN=HNRNPA2B1	K.IFVGGIKEDTEEHHLR.D	627.323	3	2153	-0.011635	60.04	11732785	1.38053e+07	3.53227e+06	8592876
P22626,Heterogeneous nuclear ribonucleoproteins A2/B1 OS=Homo sapiens GN=HNRNPA2B1	K.LFIGGLSFETTEESLR.N	899.962	2	3836	-0.005107	129.1	11188593	9.89806e+06	4.41874e+06	9911112
P22626,Heterogeneous nuclear ribonucleoproteins A2/B1 OS=Homo sapiens GN=HNRNPA2B1	K.RGFGFVTFDDHDPVDK.I	617.955	3	2998	-0.014672	37.47	1093894	971554	1.26508e+06	742198
P22626,Heterogeneous nuclear ribonucleoproteins A2/B1 OS=Homo sapiens GN=HNRNPA2B1	K.YHTINGHNAEVR.K	705.844	2	1150	-0.007533	59.77	232620	307540	332802	243838
P22626,Heterogeneous nuclear ribonucleoproteins A2/B1 OS=Homo sapiens GN=HNRNPA2B1	R.DYFEEYGKIDTIEIITDR.Q	740.69	3	3725	-0.015009	58.15	1.39439e+06	1.51555e+06	1468203	1.11234e+06
P22626,Heterogeneous nuclear ribonucleoproteins A2/B1 OS=Homo sapiens GN=HNRNPA2B1	R.EESGKPGAHVTVK.K	669.854	2	780	-0.000346	80.07	47433	5130104	4407830	4551548
P22626,Heterogeneous nuclear ribonucleoproteins A2/B1 OS=Homo sapiens GN=HNRNPA2B1	R.GFGFVTFDDHDPVDK.I	848.382	2	3213	-0.008342	91.1	4153549	4123144	3.59364e+06	3.0479e+06
P22626,Heterogeneous nuclear ribonucleoproteins A2/B1 OS=Homo sapiens GN=HNRNPA2B1	R.GFGFVTFDDHDPVDK.I	565.923	3	3210	-0.011347	38.27	6346371	5858986	4.2294e+06	4.02625e+06
P22626,Heterogeneous nuclear ribonucleoproteins A2/B1 OS=Homo sapiens GN=HNRNPA2B1	R.GFGFVTFDDHDPVDKIVLQK.Y	759.718	3	3538	-0.016107	61.51	7.52647e+06	7045082	3551785	4.50372e+06
P22626,Heterogeneous nuclear ribonucleoproteins A2/B1 OS=Homo sapiens GN=HNRNPA2B1	R.GGGGNFGPGPGSNFR.G	689.315	2	2051	-0.005884	73.73	9632387	9.32083e+06	10069054	6101043
P22626,Heterogeneous nuclear ribonucleoproteins A2/B1 OS=Homo sapiens GN=HNRNPA2B1	R.NYYEQWGK.L	544.241	2	2141	-0.009044	42.28	3990170	4.05598e+06	3227664	3.3686e+06
P23246,Splicing factor, proline- and glutamine-rich OS=Homo sapiens GN=SFPQ	R.FGQGGAGPVGGQGPR.G	671.331	2	1625	-0.010173	63.02	1.48772e+06	1.49387e+06	1322651	935729
P23246,Splicing factor, proline- and glutamine-rich OS=Homo sapiens GN=SFPQ	R.QHHPPYHQQHHQGPPPGGPGGR.S	601.536	4	417	-0.011892	42.26	425416	0	0	0
P26006,Integrin alpha-3 OS=Homo sapiens GN=ITGA3	K.CESNLQMR.A	519.225	2	1292	-0.008068	40.33	2.47958e+06	534496	2.43245e+06	305254
P26006,Integrin alpha-3 OS=Homo sapiens GN=ITGA3	K.EAGNPGSLFGYSVALHR.Q	887.942	2	3172	-0.010952	103.13	1.135e+07	1.26775e+06	11087116	967080
P26006,Integrin alpha-3 OS=Homo sapiens GN=ITGA3	K.EAGNPGSLFGYSVALHR.Q	592.297	3	3171	-0.01194	62.39	10725292	1236395	1.47701e+07	1.06153e+06
P26006,Integrin alpha-3 OS=Homo sapiens GN=ITGA3	K.ECGPDNKCESNLQMR.A	919.379	2	1511	-0.012752	68.84	521369	98919.5	464524	34638
P26006,Integrin alpha-3 OS=Homo sapiens GN=ITGA3	K.GNSYMIQR.K	484.732	2	1623	-0.005825	47.47	25973362	5.46839e+06	2.372e+07	3.87663e+06
P26006,Integrin alpha-3 OS=Homo sapiens GN=ITGA3	K.LELLLMDNLR.D	615.346	2	3814	-0.007442	62.39	1.47908e+06	237019	805532	242050
P26006,Integrin alpha-3 OS=Homo sapiens GN=ITGA3	K.NDPGHHIIEDMWLGVTVASQGPAGR.V	665.075	4	3792	-0.012639	69.61	8.29535e+06	1.19254e+06	1886719	794180
P26006,Integrin alpha-3 OS=Homo sapiens GN=ITGA3	K.NDPGHHIIEDMWLGVTVASQGPAGR.V	886.43	3	3770	-0.012931	55.8	1.01809e+07	1469322	2.54828e+06	1082663
P26006,Integrin alpha-3 OS=Homo sapiens GN=ITGA3	K.SETVLTCATGR.A	597.79	2	1853	-0.005763	61.53	1.02112e+06	536290	925298	345713
P26006,Integrin alpha-3 OS=Homo sapiens GN=ITGA3	K.TVEDVGSPLK.Y	522.779	2	1893	-0.00561	54.88	1.09376e+07	2.38892e+06	9.3703e+06	1466138
P26006,Integrin alpha-3 OS=Homo sapiens GN=ITGA3	K.VIVCAHR.Y	427.733	2	1015	-0.007548	40.17	2.63218e+06	846230	1721629	242906
P26006,Integrin alpha-3 OS=Homo sapiens GN=ITGA3	K.VYIYHSSSK.G	542.273	2	1273	-0.008052	40.47	8.27619e+06	1.95214e+06	6.38121e+06	1.33131e+06
P26006,Integrin alpha-3 OS=Homo sapiens GN=ITGA3	R.AAFVSEQQQK.L	568.287	2	1257	-0.008235	51.73	2.3014e+07	5.2929e+06	21621324	3853478
P26006,Integrin alpha-3 OS=Homo sapiens GN=ITGA3	R.HMGAVFLLSQEAGGDLR.R	900.953	2	3306	-0.007883	137.91	6.1186e+06	1000057	4.1611e+06	737742
P26006,Integrin alpha-3 OS=Homo sapiens GN=ITGA3	R.HMGAVFLLSQEAGGDLR.R	600.97	3	3323	-0.009849	75.16	15077252	2627583	1.00982e+07	2640457
P26006,Integrin alpha-3 OS=Homo sapiens GN=ITGA3	R.LQSFFGGTVMGESGMK.T	838.39	2	3369	-0.008738	97.6	11337112	1781962	8792224	1.1935e+06
P26006,Integrin alpha-3 OS=Homo sapiens GN=ITGA3	R.QPQQVIHGEK.L	582.309	2	921	-0.006831	41.57	5647928	1.25015e+06	5.14434e+06	897091
P26006,Integrin alpha-3 OS=Homo sapiens GN=ITGA3	R.TGAVYLCPLTAHK.N	715.871	2	2453	-0.011866	54.57	1.48799e+06	158376	1.47177e+06	234466
P26006,Integrin alpha-3 OS=Homo sapiens GN=ITGA3	R.TGAVYLCPLTAHK.N	477.583	3	2448	-0.0102	39.57	3.20221e+06	395997	3081694	190982
P26006,Integrin alpha-3 OS=Homo sapiens GN=ITGA3	R.YLLLAGAPR.D	487.292	2	2809	-0.006129	66.75	2.16593e+07	4.00417e+06	20072635	3.14449e+06
P26006,Integrin alpha-3 OS=Homo sapiens GN=ITGA3	R.YTQVLWSGSEDQR.R	784.866	2	2504	-0.009181	74.34	6347366	1387008	6.98369e+06	728914
P26006,Integrin alpha-3 OS=Homo sapiens GN=ITGA3	R.YTQVLWSGSEDQRR.M	575.613	3	2273	-0.011604	45.38	7020258	1.41642e+06	5558144	420831
P26006,Integrin alpha-3 OS=Homo sapiens GN=ITGA3	R.YTQVLWSGSEDQRR.M	862.916	2	2252	-0.009943	42.15	5410483	1.08592e+06	4529153	795834
P31942,Heterogeneous nuclear ribonucleoprotein H3 OS=Homo sapiens GN=HNRNPH3	R.ATGEADVEFVTHEDAVAAMSK.D	726.669	3	2923	-0.009835	43.24	873482	932023	651918	593303
P31942,Heterogeneous nuclear ribonucleoprotein H3 OS=Homo sapiens GN=HNRNPH3	R.STGEAFVQFASK.E	636.312	2	2658	-0.009776	56.66	721176	776688	676612	581442
P31942,Heterogeneous nuclear ribonucleoprotein H3 OS=Homo sapiens GN=HNRNPH3	R.VHIDIGADGR.A	526.775	2	1894	-0.006419	50.54	744638	853003	691581	660430
P31943,Heterogeneous nuclear ribonucleoprotein H OS=Homo sapiens GN=HNRNPH1	K.HTGPNSPDTANDGFVR.L	562.257	3	1622	-0.010537	60.87	2.63364e+06	2.86703e+06	2.47777e+06	1.74189e+06
P31943,Heterogeneous nuclear ribonucleoprotein H OS=Homo sapiens GN=HNRNPH1	R.VTGEADVEFATHEDAVAAMSK.D	726.669	3	2761	-0.008737	44.34	771812	795822	434285	376174
P32004,Neural cell adhesion molecule L1 OS=Homo sapiens GN=L1CAM	K.ETVKPVEVEEGESVVLPCNPPPSAEPLR.I	1020.18	3	2955	-0.011407	56.83	1.01351e+06	776498	977476	454204
P32004,Neural cell adhesion molecule L1 OS=Homo sapiens GN=L1CAM	K.LGTAMSHEIR.L	557.783	2	1587	-0.008815	44.35	611682	435426	581956	361427
P32004,Neural cell adhesion molecule L1 OS=Homo sapiens GN=L1CAM	K.VGEEDDGEYR.C	584.742	2	1105	0.000966	36.51	360992	218448	141042	205466
P32004,Neural cell adhesion molecule L1 OS=Homo sapiens GN=L1CAM	R.AQLLVVGSPGPVPR.L	695.411	2	2789	-0.007257	71.21	925207	672598	846972	551395
P32004,Neural cell adhesion molecule L1 OS=Homo sapiens GN=L1CAM	R.GALILSNVQPSDTMVTQCEAR.N	1145.55	2	3043	-0.017908	109.52	693514	551054	485912	297920
P33527,Multidrug resistance-associated protein 1 OS=Homo sapiens GN=ABCC1	K.GSVAYVPQQAWIQNDSLR.E	1016.51	2	3155	-0.011302	80.28	1.24462e+06	1.06133e+06	944050	565398
P33527,Multidrug resistance-associated protein 1 OS=Homo sapiens GN=ABCC1	K.HIFENVIGPK.G	577.317	2	2346	-0.009043	43.62	1.7004e+06	1.84772e+06	1658501	1054280
P33527,Multidrug resistance-associated protein 1 OS=Homo sapiens GN=ABCC1	K.VVYSSKDPAQPK.E	659.847	2	1154	-0.013194	41.04	495289	534392	477390	354694
P33527,Multidrug resistance-associated protein 1 OS=Homo sapiens GN=ABCC1	R.AVYSNADIYLFDDPLSAVDAHVGK.H	860.753	3	3878	-0.017783	66.34	1797311	1.2071e+06	584158	1042291
P33527,Multidrug resistance-associated protein 1 OS=Homo sapiens GN=ABCC1	R.IFLSHEELEPDSIER.R	907.447	2	2796	-0.010601	73.12	695902	863716	699146	565938
P33527,Multidrug resistance-associated protein 1 OS=Homo sapiens GN=ABCC1	R.MSSEMETNIVAVER.L	798.369	2	2612	-0.009333	55.29	502481	444834	328699	291418
P33527,Multidrug resistance-associated protein 1 OS=Homo sapiens GN=ABCC1	R.TPSGNLVNR.F	479.256	2	1278	-0.006527	47.69	1.2428e+06	1250650	1.11922e+06	821828
P33527,Multidrug resistance-associated protein 1 OS=Homo sapiens GN=ABCC1	R.VIVLDKGEIQEYGAPSDLLQQR.G	824.438	3	3244	-0.014779	73.32	3.07523e+06	2.70703e+06	2117483	2.03757e+06
P33527,Multidrug resistance-associated protein 1 OS=Homo sapiens GN=ABCC1	R.YREDLDFVLR.H	663.343	2	3034	-0.00642	44.63	920917	850798	670688	580262
P33897,ATP-binding cassette sub-family D member 1 OS=Homo sapiens GN=ABCD1	R.ELEDAQAGSGTIGR.S	702.337	2	1651	-0.008693	110.26	1424379	1.55938e+06	1.45588e+06	987547
P33897,ATP-binding cassette sub-family D member 1 OS=Homo sapiens GN=ABCD1	R.NLLTAAADAIER.I	629.338	2	3686	-0.010218	82.43	784520	951604	451820	850130
P33897,ATP-binding cassette sub-family D member 1 OS=Homo sapiens GN=ABCD1	R.VVANSEEIAFYGGHEVELALLQR.S	848.77	3	3850	-0.015023	82.03	1885590	1398454	944614	1.77703e+06
P35579,Myosin-9 OS=Homo sapiens GN=MYH9	K.HSQAVEELAEQLEQTKR.V	666.003	3	2855	-0.013664	61.13	801692	986416	748192	716688
P35579,Myosin-9 OS=Homo sapiens GN=MYH9	R.NAEQYKDQADK.A	655.302	2	437	-0.005366	68.38	138626	0	0	0
P35579,Myosin-9 OS=Homo sapiens GN=MYH9	R.NTDQASMPDNTAAQK.V	796.35	2	1247	-0.008494	85.88	358789	492120	300234	290392
P35613,Basigin OS=Homo sapiens GN=BSG	K.GSDQAIITLR.V	537.298	2	2419	-0.006632	49.38	1451805	1000116	1.49477e+06	611787
P35613,Basigin OS=Homo sapiens GN=BSG	K.SESVPPVTDWAWYK.I	832.897	2	3464	-0.008585	79.56	4388701	2.98231e+06	3.28266e+06	2.08167e+06
P35613,Basigin OS=Homo sapiens GN=BSG	R.FFVSSSQGR.S	507.75	2	1807	-0.006755	52.29	1.71914e+06	1.24238e+06	1873740	825276
P35613,Basigin OS=Homo sapiens GN=BSG	R.RKPEDVLDDDDAGSAPLK.S	647.654	3	2154	-0.009086	56.98	1729474	1.25056e+06	1859356	829962
P35613,Basigin OS=Homo sapiens GN=BSG	R.SELHIENLNMEADPGQYR.C	705.993	3	2867	-0.011406	46.86	1103275	645148	1.0037e+06	444798
P35637,RNA-binding protein FUS OS=Homo sapiens GN=FUS	K.AAIDWFDGK.E	511.747	2	3138	-0.007731	57.86	1467629	1611307	1.66964e+06	1400450
P35637,RNA-binding protein FUS OS=Homo sapiens GN=FUS	K.AAIDWFDGKEFSGNPIK.V	632.314	3	3468	-0.006401	57.43	2347904	2007714	1.74342e+06	1.6203e+06
P35637,RNA-binding protein FUS OS=Homo sapiens GN=FUS	K.GEATVSFDDPPSAK.A	710.828	2	2057	-0.009486	103.64	2.80865e+06	2860763	2943787	1.64567e+06
P35637,RNA-binding protein FUS OS=Homo sapiens GN=FUS	K.LKGEATVSFDDPPSAK.A	554.616	3	2092	-0.005836	38.31	1469829	1.32582e+06	1.21907e+06	830774
P36578,60S ribosomal protein L4 OS=Homo sapiens GN=RPL4	K.LDELYGTWR.K	576.784	2	2829	-0.006937	52.6	2.02e+06	1.92288e+06	1936893	1.3785e+06
P36578,60S ribosomal protein L4 OS=Homo sapiens GN=RPL4	K.MINTDLSR.I	475.239	2	1764	-0.006617	58.17	6448458	6.81666e+06	6030873	4114391
P36578,60S ribosomal protein L4 OS=Homo sapiens GN=RPL4	K.NNRQPYAVSELAGHQTSAESWGTGR.A	906.093	3	2510	-0.017707	70.11	796322	977640	499036	467143
P36578,60S ribosomal protein L4 OS=Homo sapiens GN=RPL4	K.NNRQPYAVSELAGHQTSAESWGTGR.A	679.824	4	2523	-0.009605	35.16	3076386	2.42465e+06	1666328	1.18642e+06
P36578,60S ribosomal protein L4 OS=Homo sapiens GN=RPL4	K.SNYNLPMHK.M	552.265	2	1675	-0.006602	40.54	5.74224e+06	6260889	4994975	5.09245e+06
P36578,60S ribosomal protein L4 OS=Homo sapiens GN=RPL4	K.TKEAVLLLK.K	507.828	2	2129	-0.006755	42.9	2.90065e+06	3.22237e+06	2285157	2234300
P36578,60S ribosomal protein L4 OS=Homo sapiens GN=RPL4	R.APIRPDIVNFVHTNLR.K	621.347	3	3152	-0.012566	52.21	3.67847e+06	2721715	4.2353e+06	2.51934e+06
P36578,60S ribosomal protein L4 OS=Homo sapiens GN=RPL4	R.GPCIIYNEDNGIIK.A	803.394	2	2799	-0.013407	61.48	997916	1053464	803713	730685
P36578,60S ribosomal protein L4 OS=Homo sapiens GN=RPL4	R.KLDELYGTWR.K	640.832	2	2680	-0.005703	57.28	7804592	7838545	7168482	6315163
P36578,60S ribosomal protein L4 OS=Homo sapiens GN=RPL4	R.LAPGGHVGR.F	432.246	2	726	-0.000255	61.56	3408674	0	0	0
P36578,60S ribosomal protein L4 OS=Homo sapiens GN=RPL4	R.NIPGITLLNVSK.L	634.879	2	3391	-0.006221	69.59	1.42566e+07	13474863	1.27098e+07	1.08194e+07
P36578,60S ribosomal protein L4 OS=Homo sapiens GN=RPL4	R.QPYAVSELAGHQTSAESWGTGR.A	1166.54	2	2670	-0.01562	119.47	1126407	1347914	857266	561198
P36578,60S ribosomal protein L4 OS=Homo sapiens GN=RPL4	R.QPYAVSELAGHQTSAESWGTGR.A	778.031	3	2702	-0.015511	87.77	11010692	11040228	9006476	8268468
P36578,60S ribosomal protein L4 OS=Homo sapiens GN=RPL4	R.VDKAAAAAAALQAK.S	649.87	2	1793	-0.00967	87.06	1.35235e+06	1.59892e+06	1.28682e+06	1.04129e+06
P38159,RNA-binding motif protein, X chromosome OS=Homo sapiens GN=RBMX	K.AIKVEQATKPSFESGR.R	583.314	3	1781	-0.00727	42.41	1211876	1.10866e+06	1.02865e+06	877572
P38159,RNA-binding motif protein, X chromosome OS=Homo sapiens GN=RBMX	K.LFIGGLNTETNEK.A	718.37	2	2792	-0.009883	80.92	2.3735e+06	2.57788e+06	2.11313e+06	2.11836e+06
P38159,RNA-binding motif protein, X chromosome OS=Homo sapiens GN=RBMX	R.GFAFVTFESPADAK.D	743.859	2	3474	-0.010051	74.1	2964759	2561812	2450196	1784276
P38159,RNA-binding motif protein, X chromosome OS=Homo sapiens GN=RBMX	R.GPPPSYGGSSR.Y	531.255	2	804	0.00144	51.9	511932	425998	0	79912
P38159,RNA-binding motif protein, X chromosome OS=Homo sapiens GN=RBMX	R.REPLPSR.R	427.742	2	927	-0.006968	35.02	2.63294e+06	1021261	1813631	680727
P38159,RNA-binding motif protein, X chromosome OS=Homo sapiens GN=RBMX	R.RGPPPPPR.S	437.256	2	728	0.000326	54.15	0	391036	501178	322340
P38159,RNA-binding motif protein, X chromosome OS=Homo sapiens GN=RBMX	R.YDDYSSSR.D	496.699	2	845	-0.005076	40.49	325088	385848	0	0
P39023,60S ribosomal protein L3 OS=Homo sapiens GN=RPL3	K.AGMTHIVR.E	442.74	2	1235	-0.004679	41.52	1.00468e+06	1.01083e+06	799372	567972
P39023,60S ribosomal protein L3 OS=Homo sapiens GN=RPL3	K.IGQGYLIK.D	446.267	2	2197	-0.003641	42.89	1206977	1449374	1512087	850485
P39023,60S ribosomal protein L3 OS=Homo sapiens GN=RPL3	K.NNASTDYDLSDK.S	671.785	2	1589	-0.012188	64.29	1.47925e+06	1.54507e+06	1.34056e+06	1154611
P39023,60S ribosomal protein L3 OS=Homo sapiens GN=RPL3	R.ERLEQQVPVNQVFGQDEMIDVIGVTK.G	991.173	3	3741	-0.015357	88.64	731830	852426	286158	531137
P39023,60S ribosomal protein L3 OS=Homo sapiens GN=RPL3	R.HGSLGFLPR.K	492.272	2	2352	-0.005397	47.52	1472569	1.34511e+06	1.44218e+06	905089
P40429,60S ribosomal protein L13a OS=Homo sapiens GN=RPL13A	K.IDKYTEVLK.T	554.812	2	1927	-0.007106	42.32	6.07022e+06	6663850	5333117	4.90636e+06
P40429,60S ribosomal protein L13a OS=Homo sapiens GN=RPL13A	K.VFDGIPPPYDKK.K	459.244	3	2312	-0.008766	45.58	6.61591e+06	7073284	5851894	2.45691e+06
P40429,60S ribosomal protein L13a OS=Homo sapiens GN=RPL13A	K.YQAVTATLEEK.R	626.821	2	2081	-0.006633	69.59	28938721	3.27265e+07	2.74289e+07	2.21224e+07
P40429,60S ribosomal protein L13a OS=Homo sapiens GN=RPL13A	M.AEVQVLVLDGR.G	599.838	2	2865	-0.009532	71.4	857924	897305	650371	703560
P40429,60S ribosomal protein L13a OS=Homo sapiens GN=RPL13A	R.CEGINISGNFYR.N	715.326	2	2836	-0.008158	72.46	2.97669e+06	3.09379e+06	2.39158e+06	1.9805e+06
P40429,60S ribosomal protein L13a OS=Homo sapiens GN=RPL13A	R.LAHEVGWK.Y	470.253	2	1595	-0.006205	56.05	1.83671e+07	1.94059e+07	17599597	15021650
P46977,Dolichyl-diphosphooligosaccharide--protein glycosyltransferase subunit STT3A OS=Homo sapiens GN=STT3A	K.FHNWFDDR.A	568.744	2	2737	-0.010799	36.12	734668	894446	693888	647950
P46977,Dolichyl-diphosphooligosaccharide--protein glycosyltransferase subunit STT3A OS=Homo sapiens GN=STT3A	R.FLAEEGFYK.F	552.27	2	2693	-0.008861	42.74	1573161	1.66685e+06	1.41908e+06	1329614
P46977,Dolichyl-diphosphooligosaccharide--protein glycosyltransferase subunit STT3A OS=Homo sapiens GN=STT3A	R.FYSLLDPSYAK.N	652.329	2	3238	-0.005442	49.05	761150	816256	700586	676300
P46977,Dolichyl-diphosphooligosaccharide--protein glycosyltransferase subunit STT3A OS=Homo sapiens GN=STT3A	R.NAEIGNKDFELDVLEEAYTTEHWLVR.I	773.627	4	4006	-0.014456	68.56	1412301	1.47523e+06	739024	1.16793e+06
P46977,Dolichyl-diphosphooligosaccharide--protein glycosyltransferase subunit STT3A OS=Homo sapiens GN=STT3A	R.VGQAMASTEEK.A	575.774	2	947	0.000341	61.07	524245	647885	609118	343918
P48960,CD97 antigen OS=Homo sapiens GN=CD97	K.LVDELMEAPGDVEALAPPVR.H	1061.04	2	3703	-0.009242	66.97	872476	401243	219594	238718
P48960,CD97 antigen OS=Homo sapiens GN=CD97	K.TSSAEVTIQNVIK.L	695.378	2	2824	-0.009425	63.28	649467	265036	476737	157927
P49327,Fatty acid synthase OS=Homo sapiens GN=FASN	K.AGLYGLPR.R	423.743	2	2385	-0.005062	38.31	809619	847950	878810	480132
P49327,Fatty acid synthase OS=Homo sapiens GN=FASN	K.AQVADVVVSR.W	522.293	2	1829	-0.006464	57.46	1044201	1285409	1.39594e+06	736242
P49327,Fatty acid synthase OS=Homo sapiens GN=FASN	K.EDGLAQQQTQLNLR.S	807.412	2	2325	-0.006723	70.55	1.21737e+06	1.28133e+06	906166	567900
P49327,Fatty acid synthase OS=Homo sapiens GN=FASN	K.FDASFFGVHPK.Q	626.308	2	3032	-0.006647	84.22	1099041	1200410	1.20254e+06	1084942
P49327,Fatty acid synthase OS=Homo sapiens GN=FASN	K.GVDLVLNSLAEEK.L	693.876	2	3261	-0.003033	67.39	1832181	1838210	1.37432e+06	2.03158e+06
P49327,Fatty acid synthase OS=Homo sapiens GN=FASN	K.LPEDPLLSGLLDSPALK.A	889.497	2	4000	-0.007701	87.18	2.02612e+06	1.9562e+06	868224	1417812
P49327,Fatty acid synthase OS=Homo sapiens GN=FASN	K.MVVPGLDGAQIPR.D	676.868	2	3055	-0.007044	55.1	598416	798356	767388	592603
P49327,Fatty acid synthase OS=Homo sapiens GN=FASN	K.SNMGHPEPASGLAALAK.V	550.943	3	2440	-0.010889	68.88	1190594	897268	1232712	514272
P49327,Fatty acid synthase OS=Homo sapiens GN=FASN	K.VLQGDLVMNVYR.D	703.869	2	3029	-0.015406	62.43	656894	459628	685356	351739
P49327,Fatty acid synthase OS=Homo sapiens GN=FASN	K.VSVHVIEGDHR.T	416.552	3	1498	-0.006843	36.67	1026647	980004	1.04628e+06	819158
P49327,Fatty acid synthase OS=Homo sapiens GN=FASN	K.VVVQVLAEEPEAVLK.G	811.968	2	3380	-0.0077	93.46	3474150	3736003	2.67051e+06	2.80475e+06
P49327,Fatty acid synthase OS=Homo sapiens GN=FASN	R.ALGLGVEQLPVVFEDVVLHQATILPK.T	929.195	3	4102	-0.015222	57.91	1918529	1688739	1746890	1605962
P49327,Fatty acid synthase OS=Homo sapiens GN=FASN	R.DPSQQELPR.L	535.264	2	1480	-0.006572	53.49	858512	921751	774619	610450
P49327,Fatty acid synthase OS=Homo sapiens GN=FASN	R.FPQLDSTSFANSR.D	735.357	2	2818	0.00527	66.21	1071625	1142130	865479	786272
P49327,Fatty acid synthase OS=Homo sapiens GN=FASN	R.HFLLEEDKPEEPTAHAFVSTLTR.G	889.779	3	3104	-0.018684	50.52	1.23738e+06	1.29595e+06	1119434	1.05894e+06
P49327,Fatty acid synthase OS=Homo sapiens GN=FASN	R.HFLLEEDKPEEPTAHAFVSTLTR.G	667.587	4	3117	-0.016439	41.46	2599907	2526828	2.07191e+06	2.95423e+06
P49327,Fatty acid synthase OS=Homo sapiens GN=FASN	R.LFDHPESPTPNPTEPLFLAQAEVYK.E	947.471	3	3700	-0.0151	79.55	1592939	1.57296e+06	603560	1167730
P49327,Fatty acid synthase OS=Homo sapiens GN=FASN	R.LHLSGIDANPNALFPPVEFPAPR.G	824.768	3	3846	-0.012458	57.67	2184000	1935180	863750	1962939
P49327,Fatty acid synthase OS=Homo sapiens GN=FASN	R.LQVVDQPLPVR.G	632.371	2	2588	-0.008144	58	1.51134e+06	1683906	2087087	1301488
P49327,Fatty acid synthase OS=Homo sapiens GN=FASN	R.RPTPQDSPIFLPVDDTSFR.W	730.035	3	3388	-0.012963	53.14	1.99366e+06	1.98948e+06	1314888	1426816
P49327,Fatty acid synthase OS=Homo sapiens GN=FASN	R.SEGVVAVLLTK.K	558.333	2	3264	-0.007945	74.43	906116	954027	791055	762202
P49327,Fatty acid synthase OS=Homo sapiens GN=FASN	R.SLLVNPEGPTLMR.L	713.886	2	3103	-0.007915	52.08	780328	910678	827981	928568
P49327,Fatty acid synthase OS=Homo sapiens GN=FASN	R.SLYQSAGVAPESFEYIEAHGTGTK.V	848.07	3	3156	-0.015054	50.68	2.61113e+06	2490771	2.58776e+06	1.96523e+06
P49327,Fatty acid synthase OS=Homo sapiens GN=FASN	R.VTAIHIDPATHR.Q	444.243	3	1633	-0.007302	55.42	2591759	3.10635e+06	2.17056e+06	2010117
P49790,Nuclear pore complex protein Nup153 OS=Homo sapiens GN=NUP153	K.EGSVLDILK.S	487.279	2	3313	-0.004985	50.09	891518	929467	824510	981514
P49790,Nuclear pore complex protein Nup153 OS=Homo sapiens GN=NUP153	K.FGVSSESKPEEVKK.D	517.603	3	1358	-0.010413	50.21	2.14383e+06	2.62124e+06	2218003	1829512
P49790,Nuclear pore complex protein Nup153 OS=Homo sapiens GN=NUP153	K.NTSLPPLWSPEAER.S	798.899	2	3175	-0.010188	45.39	709898	770793	557782	435462
P49790,Nuclear pore complex protein Nup153 OS=Homo sapiens GN=NUP153	K.QLSAQSYGVTSSTAR.R	778.386	2	1899	-0.006618	71.71	872912	920894	675820	496826
P49790,Nuclear pore complex protein Nup153 OS=Homo sapiens GN=NUP153	K.SSFNLGTIETK.S	598.808	2	2655	-0.007655	42.44	1.0052e+06	1.15637e+06	933388	806029
P49790,Nuclear pore complex protein Nup153 OS=Homo sapiens GN=NUP153	K.TSQLGDSPFYPGK.T	698.838	2	2536	-0.006313	43.53	1.0794e+06	1.05598e+06	1.04473e+06	690806
P49790,Nuclear pore complex protein Nup153 OS=Homo sapiens GN=NUP153	K.TTLSASGTGFGDK.F	621.302	2	1937	-0.003871	38.36	1.42324e+06	1.39806e+06	1.02701e+06	945972
P49790,Nuclear pore complex protein Nup153 OS=Homo sapiens GN=NUP153	K.TTYGGAAAAVR.Q	519.269	2	1462	-0.007227	56	852457	1011155	1.53791e+06	919658
P49790,Nuclear pore complex protein Nup153 OS=Homo sapiens GN=NUP153	R.SGIDITDFQAK.R	597.799	2	2770	-0.009105	61.25	1.20869e+06	1.25248e+06	1038748	996353
P49792,E3 SUMO-protein ligase RanBP2 OS=Homo sapiens GN=RANBP2	K.QNQTTSAVSTPASSETSK.A	912.428	2	1299	-0.012568	62.7	376852	451823	322422	212878
P50416,Carnitine O-palmitoyltransferase 1, liver isoform OS=Homo sapiens GN=CPT1A	R.EMEQQMQR.I	540.235	2	976	0.001515	37.7	322798	432010	308595	265542
P50416,Carnitine O-palmitoyltransferase 1, liver isoform OS=Homo sapiens GN=CPT1A	R.ILDNTSEPQPGEAR.L	763.871	2	1650	-0.008982	82.44	1149725	1430772	1191680	783102
P51991,Heterogeneous nuclear ribonucleoprotein A3 OS=Homo sapiens GN=HNRNPA3	K.IFVGGIKEDTEEYNLR.D	941.975	2	2775	-0.01121	98.75	1060915	1.16776e+06	968641	760768
P51991,Heterogeneous nuclear ribonucleoprotein A3 OS=Homo sapiens GN=HNRNPA3	K.IFVGGIKEDTEEYNLR.D	628.319	3	2797	-0.011406	68.31	3214208	3.29258e+06	2.85204e+06	2522938
P51991,Heterogeneous nuclear ribonucleoprotein A3 OS=Homo sapiens GN=HNRNPA3	K.LFIGGLSFETTDDSLREHFEK.W	814.399	3	3699	-0.015922	81.27	1.93212e+06	1.61859e+06	764288	1.10298e+06
P51991,Heterogeneous nuclear ribonucleoprotein A3 OS=Homo sapiens GN=HNRNPA3	R.EDSVKPGAHLTVK.K	690.871	2	1422	-0.012873	52.82	666524	791572	867184	732418
P51991,Heterogeneous nuclear ribonucleoprotein A3 OS=Homo sapiens GN=HNRNPA3	R.GFAFVTFDDHDTVDK.I	857.386	2	3206	-0.010479	86.52	1493112	1.48334e+06	1.24421e+06	1015601
P51991,Heterogeneous nuclear ribonucleoprotein A3 OS=Homo sapiens GN=HNRNPA3	R.GFAFVTFDDHDTVDK.I	571.926	3	3206	-0.011469	44.9	1094563	889708	570738	605398
P51991,Heterogeneous nuclear ribonucleoprotein A3 OS=Homo sapiens GN=HNRNPA3	R.GFAFVTFDDHDTVDKIVVQK.Y	761.051	3	3372	-0.010352	47.86	6791025	6139281	4307678	4.37799e+06
P52597,Heterogeneous nuclear ribonucleoprotein F OS=Homo sapiens GN=HNRNPF	K.HSGPNSADSANDGFVR.L	544.242	3	1505	-0.008246	56.6	896724	801306	757563	564064
P52597,Heterogeneous nuclear ribonucleoprotein F OS=Homo sapiens GN=HNRNPF	K.HSGPNSADSANDGFVR.L	815.859	2	1477	-0.009577	46.5	281312	328329	345450	237630
P52597,Heterogeneous nuclear ribonucleoprotein F OS=Homo sapiens GN=HNRNPF	K.ITGEAFVQFASQELAEK.A	934.471	2	3882	-0.007883	112.93	2300011	2.29979e+06	1.07084e+06	2.25835e+06
P52597,Heterogeneous nuclear ribonucleoprotein F OS=Homo sapiens GN=HNRNPF	R.ATENDIYNFFSPLNPVR.V	998.986	2	3951	-0.012507	68.86	2.19074e+06	2168781	942438	1557246
P52597,Heterogeneous nuclear ribonucleoprotein F OS=Homo sapiens GN=HNRNPF	R.VHIEIGPDGR.V	546.79	2	1946	-0.007563	54.81	5122968	4305298	2.97783e+06	2.94555e+06
P52597,Heterogeneous nuclear ribonucleoprotein F OS=Homo sapiens GN=HNRNPF	R.VTGEADVEFATHEEAVAAMSK.D	731.337	3	2857	-0.022118	40.37	950790	917557	501792	498124
P61313,60S ribosomal protein L15 OS=Homo sapiens GN=RPL15	K.FFEVILIDPFHK.A	752.91	2	4005	-0.00793	59.13	4503844	2.99113e+06	3.6593e+06	2.90141e+06
P61313,60S ribosomal protein L15 OS=Homo sapiens GN=RPL15	K.FHHTIGGSR.R	506.258	2	818	-0.004039	36.54	0	0	513986	197845
P61313,60S ribosomal protein L15 OS=Homo sapiens GN=RPL15	K.GATYGKPVHHGVNQIK.F	853.453	2	1113	-0.013805	68.67	250076	832508	162555	211226
P61313,60S ribosomal protein L15 OS=Homo sapiens GN=RPL15	K.GATYGKPVHHGVNQIK.F	569.305	3	1125	-0.013206	39.88	8407813	9.8627e+06	6.44942e+06	8475522
P61313,60S ribosomal protein L15 OS=Homo sapiens GN=RPL15	R.NTLQLHR.Y	441.248	2	1243	-0.006161	46.56	5.04305e+06	5.79379e+06	4282137	3980280
P61313,60S ribosomal protein L15 OS=Homo sapiens GN=RPL15	R.RNPDTQWITKPVHK.H	573.978	3	1811	-0.010659	36.79	3.25554e+06	3066584	2.96214e+06	2.72346e+06
P61313,60S ribosomal protein L15 OS=Homo sapiens GN=RPL15	R.SLQSVAEER.A	509.759	2	1658	-0.005488	42.7	12406464	13344101	1.07506e+07	7.9426e+06
P61313,60S ribosomal protein L15 OS=Homo sapiens GN=RPL15	R.VLNSYWVGEDSTYK.F	830.891	2	2832	-0.010982	89.67	6074035	6.48239e+06	5111093	4519804
P61978,Heterogeneous nuclear ribonucleoprotein K OS=Homo sapiens GN=HNRNPK	K.IILDLISESPIK.G	670.901	2	3747	-0.008052	82.96	1253723	1192699	723741	1.01994e+06
P61978,Heterogeneous nuclear ribonucleoprotein K OS=Homo sapiens GN=HNRNPK	R.GSYGDLGGPIITTQVTIPK.D	959.016	2	3305	-0.008937	85.61	1.16259e+06	1020950	759970	834686
P63261,Actin, cytoplasmic 2 OS=Homo sapiens GN=ACTG1	K.AGFAGDDAPR.A	488.724	2	1433	-0.006588	55.66	337546	689046	339354	536692
P63261,Actin, cytoplasmic 2 OS=Homo sapiens GN=ACTG1	K.DSYVGDEAQSK.R	599.759	2	1192	-0.011562	35.13	213244	447686	194081	332337
P63261,Actin, cytoplasmic 2 OS=Homo sapiens GN=ACTG1	K.DSYVGDEAQSKR.G	677.809	2	1147	-0.012202	71.88	427954	892954	418478	650828
P63261,Actin, cytoplasmic 2 OS=Homo sapiens GN=ACTG1	K.SYELPDGQVITIGNER.F	895.943	2	3238	-0.013194	85.2	1.08819e+06	1859023	869800	1208246
P63261,Actin, cytoplasmic 2 OS=Homo sapiens GN=ACTG1	R.VAPEEHPVLLTEAPINPK.S	652.022	3	2787	-0.012092	44.09	2.1923e+06	3.16393e+06	1788171	2685537
P68104,Elongation factor 1-alpha 1 OS=Homo sapiens GN=EEF1A1	K.IGGIGTVPVGR.V	513.306	2	2213	-0.005931	79.66	6112570	9040999	5869764	4.37061e+06
P68104,Elongation factor 1-alpha 1 OS=Homo sapiens GN=EEF1A1	K.STTTGHIIYK.L	560.8	2	1486	-0.006388	52.45	2631880	3633459	2.81008e+06	2.90772e+06
P68104,Elongation factor 1-alpha 1 OS=Homo sapiens GN=EEF1A1	K.YYVTIIDAPGHR.D	702.863	2	2579	-0.008464	62.52	2273932	2790777	1.67977e+06	2292571
P68104,Elongation factor 1-alpha 1 OS=Homo sapiens GN=EEF1A1	K.YYVTIIDAPGHR.D	468.912	3	2563	-0.00515	56.72	3.06506e+06	1913251	3744073	1.5354e+06
P68104,Elongation factor 1-alpha 1 OS=Homo sapiens GN=EEF1A1	R.EHALLAYTLGVK.Q	657.87	2	2919	-0.009608	72.15	2.03405e+06	2283156	1.73923e+06	1.82406e+06
P68104,Elongation factor 1-alpha 1 OS=Homo sapiens GN=EEF1A1	R.IPLQDVYK.I	488.277	2	2434	-0.005001	42.16	3310640	4298913	3.48637e+06	2.5644e+06
P68104,Elongation factor 1-alpha 1 OS=Homo sapiens GN=EEF1A1	R.QTVAVGVIK.A	457.783	2	1943	-0.007701	52.25	3.47536e+06	4729193	2734395	2.64048e+06
P68104,Elongation factor 1-alpha 1 OS=Homo sapiens GN=EEF1A1	R.VETGVIKPGMVVTFAPVNVTTEVK.S	839.129	3	3499	-0.01098	53.1	2.37529e+06	2.14342e+06	1716122	1.58512e+06
P78527,DNA-dependent protein kinase catalytic subunit OS=Homo sapiens GN=PRKDC	K.DLLLNTMSQEEK.A	710.849	2	2899	-0.007335	66.4	1.03925e+06	1024588	929687	857271
P78527,DNA-dependent protein kinase catalytic subunit OS=Homo sapiens GN=PRKDC	K.FYQGFLFSEKPEK.N	810.402	2	3160	-0.013483	55.04	591464	624214	657830	481772
P78527,DNA-dependent protein kinase catalytic subunit OS=Homo sapiens GN=PRKDC	K.HSSLITPLQAVAQR.D	760.926	2	2850	-0.009929	49.49	683964	754565	772936	560076
P78527,DNA-dependent protein kinase catalytic subunit OS=Homo sapiens GN=PRKDC	K.HSSLITPLQAVAQR.D	507.62	3	2829	-0.010368	40.41	894543	866951	757998	673274
P78527,DNA-dependent protein kinase catalytic subunit OS=Homo sapiens GN=PRKDC	K.ILDVMYSR.L	498.759	2	2544	-0.007106	53.47	1472069	963112	1.22248e+06	780148
P78527,DNA-dependent protein kinase catalytic subunit OS=Homo sapiens GN=PRKDC	K.INQVFHGSCITEGNELTK.T	682.998	3	2443	-0.012824	48.1	836819	844715	946564	593480
P78527,DNA-dependent protein kinase catalytic subunit OS=Homo sapiens GN=PRKDC	K.LATTILQHWK.K	605.846	2	2755	-0.009761	47.31	631222	633802	780922	575983
P78527,DNA-dependent protein kinase catalytic subunit OS=Homo sapiens GN=PRKDC	K.LLLQGEADQSLLTFIDK.A	952.517	2	3957	-0.0106	127.04	2.70664e+06	2.46664e+06	1023134	1983545
P78527,DNA-dependent protein kinase catalytic subunit OS=Homo sapiens GN=PRKDC	K.LNESTFDTQITK.K	698.848	2	2358	-0.007045	57.14	1606945	1.71245e+06	1.50568e+06	1.00407e+06
P78527,DNA-dependent protein kinase catalytic subunit OS=Homo sapiens GN=PRKDC	K.MSTSPEAFLALR.S	661.838	2	3392	-0.00828	35.49	1.95647e+06	3174959	2.40809e+06	2.53758e+06
P78527,DNA-dependent protein kinase catalytic subunit OS=Homo sapiens GN=PRKDC	K.NISSNEALSLEEIR.I	787.898	2	2947	-0.012384	76.38	1931744	2.01037e+06	1.51873e+06	1290236
P78527,DNA-dependent protein kinase catalytic subunit OS=Homo sapiens GN=PRKDC	K.NLLIFENLIDLK.R	722.919	2	4088	-0.009363	77.81	1941726	1.91461e+06	1351006	1640024
P78527,DNA-dependent protein kinase catalytic subunit OS=Homo sapiens GN=PRKDC	K.NLLTVTSSDEMMK.S	734.85	2	2927	-0.008891	72.19	778296	966940	880816	733986
P78527,DNA-dependent protein kinase catalytic subunit OS=Homo sapiens GN=PRKDC	K.QITQSALLAEAR.S	650.861	2	2495	-0.007624	80.66	1.77165e+06	1.84036e+06	1763403	1219277
P78527,DNA-dependent protein kinase catalytic subunit OS=Homo sapiens GN=PRKDC	K.TVSLLDENNVSSYLSK.N	884.948	2	3298	-0.00735	90.66	1.50176e+06	1.62679e+06	1197634	1429246
P78527,DNA-dependent protein kinase catalytic subunit OS=Homo sapiens GN=PRKDC	R.DQNILLGTTYR.I	647.34	2	2719	-0.007197	55.39	1538754	1475260	1.80692e+06	1.12096e+06
P78527,DNA-dependent protein kinase catalytic subunit OS=Homo sapiens GN=PRKDC	R.GIFTSEIGTK.Q	526.782	2	2548	-0.005687	45.38	2738328	1698062	2.50673e+06	1.40088e+06
P78527,DNA-dependent protein kinase catalytic subunit OS=Homo sapiens GN=PRKDC	R.HGDLPDIQIK.H	568.305	2	2399	-0.008739	60.95	2.87657e+06	3433689	3.15499e+06	1.76797e+06
P78527,DNA-dependent protein kinase catalytic subunit OS=Homo sapiens GN=PRKDC	R.IIANALSSEPACLAEIEEDKAR.R	800.736	3	3168	-0.015388	41.08	2077879	2421392	2070532	1864856
P78527,DNA-dependent protein kinase catalytic subunit OS=Homo sapiens GN=PRKDC	R.KEEENASVIDSAELQAYPALVVEK.M	878.112	3	3329	-0.013895	79.89	1747708	1735184	1317253	1565908
P78527,DNA-dependent protein kinase catalytic subunit OS=Homo sapiens GN=PRKDC	R.LLALNSLYSPK.I	609.854	2	3214	-0.007747	55.85	1.03326e+06	1114163	1.04759e+06	933994
P78527,DNA-dependent protein kinase catalytic subunit OS=Homo sapiens GN=PRKDC	R.LLEEALLR.L	478.789	2	2846	-0.006312	57.67	1479038	1669359	1.25858e+06	1.33007e+06
P78527,DNA-dependent protein kinase catalytic subunit OS=Homo sapiens GN=PRKDC	R.LPKDDVHAK.E	511.784	2	702	-0.002986	56.54	0	0	232471	94441
P78527,DNA-dependent protein kinase catalytic subunit OS=Homo sapiens GN=PRKDC	R.LPSNTLDR.L	458.245	2	1512	-0.006084	53.26	1.66811e+06	1861288	1466423	1.11779e+06
P78527,DNA-dependent protein kinase catalytic subunit OS=Homo sapiens GN=PRKDC	R.SLGPPQGEEDSVPR.D	734.353	2	1926	-0.008144	91.91	5687552	5.28559e+06	4.19359e+06	2.99798e+06
P78527,DNA-dependent protein kinase catalytic subunit OS=Homo sapiens GN=PRKDC	R.SSFDWLTGSSTDPLVDHTSPSSDSLLFAHK.R	809.379	4	3817	-0.030279	94.95	13388991	10872516	7.32747e+06	10882937
P78527,DNA-dependent protein kinase catalytic subunit OS=Homo sapiens GN=PRKDC	R.TQEGSLSAR.W	474.743	2	776	0.004017	42.22	411015	469726	268540	306252
P78527,DNA-dependent protein kinase catalytic subunit OS=Homo sapiens GN=PRKDC	R.TVGALQVLGTEAQSSLLK.A	908.009	2	3713	-0.011775	116.3	1929661	2.03804e+06	893346	1.58617e+06
P78527,DNA-dependent protein kinase catalytic subunit OS=Homo sapiens GN=PRKDC	R.VTELALTASDR.Q	588.314	2	2132	-0.006708	92.62	2202151	2.32143e+06	1996188	1.48933e+06
Q00610,Clathrin heavy chain 1 OS=Homo sapiens GN=CLTC	K.IVLDNSVFSEHR.N	708.369	2	2650	0.002034	36.49	721556	798824	575441	736029
Q00610,Clathrin heavy chain 1 OS=Homo sapiens GN=CLTC	K.LHIIEVGTPPTGNQPFPK.K	649.019	3	2889	-0.010324	38.29	773698	715304	772228	642940
Q00610,Clathrin heavy chain 1 OS=Homo sapiens GN=CLTC	K.NNRPSEGPLQTR.L	456.9	3	1239	-0.012398	44.61	314110	445220	264200	234694
Q00610,Clathrin heavy chain 1 OS=Homo sapiens GN=CLTC	R.ALEHFTDLYDIKR.A	540.946	3	2778	-0.013146	47.66	617984	571360	521977	466774
Q00610,Clathrin heavy chain 1 OS=Homo sapiens GN=CLTC	R.LASTLVHLGEYQAAVDGAR.K	657.68	3	2956	-0.004157	45.91	1392432	1.29295e+06	1.52502e+06	1141836
Q00610,Clathrin heavy chain 1 OS=Homo sapiens GN=CLTC	R.RPLIDQVVQTALSETQDPEEVSVTVK.A	961.174	3	3917	-0.008568	49.25	1.24849e+06	1299866	326108	1086413
Q00839,Heterogeneous nuclear ribonucleoprotein U OS=Homo sapiens GN=HNRNPU	K.AEGGGGGGRPGAPAAGDGKTEQK.G	675.657	3	423	-0.016929	80.39	279766	0	0	0
Q00839,Heterogeneous nuclear ribonucleoprotein U OS=Homo sapiens GN=HNRNPU	K.DIDIHEVR.I	498.756	2	1805	-0.006495	48.16	1.91018e+06	2.20725e+06	1923712	1.5394e+06
Q00839,Heterogeneous nuclear ribonucleoprotein U OS=Homo sapiens GN=HNRNPU	K.DLPEHAVLK.M	511.284	2	1842	-0.006389	39.81	2982019	3123949	2.62545e+06	2.2571e+06
Q00839,Heterogeneous nuclear ribonucleoprotein U OS=Homo sapiens GN=HNRNPU	K.EKPYFPIPEEYTFIQNVPLEDR.V	908.785	3	3855	-0.015526	85.42	6785512	6.65333e+06	2.47832e+06	5737355
Q00839,Heterogeneous nuclear ribonucleoprotein U OS=Homo sapiens GN=HNRNPU	K.KAEGGGGGGRPGAPAAGDGK.T	556.275	3	525	-0.014871	46.25	0	154112	207824	131266
Q00839,Heterogeneous nuclear ribonucleoprotein U OS=Homo sapiens GN=HNRNPU	K.LLEQYKEESK.K	633.828	2	1518	-0.008952	48.11	1.90014e+06	2.0849e+06	1794402	1709774
Q00839,Heterogeneous nuclear ribonucleoprotein U OS=Homo sapiens GN=HNRNPU	K.SSGPTSLFAVTVAPPGAR.Q	857.956	2	3358	-0.007441	44.38	1629825	1379679	1.40944e+06	846460
Q00839,Heterogeneous nuclear ribonucleoprotein U OS=Homo sapiens GN=HNRNPU	R.GYFEYIEENKYSR.A	849.392	2	2805	-0.004236	70.76	1267631	1362722	1.12775e+06	958487
Q00839,Heterogeneous nuclear ribonucleoprotein U OS=Homo sapiens GN=HNRNPU	R.NFILDQTNVSAAAQR.R	824.422	2	2782	-0.00915	136.26	3856729	3.93926e+06	3.12857e+06	2.79091e+06
Q01844,RNA-binding protein EWS OS=Homo sapiens GN=EWSR1	K.GDATVSYEDPPTAK.A	725.832	2	1717	-0.013454	65.66	1306273	1.32274e+06	1.19329e+06	932418
Q02878,60S ribosomal protein L6 OS=Homo sapiens GN=RPL6	K.AIPQLQGYLR.S	579.831	2	3007	-0.008722	58.29	4.39113e+06	3.59488e+06	5865932	3.04952e+06
Q02878,60S ribosomal protein L6 OS=Homo sapiens GN=RPL6	K.AVDSQILPK.I	485.779	2	2026	-0.00654	56.49	6187162	7.35929e+06	5.81729e+06	3700333
Q02878,60S ribosomal protein L6 OS=Homo sapiens GN=RPL6	R.HQEGEIFDTEKEK.Y	795.37	2	1555	-0.010967	83.64	652649	750448	679656	538517
Q02878,60S ribosomal protein L6 OS=Homo sapiens GN=RPL6	R.VLATVTKPVGGDK.N	642.875	2	1555	-0.010447	75.97	6969755	6801725	5882657	4676161
Q02878,60S ribosomal protein L6 OS=Homo sapiens GN=RPL6	R.VLATVTKPVGGDK.N	428.919	3	1522	-0.009546	41.92	7.86233e+06	7151259	5.34349e+06	3.10122e+06
Q02878,60S ribosomal protein L6 OS=Homo sapiens GN=RPL6	R.YYPTEDVPR.K	570.269	2	1930	-0.0068	41.12	11978569	1.25317e+07	1.13999e+07	8514177
Q02878,60S ribosomal protein L6 OS=Homo sapiens GN=RPL6	R.YYPTEDVPRK.L	634.315	2	1609	-0.008615	36.66	3037016	3.34313e+06	2.87413e+06	2.74654e+06
Q03518,Antigen peptide transporter 1 OS=Homo sapiens GN=TAP1	K.SGAHSFISGLPQGYDTEVDEAGSQLSGGQR.Q	1017.47	3	3204	-0.011254	70.17	677512	666277	428202	335458
Q07020,60S ribosomal protein L18 OS=Homo sapiens GN=RPL18	K.APGTPHSHTKPYVR.S	516.606	3	794	-0.003503	37.19	0	627687	0	0
Q07020,60S ribosomal protein L18 OS=Homo sapiens GN=RPL18	R.TNSTFNQVVLK.R	625.836	2	2401	-0.008356	43.2	950170	948676	790388	528831
Q07666,KH domain-containing, RNA-binding, signal transduction-associated protein 1 OS=Homo sapiens GN=KHDRBS1	K.KDDEENYLDLFSHK.N	584.937	3	3067	-0.012107	50.45	1.58464e+06	1666726	1791431	1683114
Q08211,ATP-dependent RNA helicase A OS=Homo sapiens GN=DHX9	K.AENNSEVGASGYGVPGPTWDR.G	1081.98	2	2704	-0.013498	88.77	1077662	1025677	707360	479746
Q08211,ATP-dependent RNA helicase A OS=Homo sapiens GN=DHX9	K.LAAQSCALSIVR.Q	644.853	2	2677	-0.00587	51.42	682309	706930	585760	553232
Q08211,ATP-dependent RNA helicase A OS=Homo sapiens GN=DHX9	K.QPAIISQLDPVNER.M	790.421	2	3011	-0.009792	59.67	1673093	1589181	1529330	998293
Q08211,ATP-dependent RNA helicase A OS=Homo sapiens GN=DHX9	K.TTQVPQFILDDFIQNDR.A	1025.51	2	3933	-0.011515	84.14	3434883	3121144	1.28654e+06	2.50757e+06
Q08211,ATP-dependent RNA helicase A OS=Homo sapiens GN=DHX9	K.YTQVGPDHNR.S	593.781	2	828	-0.004497	50.16	0	1482905	876307	971418
Q08211,ATP-dependent RNA helicase A OS=Homo sapiens GN=DHX9	R.AAMEALVVEVTK.Q	630.842	2	3201	-0.009242	66.76	1.25842e+06	1301967	1128311	976338
Q08211,ATP-dependent RNA helicase A OS=Homo sapiens GN=DHX9	R.DFVNYLVR.I	513.27	2	3201	-0.009426	57.32	1284525	1316752	991870	1020151
Q08211,ATP-dependent RNA helicase A OS=Homo sapiens GN=DHX9	R.DVVQAYPEVR.I	588.303	2	2086	-0.006708	61.02	2248938	2.33556e+06	2019269	1.4295e+06
Q08211,ATP-dependent RNA helicase A OS=Homo sapiens GN=DHX9	R.ELDALDANDELTPLGR.I	871.427	2	3189	-0.01414	89.01	2.26828e+06	2.55328e+06	1832004	1419837
Q08211,ATP-dependent RNA helicase A OS=Homo sapiens GN=DHX9	R.FSDHVALLSVFQAWDDAR.M	693.005	3	4005	-0.014594	49.97	1972785	1.59216e+06	885022	1.20371e+06
Q08211,ATP-dependent RNA helicase A OS=Homo sapiens GN=DHX9	R.GISHVIVDEIHER.D	501.932	3	2349	-0.009668	47.64	4353465	4645121	4.04525e+06	2.32692e+06
Q08211,ATP-dependent RNA helicase A OS=Homo sapiens GN=DHX9	R.ISAVSVAER.V	466.261	2	1639	-0.005396	52.67	1.81607e+06	2015264	1.63464e+06	1.14297e+06
Q08211,ATP-dependent RNA helicase A OS=Homo sapiens GN=DHX9	R.KVFDPVPVGVTK.V	643.376	2	2396	-0.006068	59.25	1.15194e+06	1230802	1.22133e+06	814884
Q08211,ATP-dependent RNA helicase A OS=Homo sapiens GN=DHX9	R.LGGIGQFLAK.A	502.299	2	3097	-0.002314	70.41	1.57375e+06	1.46022e+06	1866899	1897721
Q08211,ATP-dependent RNA helicase A OS=Homo sapiens GN=DHX9	R.RISAVSVAER.V	544.311	2	1497	-0.00616	50.83	1.63685e+06	1745050	1.69685e+06	1.15654e+06
Q08211,ATP-dependent RNA helicase A OS=Homo sapiens GN=DHX9	R.TPLHEIALSIK.L	611.36	2	2771	-0.006939	54.19	1391018	1388119	1608386	1136203
Q08211,ATP-dependent RNA helicase A OS=Homo sapiens GN=DHX9	R.TPLHEIALSIK.L	407.908	3	2746	-0.009422	36.39	797705	664164	1563339	579676
Q08211,ATP-dependent RNA helicase A OS=Homo sapiens GN=DHX9	R.YGDGPRPPK.M	493.757	2	899	0.000509	58.04	877169	630629	747022	419046
Q12906,Interleukin enhancer-binding factor 3 OS=Homo sapiens GN=ILF3	K.AYAALAALEK.L	510.786	2	2744	-0.006648	57.16	1132458	1.18608e+06	1717263	977718
Q12906,Interleukin enhancer-binding factor 3 OS=Homo sapiens GN=ILF3	K.FNYSGSGGR.S	472.711	2	1230	-0.006983	44.68	844064	963046	762399	669489
Q12906,Interleukin enhancer-binding factor 3 OS=Homo sapiens GN=ILF3	K.HSSVYPTQEELEAVQNMVSHTER.A	891.083	3	3464	-0.007911	56.25	1081716	1047278	747449	623522
Q12906,Interleukin enhancer-binding factor 3 OS=Homo sapiens GN=ILF3	K.VLAGETLSVNDPPDVLDR.Q	955.494	2	3079	-0.005305	116.44	2.29108e+06	2.48381e+06	2063021	2099150
Q13085,Acetyl-CoA carboxylase 1 OS=Homo sapiens GN=ACACA	K.ATLVDHGIR.R	491.275	2	1497	-0.005259	41.12	1154903	1.31349e+06	1178274	1.08399e+06
Q13085,Acetyl-CoA carboxylase 1 OS=Homo sapiens GN=ACACA	K.EASFEYLQNEGER.L	786.349	2	2500	-0.006602	84.32	1419431	2.12628e+06	1453112	1120956
Q13085,Acetyl-CoA carboxylase 1 OS=Homo sapiens GN=ACACA	K.FGAYIVDGLR.E	555.797	2	3081	-0.007869	38.12	507942	546849	524460	636476
Q13085,Acetyl-CoA carboxylase 1 OS=Homo sapiens GN=ACACA	K.GVISDILDWK.T	573.31	2	3919	-0.006525	61.33	1.40368e+06	1590453	733957	2050415
Q13085,Acetyl-CoA carboxylase 1 OS=Homo sapiens GN=ACACA	K.IPEIIIK.D	413.274	2	3053	-0.004237	41.18	639434	906058	844046	666754
Q13085,Acetyl-CoA carboxylase 1 OS=Homo sapiens GN=ACACA	K.ITDIIGKEEGIGPENLR.G	618.665	3	2803	-0.015023	54.02	2013634	2.52882e+06	1657640	1.8129e+06
Q13085,Acetyl-CoA carboxylase 1 OS=Homo sapiens GN=ACACA	K.LLETESFQMNR.I	684.33	2	2612	-0.009349	40.15	510032	599124	674189	465389
Q13085,Acetyl-CoA carboxylase 1 OS=Homo sapiens GN=ACACA	K.SPEYPEGR.D	467.716	2	1035	-0.002405	37.27	512768	899520	629822	633716
Q13085,Acetyl-CoA carboxylase 1 OS=Homo sapiens GN=ACACA	K.VEVGTEVTDYR.F	634.308	2	2109	-0.008769	64.18	1.68589e+06	2.23778e+06	1.5922e+06	1281647
Q13085,Acetyl-CoA carboxylase 1 OS=Homo sapiens GN=ACACA	K.VQQAELHTGSLPR.I	718.381	2	1845	-0.009653	97.65	2.44981e+06	4780924	2311062	2611687
Q13085,Acetyl-CoA carboxylase 1 OS=Homo sapiens GN=ACACA	K.VQQAELHTGSLPR.I	479.258	3	1816	-0.006035	39.6	5.94934e+06	8157473	4.87327e+06	3188961
Q13085,Acetyl-CoA carboxylase 1 OS=Homo sapiens GN=ACACA	K.YLYLTPQDYK.R	652.327	2	2822	-0.010082	52.3	930810	1011896	870544	838178
Q13085,Acetyl-CoA carboxylase 1 OS=Homo sapiens GN=ACACA	R.DEPIHILNVAIK.T	681.391	2	3207	-0.004725	62.65	1732039	1825131	1519331	1574205
Q13085,Acetyl-CoA carboxylase 1 OS=Homo sapiens GN=ACACA	R.DFTVASPAEFVTR.F	720.356	2	3277	-0.011043	54.75	2442111	2820860	1.83771e+06	2.40217e+06
Q13085,Acetyl-CoA carboxylase 1 OS=Homo sapiens GN=ACACA	R.DIIVIGNDITYR.I	696.375	2	3190	-0.009563	61.23	1400009	1650186	909281	1061977
Q13085,Acetyl-CoA carboxylase 1 OS=Homo sapiens GN=ACACA	R.FVVMVTPEDLK.A	639.34	2	3244	-0.007487	54.31	2.4642e+06	3075942	2.09374e+06	2.36993e+06
Q13085,Acetyl-CoA carboxylase 1 OS=Homo sapiens GN=ACACA	R.GGSWVVIDSSINPR.H	743.881	2	3089	-0.009577	74.56	953232	971006	762344	868911
Q13085,Acetyl-CoA carboxylase 1 OS=Homo sapiens GN=ACACA	R.GQVLPAHTLLNTVDVELIYEGVK.Y	836.79	3	3916	-0.016167	69.86	2.41928e+06	1735610	1160163	1488909
Q13085,Acetyl-CoA carboxylase 1 OS=Homo sapiens GN=ACACA	R.IDTGWLDR.L	488.245	2	2684	-0.005793	59.75	2076461	2388976	1872154	1755049
Q13085,Acetyl-CoA carboxylase 1 OS=Homo sapiens GN=ACACA	R.IGLAEEIR.H	450.759	2	2333	-0.004633	65.41	2.12916e+06	2630082	1.85059e+06	1408032
Q13085,Acetyl-CoA carboxylase 1 OS=Homo sapiens GN=ACACA	R.IGSFGPQEDLLFLR.A	796.424	2	3890	-0.006755	95.05	3.38518e+06	3860165	1785913	3889956
Q13085,Acetyl-CoA carboxylase 1 OS=Homo sapiens GN=ACACA	R.IIEFVPTK.T	473.782	2	2577	-0.004955	36.09	2338266	1.28288e+06	1.93223e+06	1069880
Q13085,Acetyl-CoA carboxylase 1 OS=Homo sapiens GN=ACACA	R.ITSENPDEGFKPSSGTVQELNFR.S	851.408	3	2830	-0.016274	72.86	5.06962e+06	6127328	4211691	4328830
Q13085,Acetyl-CoA carboxylase 1 OS=Homo sapiens GN=ACACA	R.IYVSANSGAR.I	519.269	2	1340	-0.007334	52.33	1.92851e+06	2266900	1.64946e+06	1.5629e+06
Q13085,Acetyl-CoA carboxylase 1 OS=Homo sapiens GN=ACACA	R.KVNNADDFPNLFR.Q	775.387	2	3110	-0.009836	64.29	546232	690084	478241	596002
Q13085,Acetyl-CoA carboxylase 1 OS=Homo sapiens GN=ACACA	R.LGGIPVGVVAVETR.T	683.902	2	3014	-0.008983	53.99	2.25309e+06	2.63915e+06	2.1745e+06	1900482
Q13085,Acetyl-CoA carboxylase 1 OS=Homo sapiens GN=ACACA	R.LPGGNEIGMVAWK.M	686.354	2	3155	-0.008433	75.76	1.46247e+06	1.74026e+06	1611842	1421770
Q13085,Acetyl-CoA carboxylase 1 OS=Homo sapiens GN=ACACA	R.NSVSNFLHSLER.G	468.238	3	3390	-0.007865	41.32	1010380	1048413	705145	805092
Q13085,Acetyl-CoA carboxylase 1 OS=Homo sapiens GN=ACACA	R.QVLIASHLPSYELR.L	813.451	2	2970	-0.005625	55.65	761388	946888	749208	679713
Q13085,Acetyl-CoA carboxylase 1 OS=Homo sapiens GN=ACACA	R.QVQAEVPGSPIFVMR.L	829.434	2	3256	-0.011424	58.27	875378	1.02559e+06	603543	854408
Q13085,Acetyl-CoA carboxylase 1 OS=Homo sapiens GN=ACACA	R.RVDPVYIHLAER.L	489.937	3	2396	-0.010628	58.95	1968837	2.32648e+06	1.60867e+06	1646742
Q13085,Acetyl-CoA carboxylase 1 OS=Homo sapiens GN=ACACA	R.TFEDFVR.I	457.221	2	2563	-0.007349	35.7	1677070	1.17664e+06	1.7245e+06	965934
Q13085,Acetyl-CoA carboxylase 1 OS=Homo sapiens GN=ACACA	R.TIQVENSHLILTGAGALNK.V	660.364	3	2891	-0.013588	49.1	1.72426e+06	1550274	1327107	1348071
Q13085,Acetyl-CoA carboxylase 1 OS=Homo sapiens GN=ACACA	R.TVELSIPADPANLDSEAK.I	935.475	2	3105	-0.001551	57.79	1.85905e+06	2260727	1.34146e+06	1440388
Q13308,Inactive tyrosine-protein kinase 7 OS=Homo sapiens GN=PTK7	K.DRPSFSEIASALGDSTVDSKP.-	727.017	3	3448	-0.013878	46.47	1418958	1.2333e+06	1.23758e+06	1.03917e+06
Q13308,Inactive tyrosine-protein kinase 7 OS=Homo sapiens GN=PTK7	R.INSVEVYDGTWYR.C	801.375	2	3010	-0.016231	54.29	583505	299847	508144	181026
Q13308,Inactive tyrosine-protein kinase 7 OS=Homo sapiens GN=PTK7	R.VVLAPQDVVVAR.Y	633.38	2	2661	-0.004634	46.48	1379306	718278	1.2084e+06	528230
Q14103,Heterogeneous nuclear ribonucleoprotein D0 OS=Homo sapiens GN=HNRNPD	K.IDASKNEEDEGHSNSSPR.H	657.955	3	435	-0.013695	54.62	305922	0	0	0
Q14103,Heterogeneous nuclear ribonucleoprotein D0 OS=Homo sapiens GN=HNRNPD	K.IFVGGLSPDTPEEK.I	744.879	2	2646	-0.00825	71.45	1.68359e+06	1.78182e+06	1414570	1188883
Q14118,Dystroglycan OS=Homo sapiens GN=DAG1	K.IPSDTFYDHEDTTTDKLK.L	532.249	4	2231	-0.017921	39.82	1.65712e+06	683111	1057592	77427
Q14118,Dystroglycan OS=Homo sapiens GN=DAG1	K.LREQQLVGEK.S	600.337	2	1501	-0.006832	42.14	1061299	481708	1.14712e+06	385649
Q14739,Lamin-B receptor OS=Homo sapiens GN=LBR	K.FADGEVVR.G	446.727	2	1625	-0.005976	51.32	5261796	5.59115e+06	8598968	2.7152e+06
Q14739,Lamin-B receptor OS=Homo sapiens GN=LBR	K.VVEGTPLIDGR.R	578.318	2	2158	-0.007259	47.83	1829909	1917971	1771864	1066542
Q14739,Lamin-B receptor OS=Homo sapiens GN=LBR	R.TFEVTPIR.A	481.766	2	2391	-0.006159	38.05	1966281	1.97905e+06	1718557	1048355
Q2PZI1,Probable C-mannosyltransferase DPY19L1 OS=Homo sapiens GN=DPY19L1	K.DSKPHFTTVFQNSVYK.V	633.316	3	2712	-0.010369	42.87	2097048	3.18324e+06	2.28666e+06	4102356
Q2PZI1,Probable C-mannosyltransferase DPY19L1 OS=Homo sapiens GN=DPY19L1	K.LSALRPIVNHPHYEDAGLR.A	720.05	3	2291	-0.01487	52.15	4861443	5029602	3556478	3642188
Q2PZI1,Probable C-mannosyltransferase DPY19L1 OS=Homo sapiens GN=DPY19L1	R.VMWTPPLR.E	500.272	2	2932	-0.007579	36.27	881792	865526	753940	677724
Q5JTH9,RRP12-like protein OS=Homo sapiens GN=RRP12	K.APAHHPAAISTAK.F	636.341	2	438	-0.010004	53.06	179376	0	0	0
Q5JTH9,RRP12-like protein OS=Homo sapiens GN=RRP12	K.APAHHPAAISTAK.F	424.567	3	677	0.000113	41.87	0	117216	303517	156576
Q5JTH9,RRP12-like protein OS=Homo sapiens GN=RRP12	K.LHNELQSGSLR.V	627.329	2	1607	-0.008478	52.9	818030	844964	692636	639318
Q5JTH9,RRP12-like protein OS=Homo sapiens GN=RRP12	R.VLATQPGPGR.G	498.281	2	1209	-0.007974	37	853497	1161489	905168	740490
Q5SY16,Polynucleotide 5'-hydroxyl-kinase NOL9 OS=Homo sapiens GN=NOL9	R.EPEEAHKEKPYR.R	504.916	3	447	-0.009942	38.75	83189.5	108196	0	231970
Q5SY16,Polynucleotide 5'-hydroxyl-kinase NOL9 OS=Homo sapiens GN=NOL9	R.GIEGTVPYVTTDYNFK.L	902.438	2	3136	-0.012004	81.48	964440	868582	791710	532784
Q5SY16,Polynucleotide 5'-hydroxyl-kinase NOL9 OS=Homo sapiens GN=NOL9	R.LAAFADALEFADEEKESPVEFTGHK.L	917.774	3	3697	-0.008841	88.58	1.35633e+06	1490333	818518	1.21461e+06
Q6P1A2,Lysophospholipid acyltransferase 5 OS=Homo sapiens GN=LPCAT3	K.LIGLAVDYFDGGKDQNSLSSEQQK.Y	871.426	3	3336	-0.019584	68.83	1.07831e+06	1.02156e+06	844560	657024
Q6P1A2,Lysophospholipid acyltransferase 5 OS=Homo sapiens GN=LPCAT3	K.VWLFETNPR.F	581.304	2	3321	-0.004237	42.45	905738	774482	685345	967001
Q6P2Q9,Pre-mRNA-processing-splicing factor 8 OS=Homo sapiens GN=PRPF8	K.ADWWTNTAHYNR.E	767.839	2	2599	-0.011607	57.02	2.5117e+06	2226854	1.72529e+06	1.72599e+06
Q6P2Q9,Pre-mRNA-processing-splicing factor 8 OS=Homo sapiens GN=PRPF8	K.ALNMAIPGGPK.F	534.793	2	2500	-0.007731	38.64	1280665	957850	1.19313e+06	714679
Q6P2Q9,Pre-mRNA-processing-splicing factor 8 OS=Homo sapiens GN=PRPF8	K.ANPALYVLR.E	508.795	2	2794	-0.005228	57.46	2820899	2.86501e+06	2425338	2254167
Q6P2Q9,Pre-mRNA-processing-splicing factor 8 OS=Homo sapiens GN=PRPF8	K.DGPYITAEEAVAVYTTTVHWLESR.R	903.44	3	4102	-0.016244	69.69	2.87712e+06	2723165	1.91775e+06	1935700
Q6P2Q9,Pre-mRNA-processing-splicing factor 8 OS=Homo sapiens GN=PRPF8	K.DLILADYGKK.N	568.319	2	2451	-0.004694	42.79	2632698	2953811	2.16048e+06	1997404
Q6P2Q9,Pre-mRNA-processing-splicing factor 8 OS=Homo sapiens GN=PRPF8	K.EIGGLGMLSMGHVLIPQSDLR.W	741.72	3	3879	-0.015587	83.06	6.85922e+06	4687610	4335869	5773298
Q6P2Q9,Pre-mRNA-processing-splicing factor 8 OS=Homo sapiens GN=PRPF8	K.EMEPLGWIHTQPNESPQLSPQDVTTHAK.I	1057.5	3	3217	-0.0214	90.97	1.52112e+06	1.60878e+06	1182493	944278
Q6P2Q9,Pre-mRNA-processing-splicing factor 8 OS=Homo sapiens GN=PRPF8	K.EQSQLTATQTR.T	631.814	2	1158	-0.012126	66.5	3377858	5.03193e+06	3.9001e+06	3171701
Q6P2Q9,Pre-mRNA-processing-splicing factor 8 OS=Homo sapiens GN=PRPF8	K.EVGIEFMDLYSHLVPVYDVEPLEK.I	941.133	3	4051	-0.016931	65.44	2.47798e+06	2042884	1.11256e+06	1.69065e+06
Q6P2Q9,Pre-mRNA-processing-splicing factor 8 OS=Homo sapiens GN=PRPF8	K.FGDLILK.A	403.242	2	2830	-0.005809	39.42	2.08083e+06	2316726	1.80134e+06	1796216
Q6P2Q9,Pre-mRNA-processing-splicing factor 8 OS=Homo sapiens GN=PRPF8	K.GTYFPTWEGLFWEK.A	880.915	2	4032	-0.008967	81.59	3310085	3043205	1613511	2.24545e+06
Q6P2Q9,Pre-mRNA-processing-splicing factor 8 OS=Homo sapiens GN=PRPF8	K.HGDEIITSTTSNYETQTFSSK.T	782.692	3	2481	-0.012613	68.44	3563229	3705307	2248824	1638136
Q6P2Q9,Pre-mRNA-processing-splicing factor 8 OS=Homo sapiens GN=PRPF8	K.IDLTLLNR.L	479.287	2	3050	-0.005916	58.11	4462542	4.37224e+06	4.50764e+06	3785972
Q6P2Q9,Pre-mRNA-processing-splicing factor 8 OS=Homo sapiens GN=PRPF8	K.IMADNPSWDGEK.T	681.798	2	2089	-0.010874	71.31	2.82615e+06	3.49083e+06	3176861	2185964
Q6P2Q9,Pre-mRNA-processing-splicing factor 8 OS=Homo sapiens GN=PRPF8	K.ITDAYLDQYLWYEADK.R	1003.97	2	3767	-0.009899	104.96	1.76024e+06	1823758	596244	1189674
Q6P2Q9,Pre-mRNA-processing-splicing factor 8 OS=Homo sapiens GN=PRPF8	K.LLENMPMPWEQIR.D	828.911	2	3818	-0.00947	50.94	2.46589e+06	1.89486e+06	1286069	1746550
Q6P2Q9,Pre-mRNA-processing-splicing factor 8 OS=Homo sapiens GN=PRPF8	K.LVVDSHVQYR.L	608.323	2	1839	-0.009456	74.73	2439754	2.67758e+06	2.37079e+06	1925451
Q6P2Q9,Pre-mRNA-processing-splicing factor 8 OS=Homo sapiens GN=PRPF8	K.LWNLNNYR.T	546.779	2	2893	-0.007029	57.91	1.74677e+06	1.77308e+06	5040634	1367315
Q6P2Q9,Pre-mRNA-processing-splicing factor 8 OS=Homo sapiens GN=PRPF8	K.NNVVINYK.D	482.263	2	1743	-0.006389	37.83	1.41649e+06	1540415	1651274	1.24483e+06
Q6P2Q9,Pre-mRNA-processing-splicing factor 8 OS=Homo sapiens GN=PRPF8	K.QTDVGITHFR.S	587.301	2	1960	-0.006222	63.74	4.45541e+06	4.05079e+06	2.96434e+06	2.8121e+06
Q6P2Q9,Pre-mRNA-processing-splicing factor 8 OS=Homo sapiens GN=PRPF8	K.SQEPLPDDDEEFELPEFVEPFLK.D	1375.13	2	4064	-0.017603	77.31	7262256	3.75233e+06	1066484	2.30236e+06
Q6P2Q9,Pre-mRNA-processing-splicing factor 8 OS=Homo sapiens GN=PRPF8	K.TAEEVAALIR.S	536.8	2	2687	-0.006236	73.61	5.64753e+06	5.90264e+06	4867919	4.8905e+06
Q6P2Q9,Pre-mRNA-processing-splicing factor 8 OS=Homo sapiens GN=PRPF8	K.TEDPDLPAFYFDPLINPISHR.H	819.737	3	3978	-0.010948	74.7	10461022	10203648	5.18377e+06	7359130
Q6P2Q9,Pre-mRNA-processing-splicing factor 8 OS=Homo sapiens GN=PRPF8	K.VQMLLSDR.F	481.258	2	2276	-0.005717	53.31	3.25493e+06	3427916	2976340	1.99804e+06
Q6P2Q9,Pre-mRNA-processing-splicing factor 8 OS=Homo sapiens GN=PRPF8	K.WNVSRPSLLADSK.D	736.892	2	2663	-0.007945	54.95	611264	602220	658282	388670
Q6P2Q9,Pre-mRNA-processing-splicing factor 8 OS=Homo sapiens GN=PRPF8	K.YELQLANPK.E	538.289	2	2328	-0.006861	42.15	1286884	1294920	1.07364e+06	756021
Q6P2Q9,Pre-mRNA-processing-splicing factor 8 OS=Homo sapiens GN=PRPF8	R.ALDIPLVK.N	434.776	2	2947	-0.006464	39.62	2.48854e+06	2478398	3.31473e+06	2005426
Q6P2Q9,Pre-mRNA-processing-splicing factor 8 OS=Homo sapiens GN=PRPF8	R.AQIAGYLYGVSPPDNPQVK.E	1009.02	2	3017	-0.012857	94.34	2718483	2343043	2.13584e+06	1.26583e+06
Q6P2Q9,Pre-mRNA-processing-splicing factor 8 OS=Homo sapiens GN=PRPF8	R.ASEMAGPPQMPNDFLSFQDIATEAAHPIR.L	1047.82	3	3905	-0.021996	48.72	1.1474e+06	964256	342043	767890
Q6P2Q9,Pre-mRNA-processing-splicing factor 8 OS=Homo sapiens GN=PRPF8	R.DGVWNLQNEVTK.E	701.847	2	2926	-0.008815	74.3	4680632	4.78857e+06	3.74783e+06	3249847
Q6P2Q9,Pre-mRNA-processing-splicing factor 8 OS=Homo sapiens GN=PRPF8	R.DINLQDEDWNEFNDINK.I	1061.47	2	3430	-0.004497	124.23	5885625	4358350	3968215	3255080
Q6P2Q9,Pre-mRNA-processing-splicing factor 8 OS=Homo sapiens GN=PRPF8	R.EELGLIEQAYDNPHEALSR.I	1092.53	2	3095	-0.007335	114.07	1081436	1173514	1.1555e+06	855410
Q6P2Q9,Pre-mRNA-processing-splicing factor 8 OS=Homo sapiens GN=PRPF8	R.EELGLIEQAYDNPHEALSR.I	728.687	3	3103	-0.0093	91.95	5859336	5644823	6756206	6411695
Q6P2Q9,Pre-mRNA-processing-splicing factor 8 OS=Homo sapiens GN=PRPF8	R.FNTGPVGK.G	410.22	2	1421	-0.002299	45.61	938638	1.25683e+06	868210	741346
Q6P2Q9,Pre-mRNA-processing-splicing factor 8 OS=Homo sapiens GN=PRPF8	R.GPGNPVPGPLAPLPDYMSEEKLQEK.A	888.446	3	3293	-0.013635	78.99	2.19075e+06	2709834	1650950	1783299
Q6P2Q9,Pre-mRNA-processing-splicing factor 8 OS=Homo sapiens GN=PRPF8	R.LANQLLTDLVDDNYFYLFDLK.A	1267.14	2	4112	-0.015513	132.37	2330056	1744547	1105959	1856394
Q6P2Q9,Pre-mRNA-processing-splicing factor 8 OS=Homo sapiens GN=PRPF8	R.LILLALER.I	470.81	2	3407	-0.005244	59.75	3.61191e+06	3442612	2944393	2.791e+06
Q6P2Q9,Pre-mRNA-processing-splicing factor 8 OS=Homo sapiens GN=PRPF8	R.LIVDHNIADYMTAK.N	802.407	2	3004	-0.007288	69.68	9239332	9123623	9060209	7.22589e+06
Q6P2Q9,Pre-mRNA-processing-splicing factor 8 OS=Homo sapiens GN=PRPF8	R.LKEAYSVK.S	469.268	2	1224	-0.006542	36.01	1454738	2092131	1131323	1400048
Q6P2Q9,Pre-mRNA-processing-splicing factor 8 OS=Homo sapiens GN=PRPF8	R.LNQSQREELGLIEQAYDNPHEALSR.I	970.811	3	3189	-0.014688	106.6	2137304	2304692	1633453	1.35819e+06
Q6P2Q9,Pre-mRNA-processing-splicing factor 8 OS=Homo sapiens GN=PRPF8	R.LNQSQREELGLIEQAYDNPHEALSR.I	728.36	4	3186	-0.017569	81.42	4.50958e+06	4.02849e+06	2921758	2667789
Q6P2Q9,Pre-mRNA-processing-splicing factor 8 OS=Homo sapiens GN=PRPF8	R.LTLEDLEDSWDR.G	746.347	2	3797	-0.009593	72.35	1.48096e+06	1698417	752560	1.32093e+06
Q6P2Q9,Pre-mRNA-processing-splicing factor 8 OS=Homo sapiens GN=PRPF8	R.NNVNVASLTQSEIR.D	772.899	2	2632	-0.01211	116.81	2557016	2649029	2096077	1.63498e+06
Q6P2Q9,Pre-mRNA-processing-splicing factor 8 OS=Homo sapiens GN=PRPF8	R.RLTLEDLEDSWDR.G	824.397	2	3477	-0.010721	74.02	2.49215e+06	3.08475e+06	2488380	3.21224e+06
Q6P2Q9,Pre-mRNA-processing-splicing factor 8 OS=Homo sapiens GN=PRPF8	R.RLTLEDLEDSWDR.G	549.934	3	3474	-0.01049	58.03	2.63534e+06	2.52228e+06	1882562	1.889e+06
Q6P2Q9,Pre-mRNA-processing-splicing factor 8 OS=Homo sapiens GN=PRPF8	R.TDMIQALGGVEGILEHTLFK.G	1086.57	2	4108	-0.012599	128.15	4.2002e+06	3.47217e+06	3826535	3526040
Q6P2Q9,Pre-mRNA-processing-splicing factor 8 OS=Homo sapiens GN=PRPF8	R.TDMIQALGGVEGILEHTLFK.G	724.712	3	4111	-0.014444	49.61	2831360	2809705	2410817	2123224
Q6P2Q9,Pre-mRNA-processing-splicing factor 8 OS=Homo sapiens GN=PRPF8	R.TILQHLSEAWR.C	677.364	2	3252	-0.006708	58.3	1.42377e+06	1062516	1363426	1.04994e+06
Q6P2Q9,Pre-mRNA-processing-splicing factor 8 OS=Homo sapiens GN=PRPF8	R.TNHIYVSSDDIK.E	696.34	2	1821	-0.00674	57.83	3.17307e+06	3442945	2.7761e+06	2.3234e+06
Q6P2Q9,Pre-mRNA-processing-splicing factor 8 OS=Homo sapiens GN=PRPF8	R.TNHIYVSSDDIK.E	464.562	3	1822	-0.008188	36.84	3300047	3633489	2.55702e+06	1.48297e+06
Q6P2Q9,Pre-mRNA-processing-splicing factor 8 OS=Homo sapiens GN=PRPF8	R.TSYEEFTHK.D	571.258	2	1602	-0.007793	39.35	6.97343e+06	7259475	7.04995e+06	6.33286e+06
Q6P2Q9,Pre-mRNA-processing-splicing factor 8 OS=Homo sapiens GN=PRPF8	R.WGDYDSHDIER.Y	696.791	2	1956	-0.007579	53.72	3.81018e+06	3.86442e+06	3666461	3.70851e+06
Q6P2Q9,Pre-mRNA-processing-splicing factor 8 OS=Homo sapiens GN=PRPF8	R.WGDYDSHDIER.Y	464.862	3	1965	-0.010307	37.33	5917151	6.10253e+06	5714807	3407498
Q6P2Q9,Pre-mRNA-processing-splicing factor 8 OS=Homo sapiens GN=PRPF8	R.YIQPWESEFIDSQR.V	899.422	2	3396	-0.006649	82.97	6.06225e+06	6.46162e+06	4450872	3.93155e+06
Q6P2Q9,Pre-mRNA-processing-splicing factor 8 OS=Homo sapiens GN=PRPF8	R.YLTEHPDPNNENIVGYNNK.K	744.345	3	2209	-0.016501	47.58	2.51232e+06	2.36516e+06	2.18727e+06	1334740
Q6YHK3,CD109 antigen OS=Homo sapiens GN=CD109	K.TLTLPSLPLNSADEIYELR.V	1073.07	2	3934	-0.008433	97.75	1.11353e+06	990733	147939	692606
Q86YZ3,Hornerin OS=Homo sapiens GN=HRNR	R.GPYESGSGHSSGLGHR.E	792.855	2	990	-0.012401	102.63	0	397368	0	98203
Q86YZ3,Hornerin OS=Homo sapiens GN=HRNR	R.GPYESGSGHSSGLGHR.E	528.905	3	998	-0.013144	46.62	547750	2994434	229198	2.39203e+06
Q86YZ3,Hornerin OS=Homo sapiens GN=HRNR	R.QSLGHGQHGSGSGQSPSPSR.G	649.973	3	658	0.001624	59.97	0	353270	0	179446
Q86YZ3,Hornerin OS=Homo sapiens GN=HRNR	R.YGQQGSGSGQSPSR.G	698.313	2	559	-0.006175	55.13	0	158926	0	105990
Q8TCJ2,Dolichyl-diphosphooligosaccharide--protein glycosyltransferase subunit STT3B OS=Homo sapiens GN=STT3B	K.HLEEAFTSEHWLVR.I	585.29	3	2979	-0.008966	52.3	1146419	1184444	1.09156e+06	1155621
Q92544,Transmembrane 9 superfamily member 4 OS=Homo sapiens GN=TM9SF4	R.FEVIPQSIR.L	544.805	2	2794	-0.006175	40.75	4040148	4.26704e+06	3692366	3.36835e+06
Q92544,Transmembrane 9 superfamily member 4 OS=Homo sapiens GN=TM9SF4	R.ITEDYYVHLIADNLPVATR.L	1102.07	2	3826	-0.011119	95.67	1.71891e+06	1.74782e+06	652694	1.22174e+06
Q92544,Transmembrane 9 superfamily member 4 OS=Homo sapiens GN=TM9SF4	R.IVNTPFQVLMNSEK.K	810.422	2	3673	-0.008693	95.46	1804985	1.53996e+06	948816	1.33812e+06
Q92544,Transmembrane 9 superfamily member 4 OS=Homo sapiens GN=TM9SF4	R.LEDLKADEK.S	530.778	2	1132	-0.003291	35.69	535647	663747	619402	534633
Q92804,TATA-binding protein-associated factor 2N OS=Homo sapiens GN=TAF15	R.ENYSHHTQDDRR.D	519.893	3	417	-0.013694	54.07	137073	134448	977794	1527234
Q92841,Probable ATP-dependent RNA helicase DDX17 OS=Homo sapiens GN=DDX17	K.APILIATDVASR.G	613.855	2	2650	-0.006754	68.04	1955643	1875138	1691606	1.59583e+06
Q92841,Probable ATP-dependent RNA helicase DDX17 OS=Homo sapiens GN=DDX17	K.VLEEANQAINPK.L	663.353	2	1846	-0.007259	72.83	9.73471e+06	1534820	4.89911e+06	1027391
Q96AE4,Far upstream element-binding protein 1 OS=Homo sapiens GN=FUBP1	K.RPLEDGDQPDAK.K	670.82	2	1030	-0.011699	39.84	92904.5	144277	151422	57906.5
Q96AE4,Far upstream element-binding protein 1 OS=Homo sapiens GN=FUBP1	R.SVQAGNPGGPGPGGR.G	654.323	2	1089	-0.006145	53.68	101090	341127	256487	210835
Q96HA1,Nuclear envelope pore membrane protein POM 121 OS=Homo sapiens GN=POM121	K.APPTLQAETATKPQATSAPSPAPK.Q	787.415	3	1929	-0.014474	84.77	1.93215e+06	1.98924e+06	1.52221e+06	917308
Q96HA1,Nuclear envelope pore membrane protein POM 121 OS=Homo sapiens GN=POM121	R.GLNSQSSDDHLNKR.S	785.877	2	877	-0.010539	56.2	150506	230750	0	0
Q96HA1,Nuclear envelope pore membrane protein POM 121 OS=Homo sapiens GN=POM121	R.GLNSQSSDDHLNKR.S	524.255	3	874	-0.006706	47.72	2542079	1.77266e+06	360697	142232
Q96HA1,Nuclear envelope pore membrane protein POM 121 OS=Homo sapiens GN=POM121	R.NAITSSYSSTR.G	593.784	2	1547	-0.009487	55.63	1510182	1.6929e+06	1.3077e+06	966440
Q96HA1,Nuclear envelope pore membrane protein POM 121 OS=Homo sapiens GN=POM121	R.TVEEEDQIFLDGQENK.R	947.432	2	2742	-0.014979	57.12	451196	487320	467678	291410
Q96KR1,Zinc finger RNA-binding protein OS=Homo sapiens GN=ZFR	K.GLTTTGNSSLNSTSNTK.V	841.909	2	1533	-0.009044	103.48	386745	430615	347446	242630
Q96KR1,Zinc finger RNA-binding protein OS=Homo sapiens GN=ZFR	K.STPVTSAVQIPEVK.Q	728.401	2	2691	-0.010005	50.49	683996	757378	574838	396536
Q96KR1,Zinc finger RNA-binding protein OS=Homo sapiens GN=ZFR	R.EDITSSAQFALR.L	669.34	2	2736	0.002859	45.48	977941	1.15237e+06	919526	962918
Q96N66,Lysophospholipid acyltransferase 7 OS=Homo sapiens GN=MBOAT7	K.AASLEYDYETIR.N	715.839	2	2668	-0.009181	70.92	5653795	5.83447e+06	4.93226e+06	4.34049e+06
Q96N66,Lysophospholipid acyltransferase 7 OS=Homo sapiens GN=MBOAT7	K.AASQPTSLAPEK.L	600.313	2	1428	-0.007427	78.08	2642106	3062905	2287552	2.1324e+06
Q96N66,Lysophospholipid acyltransferase 7 OS=Homo sapiens GN=MBOAT7	K.LVSLASEVQDLHLAQR.K	889.986	2	3373	-0.011744	139.29	1.56423e+06	1.36124e+06	1.383e+06	1.01003e+06
Q96N66,Lysophospholipid acyltransferase 7 OS=Homo sapiens GN=MBOAT7	K.LVSLASEVQDLHLAQR.K	593.66	3	3393	-0.009622	43.13	4259307	3834952	3293426	3.27655e+06
Q96N66,Lysophospholipid acyltransferase 7 OS=Homo sapiens GN=MBOAT7	R.KAASQPTSLAPEK.L	664.361	2	1227	-0.007776	84.11	1443844	1396052	1234241	1088437
Q96PK6,RNA-binding protein 14 OS=Homo sapiens GN=RBM14	K.KGPGLAVQSGDK.T	578.815	2	1166	-0.008966	65.8	419903	651668	541340	415013
Q96PK6,RNA-binding protein 14 OS=Homo sapiens GN=RBM14	R.ASYVAPLTAQPATYR.A	804.916	2	2476	-0.013988	85.87	1203772	1364534	1154913	829544
Q96PK6,RNA-binding protein 14 OS=Homo sapiens GN=RBM14	R.LSESQLSFR.R	533.776	2	2404	-0.00764	41.17	1.39858e+06	1.39766e+06	1.39988e+06	870041
Q96RQ3,Methylcrotonoyl-CoA carboxylase subunit alpha, mitochondrial OS=Homo sapiens GN=MCCC1	K.AMTDTFTLQAHDQFSPFSSSSGR.R	840.043	3	3313	-0.015815	53.83	1.18719e+06	1.30247e+06	726130	969762
Q96RQ3,Methylcrotonoyl-CoA carboxylase subunit alpha, mitochondrial OS=Homo sapiens GN=MCCC1	K.EGSIEIDIPVPK.Y	648.852	2	3204	-0.008204	80.27	6.78135e+06	8097954	5827908	6094144
Q96RQ3,Methylcrotonoyl-CoA carboxylase subunit alpha, mitochondrial OS=Homo sapiens GN=MCCC1	K.IIEEAPAPGIK.S	569.326	2	1978	-0.007029	65.14	12456868	14387688	1.12679e+07	7824146
Q96RQ3,Methylcrotonoyl-CoA carboxylase subunit alpha, mitochondrial OS=Homo sapiens GN=MCCC1	K.IPLSQEEITLQGHAFEAR.I	1020.03	2	2988	-0.008677	105.84	945016	1.15371e+06	1015428	772006
Q96RQ3,Methylcrotonoyl-CoA carboxylase subunit alpha, mitochondrial OS=Homo sapiens GN=MCCC1	K.IPLSQEEITLQGHAFEAR.I	680.354	3	3018	-0.008141	76.92	7.94612e+06	8.34696e+06	9.84189e+06	6594749
Q96RQ3,Methylcrotonoyl-CoA carboxylase subunit alpha, mitochondrial OS=Homo sapiens GN=MCCC1	K.KLGVQTVAVYSEADR.N	545.958	3	2323	-0.009118	39.96	1378276	1.70671e+06	1410865	904143
Q96RQ3,Methylcrotonoyl-CoA carboxylase subunit alpha, mitochondrial OS=Homo sapiens GN=MCCC1	K.KSFNDDAMLIEK.F	705.845	2	2361	-0.010523	65.22	1.70723e+06	2.22559e+06	1.76241e+06	1556505
Q96RQ3,Methylcrotonoyl-CoA carboxylase subunit alpha, mitochondrial OS=Homo sapiens GN=MCCC1	K.LGVQTVAVYSEADR.N	754.389	2	2556	-0.005274	78.04	1561845	1.12675e+06	1.3842e+06	913739
Q96RQ3,Methylcrotonoyl-CoA carboxylase subunit alpha, mitochondrial OS=Homo sapiens GN=MCCC1	K.LVVWAADR.Q	465.261	2	2488	-0.004954	53.84	5422096	6.87363e+06	5466155	3436145
Q96RQ3,Methylcrotonoyl-CoA carboxylase subunit alpha, mitochondrial OS=Homo sapiens GN=MCCC1	K.QEGIIFIGPPPSAIR.D	797.95	2	3442	-0.003001	68.24	1779747	1751748	1.43615e+06	1.26246e+06
Q96RQ3,Methylcrotonoyl-CoA carboxylase subunit alpha, mitochondrial OS=Homo sapiens GN=MCCC1	K.YLSSVSSQETQGGPLAPMTGTIEK.V	1241.11	2	3002	-0.014078	108.81	1084158	1131712	671816	597231
Q96RQ3,Methylcrotonoyl-CoA carboxylase subunit alpha, mitochondrial OS=Homo sapiens GN=MCCC1	R.HTPLVEFEEEESDKR.E	615.624	3	2392	-0.010018	36.42	1997812	1994635	2.10801e+06	1.27375e+06
Q96RQ3,Methylcrotonoyl-CoA carboxylase subunit alpha, mitochondrial OS=Homo sapiens GN=MCCC1	R.HVEVQVFGDHHGNAVYLFER.D	589.038	4	3019	-0.016744	41.72	712884	363797	103671	133449
Q96RQ3,Methylcrotonoyl-CoA carboxylase subunit alpha, mitochondrial OS=Homo sapiens GN=MCCC1	R.IAAGEKIPLSQEEITLQGHAFEAR.I	870.123	3	3026	-0.017205	84.82	3.25864e+06	4120744	2.6854e+06	2603124
Q96RQ3,Methylcrotonoyl-CoA carboxylase subunit alpha, mitochondrial OS=Homo sapiens GN=MCCC1	R.LNISYTR.N	433.737	2	1930	-0.005992	40.45	2490795	2359570	1.69716e+06	1.26048e+06
Q96RQ3,Methylcrotonoyl-CoA carboxylase subunit alpha, mitochondrial OS=Homo sapiens GN=MCCC1	R.LQVEHPVTEMITGTDLVEWQLR.I	865.443	3	3855	-0.012964	59.7	2084734	2.31981e+06	810942	2250186
Q96S97,Myeloid-associated differentiation marker OS=Homo sapiens GN=MYADM	R.ALTQPLGLLR.L	541.337	2	3175	-0.005748	50.09	2.39118e+06	2529848	2.65606e+06	2.01718e+06
Q96S97,Myeloid-associated differentiation marker OS=Homo sapiens GN=MYADM	R.TTITTTTTSSSGLGSPMIVGSPR.A	1126.57	2	2753	-0.012492	124.21	1.70595e+06	1477580	1476247	797422
Q99880,Histone H2B type 1-L OS=Homo sapiens GN=HIST1H2BL	K.QVHPDTGISSK.A	584.799	2	949	-0.005793	40.34	932168	667350	744578	503520
Q99880,Histone H2B type 1-L OS=Homo sapiens GN=HIST1H2BL	R.LILPGELAK.H	477.302	2	2867	-0.00587	39.49	1.6674e+06	1.74699e+06	1466894	1.36595e+06
Q9BQE3,Tubulin alpha-1C chain OS=Homo sapiens GN=TUBA1C	K.TIGGGDDSFNTFFSETGAGK.H	1004.44	2	3445	-0.012537	95.73	832343	965166	464474	511807
Q9BQE3,Tubulin alpha-1C chain OS=Homo sapiens GN=TUBA1C	K.VGINYQPPTVVPGGDLAK.V	912.992	2	2961	-0.009197	43.6	826204	1.01023e+06	676574	667058
Q9BQE3,Tubulin alpha-1C chain OS=Homo sapiens GN=TUBA1C	R.AVFVDLEPTVIDEVR.T	851.451	2	3660	-0.01121	86.74	951969	1.18656e+06	445748	897085
Q9BQG0,Myb-binding protein 1A OS=Homo sapiens GN=MYBBP1A	K.ATLQEILPEVLK.A	677.399	2	3836	-0.008799	53.95	1722228	1680749	1025863	1.94698e+06
Q9BQG0,Myb-binding protein 1A OS=Homo sapiens GN=MYBBP1A	K.EIPSATQSPISK.K	629.334	2	1838	-0.007303	60.82	3.24391e+06	3.44114e+06	2634036	1800477
Q9BQG0,Myb-binding protein 1A OS=Homo sapiens GN=MYBBP1A	K.GNTAEGCVHETQEK.Q	780.335	2	905	-0.013666	79.39	0	858397	1125059	647370
Q9BQG0,Myb-binding protein 1A OS=Homo sapiens GN=MYBBP1A	K.HPFSFPLENQAR.E	481.574	3	2778	-0.010688	43.29	1295725	1167665	968722	870591
Q9BQG0,Myb-binding protein 1A OS=Homo sapiens GN=MYBBP1A	K.KPTSQIPETK.H	564.817	2	931	0.000248	62.81	1.99715e+06	1400167	1468798	754850
Q9BQG0,Myb-binding protein 1A OS=Homo sapiens GN=MYBBP1A	K.LLQALAQYQNHLQEQPR.K	684.029	3	2818	-0.008919	46.36	1873233	1544588	1914613	1324624
Q9BQG0,Myb-binding protein 1A OS=Homo sapiens GN=MYBBP1A	K.LVGSVNLFSDENVPR.L	823.428	2	3219	-0.006465	80.52	2.39411e+06	2185202	1731080	1.42079e+06
Q9BQG0,Myb-binding protein 1A OS=Homo sapiens GN=MYBBP1A	K.SPAPGAPTR.S	427.23	2	700	0.000174	61.84	1724515	0	0	0
Q9BQG0,Myb-binding protein 1A OS=Homo sapiens GN=MYBBP1A	K.SPLSALAR.K	407.74	2	2236	-0.004787	61.8	1832885	1950045	1.82871e+06	807936
Q9BQG0,Myb-binding protein 1A OS=Homo sapiens GN=MYBBP1A	K.TLGVQRPK.L	449.776	2	1124	-0.001903	40.12	1.25235e+06	2427142	1.7432e+06	1780612
Q9BQG0,Myb-binding protein 1A OS=Homo sapiens GN=MYBBP1A	R.AGALHAQVER.L	526.282	2	1104	-0.007854	52.09	943164	1.05195e+06	1071677	774124
Q9BQG0,Myb-binding protein 1A OS=Homo sapiens GN=MYBBP1A	R.ALQLILDVLNPETSEDENDRVVVTDDSDER.R	1133.88	3	3937	-0.009559	70.49	1456484	1640554	592920	1701584
Q9BQG0,Myb-binding protein 1A OS=Homo sapiens GN=MYBBP1A	R.AMFLQPDLDSLVDFSTNNQK.K	1142.04	2	3957	-0.015316	117.09	1635867	1.4006e+06	342402	891450
Q9BQG0,Myb-binding protein 1A OS=Homo sapiens GN=MYBBP1A	R.DPAQPMSPGEATQSGARPADR.Y	713.662	3	1581	-0.016382	37.39	781970	972421	782854	618052
Q9BQG0,Myb-binding protein 1A OS=Homo sapiens GN=MYBBP1A	R.EFLDFFWDIAKPEQETR.L	724.349	3	4040	-0.011391	71.87	3.32237e+06	2.97518e+06	1.78512e+06	2.32311e+06
Q9BQG0,Myb-binding protein 1A OS=Homo sapiens GN=MYBBP1A	R.KALVDILSEVSK.A	651.384	2	3285	-0.007045	55.04	943518	922168	1156219	989184
Q9BQG0,Myb-binding protein 1A OS=Homo sapiens GN=MYBBP1A	R.KSEDGTPAEDGTPAATGGSQPPSMGR.K	834.37	3	1673	-0.023996	41.2	1.2236e+06	1.31798e+06	771924	285128
Q9BQG0,Myb-binding protein 1A OS=Homo sapiens GN=MYBBP1A	R.LITGLGVGR.E	443.277	2	2308	-0.005443	65.91	2.52844e+06	2.33755e+06	2.29552e+06	1231524
Q9BQG0,Myb-binding protein 1A OS=Homo sapiens GN=MYBBP1A	R.SPSLLQSGAK.K	494.274	2	1652	-0.005794	54.97	3.65528e+06	3.50414e+06	2.85499e+06	2.53017e+06
Q9BQG0,Myb-binding protein 1A OS=Homo sapiens GN=MYBBP1A	R.VLDLVEVLVTK.Q	614.379	2	3956	-0.004358	71.28	2962449	2841568	1408985	3.14145e+06
Q9BQG0,Myb-binding protein 1A OS=Homo sapiens GN=MYBBP1A	R.VLKGNTAEGCVHETQEK.Q	633.974	3	1164	-0.016914	44.58	283269	484004	305708	371452
Q9BQG0,Myb-binding protein 1A OS=Homo sapiens GN=MYBBP1A	R.VYSTALSSFLTK.R	658.855	2	3372	-0.006342	84.41	1.79556e+06	1411715	1401928	1177566
Q9BTX1,Nucleoporin NDC1 OS=Homo sapiens GN=NDC1	R.LQQFLEFKE.-	591.311	2	3112	-0.005534	39.93	796427	851834	706182	855644
Q9BTX1,Nucleoporin NDC1 OS=Homo sapiens GN=NDC1	R.VSSSYPVEPK.K	546.779	2	1525	-0.005717	51.56	2230331	5624652	1.2539e+06	882042
Q9BU23,Lipase maturation factor 2 OS=Homo sapiens GN=LMF2	R.LVQSQVAR.Y	450.767	2	957	0.001562	56.84	1380784	1.11746e+06	1.00333e+06	660272
Q9BU23,Lipase maturation factor 2 OS=Homo sapiens GN=LMF2	R.SSPLAPVSGEK.R	536.283	2	1647	-0.0088	47.4	2356630	2.90069e+06	2101560	2013662
Q9BUJ2,Heterogeneous nuclear ribonucleoprotein U-like protein 1 OS=Homo sapiens GN=HNRNPUL1	K.HLPSTEPDPHVVR.I	495.256	3	1606	-0.011544	37.92	2177999	2.40977e+06	1828716	5178775
Q9BUJ2,Heterogeneous nuclear ribonucleoprotein U-like protein 1 OS=Homo sapiens GN=HNRNPUL1	R.NYILDQTNVYGSAQR.R	871.428	2	2652	-0.001566	55.43	553584	517197	364970	344535
Q9H330,Transmembrane protein 245 OS=Homo sapiens GN=TMEM245	R.AVGPSGGGGETPR.T	571.279	2	1027	-0.00918	79.06	2688424	3032789	2929792	2037683
Q9H330,Transmembrane protein 245 OS=Homo sapiens GN=TMEM245	R.QGALAPWPIVGLGK.F	703.907	2	3695	-0.009243	37.78	1121606	951359	615827	749844
Q9H330,Transmembrane protein 245 OS=Homo sapiens GN=TMEM245	R.RPEIGTFLR.K	544.811	2	2505	-0.005565	40.73	624446	581276	674403	509445
Q9H583,HEAT repeat-containing protein 1 OS=Homo sapiens GN=HEATR1	K.GISVNAEQVR.I	536.788	2	1810	-0.006251	57.91	690073	803732	627240	402123
Q9H583,HEAT repeat-containing protein 1 OS=Homo sapiens GN=HEATR1	K.YNEFSVSLLNEDPK.S	827.896	2	3235	-0.011149	54.74	583598	497250	422247	278811
Q9H583,HEAT repeat-containing protein 1 OS=Homo sapiens GN=HEATR1	R.LALPQSDASLLSR.D	685.884	2	2967	-0.002742	52.17	684258	779930	1034253	617896
Q9H583,HEAT repeat-containing protein 1 OS=Homo sapiens GN=HEATR1	R.LDDTYSFQVINK.T	721.859	2	2828	-0.005076	92.41	1.62181e+06	1601591	1610918	1222711
Q9H583,HEAT repeat-containing protein 1 OS=Homo sapiens GN=HEATR1	R.TLDVVLEEHLK.E	648.36	2	2852	-0.008205	52.16	830287	928627	607944	648348
Q9NR30,Nucleolar RNA helicase 2 OS=Homo sapiens GN=DDX21	K.EAQELSQNSAIK.Q	659.331	2	1523	-0.010708	37.92	706300	680544	570996	366842
Q9NR30,Nucleolar RNA helicase 2 OS=Homo sapiens GN=DDX21	K.EGAFSNFPISEETIK.L	834.904	2	3275	-0.010447	71.96	1.26614e+06	1222870	896892	886192
Q9NR30,Nucleolar RNA helicase 2 OS=Homo sapiens GN=DDX21	K.QDAQSLHGDIPQK.Q	718.856	2	1506	-0.008921	64.61	629936	577128	619885	449992
Q9NR30,Nucleolar RNA helicase 2 OS=Homo sapiens GN=DDX21	K.TAITVEHLAIK.C	598.352	2	2422	-0.006923	63.48	853310	858146	844486	733984
Q9NR30,Nucleolar RNA helicase 2 OS=Homo sapiens GN=DDX21	R.AAVIGDVIR.V	457.274	2	2389	-0.005351	68.18	995762	922882	923533	493904
Q9NR30,Nucleolar RNA helicase 2 OS=Homo sapiens GN=DDX21	R.WQLSVATEQPELEGPR.E	920.461	2	3139	-0.00857	72.8	772728	704566	633214	474458
Q9NZM1,Myoferlin OS=Homo sapiens GN=MYOF	K.DLTQTASSTAR.A	575.785	2	1418	-0.00767	84.34	806596	897751	697532	554870
Q9NZM1,Myoferlin OS=Homo sapiens GN=MYOF	K.FYASSGEHEK.C	577.757	2	867	-0.004131	41.14	126584	588924	361240	439239
Q9NZM1,Myoferlin OS=Homo sapiens GN=MYOF	K.ILHQHLGAPEER.L	467.249	3	1465	-0.012262	44	1.56998e+06	1386332	1181040	999577
Q9NZM1,Myoferlin OS=Homo sapiens GN=MYOF	K.ISVYDYDTFTR.D	690.324	2	2961	-0.007349	52.91	1036509	936502	1104014	767046
Q9NZM1,Myoferlin OS=Homo sapiens GN=MYOF	K.KEHFWSIDQTEFR.I	574.943	3	2863	-0.009011	54.41	782030	844787	558901	496218
Q9NZM1,Myoferlin OS=Homo sapiens GN=MYOF	K.KLEPISNDDLLVVEK.Y	856.475	2	2938	-0.004938	43.13	385727	464756	363637	264197
Q9NZM1,Myoferlin OS=Homo sapiens GN=MYOF	K.LTEKEEEIVDWWSK.F	597.961	3	3397	-0.011664	38.18	759911	700305	500697	474148
Q9NZM1,Myoferlin OS=Homo sapiens GN=MYOF	K.NDVVGTTYLHLSK.I	723.879	2	2579	-0.008434	67.33	855580	698158	715302	550712
Q9NZM1,Myoferlin OS=Homo sapiens GN=MYOF	K.VEMTLEILNEKEADERPAGK.G	758.05	3	2840	-0.0131	57.57	954978	1.10143e+06	765175	724936
Q9NZM1,Myoferlin OS=Homo sapiens GN=MYOF	K.VGETIIDLENR.F	629.831	2	2729	-0.008784	64.82	1451954	1416874	1688219	1095677
Q9NZM1,Myoferlin OS=Homo sapiens GN=MYOF	K.WLLLNDPEDTSSGSK.G	831.398	2	3343	-0.013072	69.28	995864	1.04746e+06	783128	822462
Q9NZM1,Myoferlin OS=Homo sapiens GN=MYOF	R.AEDIPQMDDAFSQTVK.E	897.908	2	2991	-0.012934	60.3	852594	779315	729326	480772
Q9NZM1,Myoferlin OS=Homo sapiens GN=MYOF	R.DQLRPTQLLQNVAR.F	826.463	2	2971	-0.005916	52.77	991644	949608	971513	663416
Q9NZM1,Myoferlin OS=Homo sapiens GN=MYOF	R.DQLRPTQLLQNVAR.F	551.308	3	2957	-0.013495	45.64	847086	695627	1.39069e+06	571715
Q9NZM1,Myoferlin OS=Homo sapiens GN=MYOF	R.DYSLDEFEANK.I	665.79	2	2734	-0.007777	43.54	911157	928450	886734	588846
Q9NZM1,Myoferlin OS=Homo sapiens GN=MYOF	R.FKGFPQPILSEDGSR.I	559.955	3	2876	-0.010277	43.86	909340	907532	731942	690185
Q9NZM1,Myoferlin OS=Homo sapiens GN=MYOF	R.ILVELATFLEK.T	638.379	2	3946	-0.006038	63.54	1687413	1238508	838456	1136464
Q9NZM1,Myoferlin OS=Homo sapiens GN=MYOF	R.IYPLPDDPSVPAPPR.Q	817.429	2	2887	-0.007061	43.34	1.29768e+06	1.30153e+06	1.07142e+06	921236
Q9NZM1,Myoferlin OS=Homo sapiens GN=MYOF	R.SLLTEADAGHTEFTDEVYQNESR.Y	871.392	3	3100	-0.012047	67.72	2331599	2.42458e+06	1.99444e+06	2513994
Q9NZM1,Myoferlin OS=Homo sapiens GN=MYOF	R.SLSQIHEAAVR.M	605.827	2	1618	-0.007549	63.05	2304215	2.38016e+06	2.166e+06	1870186
Q9P035,Very-long-chain (3R)-3-hydroxyacyl-CoA dehydratase 3 OS=Homo sapiens GN=HACD3	K.GDNVYEFHLEFLDLVKPEPVYK.L	884.445	3	3914	-0.017417	54.46	2294111	1892184	892226	1.22079e+06
Q9P035,Very-long-chain (3R)-3-hydroxyacyl-CoA dehydratase 3 OS=Homo sapiens GN=HACD3	K.VSQWWER.L	495.741	2	2620	-0.004345	35.21	485464	577645	625934	435610
Q9P035,Very-long-chain (3R)-3-hydroxyacyl-CoA dehydratase 3 OS=Homo sapiens GN=HACD3	R.LESEGSPETLTNLR.K	773.387	2	2444	-0.008448	88.23	892014	945238	1.00878e+06	610224
Q9P035,Very-long-chain (3R)-3-hydroxyacyl-CoA dehydratase 3 OS=Homo sapiens GN=HACD3	R.VELSDVQNPAISITENVLHFK.A	785.08	3	3969	-0.014107	69.7	3.13586e+06	3.12746e+06	1778507	2.46057e+06
Q9P2E9,Ribosome-binding protein 1 OS=Homo sapiens GN=RRBP1	K.LLATEQEDAAVAK.S	679.856	2	1858	-0.012248	59.56	1.00305e+06	2.95009e+06	787664	2.11937e+06
Q9P2E9,Ribosome-binding protein 1 OS=Homo sapiens GN=RRBP1	R.EQEITAVQAR.I	572.798	2	1536	-0.007473	64.53	615866	704766	577730	451976
Q9UBM7,7-dehydrocholesterol reductase OS=Homo sapiens GN=DHCR7	K.FLPGYVGGIQEGAVTPAGVVNK.Y	1087.08	2	3192	-0.014766	74.05	1321913	1174266	922268	726478
Q9UBM7,7-dehydrocholesterol reductase OS=Homo sapiens GN=DHCR7	K.VIECSYTSADGQR.H	743.329	2	1554	-0.013271	78.28	547707	609998	528521	412504

## Sheet: BR2-Int a3 mAb
Protein	Peptide	m/z	z	RT (s)	Delta Mass	Mascot Score	Intensity: Int a3 mAb - TR1	Intensity: CTL - TR1	Intensity: Int a3 mAb - TR2	Intensity: CTL - TR2
O00159,Unconventional myosin-Ic OS=Homo sapiens GN=MYO1C	K.DNYPQSVPR.L	538.258	2	1518	-0.008343	51.09	1.06592e+06	1137751	1.28239e+06	1.23154e+06
O00159,Unconventional myosin-Ic OS=Homo sapiens GN=MYO1C	K.TLFATEDALEVR.K	682.852	2	3091	-0.009394	53.81	1716177	1284652	1358899	1626681
O00159,Unconventional myosin-Ic OS=Homo sapiens GN=MYO1C	R.GVSFYEVPPHLFAVADTVYR.A	756.383	3	3866	-0.015296	42.86	833279	1.09723e+06	938416	1.29049e+06
O00159,Unconventional myosin-Ic OS=Homo sapiens GN=MYO1C	R.VLQALGSEPIQYAVPVVK.Y	956.043	2	3321	-0.016672	90.14	1376328	1.54894e+06	1.31026e+06	1.66408e+06
O00592,Podocalyxin OS=Homo sapiens GN=PODXL	K.ATFNPAQDK.C	496.244	2	1308	-0.004481	39.23	1.13896e+06	557802	1287915	770432
O00592,Podocalyxin OS=Homo sapiens GN=PODXL	K.CEDLETQTQSEK.Q	734.31	2	1196	-0.013926	62.15	1.71322e+06	1.00901e+06	1584921	1103941
O15258,Protein RER1 OS=Homo sapiens GN=RER1	K.VDPSLMEDSDDGPSLPTK.Q	951.927	2	2573	-0.017603	71.84	1.1561e+06	1.00003e+06	1399756	1.25284e+06
O15258,Protein RER1 OS=Homo sapiens GN=RER1	R.LGQIYQSWLDK.S	675.847	2	3134	-0.019251	68.09	2.2962e+06	2368671	2046585	3.05955e+06
O15260,Surfeit locus protein 4 OS=Homo sapiens GN=SURF4	M.GQNDLMGTAEDFADQFLR.V	1014.45	2	4069	-0.013759	102.08	1.42929e+06	1760710	1621322	1697088
O43292,Glycosylphosphatidylinositol anchor attachment 1 protein OS=Homo sapiens GN=GPAA1	K.ALEGMFR.K	412.207	2	2392	-0.007136	42.6	1.05487e+06	1.24006e+06	1392336	1.39637e+06
O43292,Glycosylphosphatidylinositol anchor attachment 1 protein OS=Homo sapiens GN=GPAA1	K.SGALPVAWLER.T	599.827	2	3430	-0.010845	45.36	1696829	1.85076e+06	1795795	1750783
O43292,Glycosylphosphatidylinositol anchor attachment 1 protein OS=Homo sapiens GN=GPAA1	K.YDLVAVGK.A	432.741	2	2161	-0.007518	39.83	2397885	2.81032e+06	3253650	2333895
O43292,Glycosylphosphatidylinositol anchor attachment 1 protein OS=Homo sapiens GN=GPAA1	R.SVGLEVYTQSFSR.K	736.866	2	2936	-0.012721	78.13	1.17232e+06	1.94225e+06	985516	1521030
O43292,Glycosylphosphatidylinositol anchor attachment 1 protein OS=Homo sapiens GN=GPAA1	R.VVSTQAPDR.G	486.757	2	946	-0.00474	58.39	1.81125e+06	2.00917e+06	2289161	2276739
O43390,Heterogeneous nuclear ribonucleoprotein R OS=Homo sapiens GN=HNRNPR	K.AGPIWDLR.L	464.252	2	2995	-0.007427	47.35	1.29099e+06	1450302	1.10095e+06	1125928
O43390,Heterogeneous nuclear ribonucleoprotein R OS=Homo sapiens GN=HNRNPR	R.DLYEDELVPLFEK.A	805.398	2	3890	-0.01118	69.83	2.14436e+06	1.85571e+06	2422441	2216692
O43390,Heterogeneous nuclear ribonucleoprotein R OS=Homo sapiens GN=HNRNPR	R.NLATTVTEEILEK.S	730.89	2	3786	-0.010996	87.32	2302134	1.96594e+06	2.18054e+06	1.9549e+06
O43795,Unconventional myosin-Ib OS=Homo sapiens GN=MYO1B	K.VLYQVEGFVDK.N	648.839	2	2914	-0.012615	49.1	719012	978880	676408	671423
O43795,Unconventional myosin-Ib OS=Homo sapiens GN=MYO1B	R.SGVEVLFNELEIPVEEYSFGR.S	1207.09	2	4073	-0.016581	96.29	1.39626e+06	1283450	1257239	1.40315e+06
O75533,Splicing factor 3B subunit 1 OS=Homo sapiens GN=SF3B1	K.LLVDVDESTLSPEEQK.E	901.452	2	2875	-0.010631	81.2	1610292	1465265	1.56603e+06	1932508
O75533,Splicing factor 3B subunit 1 OS=Homo sapiens GN=SF3B1	R.GDTPGHATPGHGGATSSAR.K	578.603	3	747	5.2e-05	60.27	53397.5	2405133	2.68108e+06	2.67956e+06
O75533,Splicing factor 3B subunit 1 OS=Homo sapiens GN=SF3B1	R.GGDSIGETPTPGASK.R	687.323	2	1480	-0.014629	50.24	1.19247e+06	1.35568e+06	1.31005e+06	1.33311e+06
O75533,Splicing factor 3B subunit 1 OS=Homo sapiens GN=SF3B1	R.QLVDTTVELANK.V	665.858	2	2447	-0.013209	69.58	1.25198e+06	1.2516e+06	1195563	1.29842e+06
O75533,Splicing factor 3B subunit 1 OS=Homo sapiens GN=SF3B1	R.SLVEIIEHGLVDEQQK.V	612.99	3	3832	-0.015465	64.34	1.55848e+06	1291890	1.53233e+06	1635703
O94901,SUN domain-containing protein 1 OS=Homo sapiens GN=SUN1	K.LLFSEDQQGGSLEQLLQR.F	1031.03	2	3818	-0.014904	104.81	1.94705e+07	22940490	3825894	5731400
O94901,SUN domain-containing protein 1 OS=Homo sapiens GN=SUN1	K.RPDDTAFQIVELR.I	780.406	2	3056	-0.013377	74.85	1263138	1.79243e+06	1.27544e+06	1556818
O94901,SUN domain-containing protein 1 OS=Homo sapiens GN=SUN1	K.TGCETVDAVQER.V	682.802	2	1476	-0.013622	73.61	1.91399e+06	1983876	2083495	2.02057e+06
O94901,SUN domain-containing protein 1 OS=Homo sapiens GN=SUN1	K.TISAVGEQLLPTVEHLQLELDQLK.S	892.154	3	4030	-0.017449	66.15	2201275	2.31733e+06	2247000	2.60281e+06
O94901,SUN domain-containing protein 1 OS=Homo sapiens GN=SUN1	R.ELTTLLQK.L	473.281	2	2419	-0.007258	35.76	1.57569e+06	1.61488e+06	1773616	1.80164e+06
O94901,SUN domain-containing protein 1 OS=Homo sapiens GN=SUN1	R.IGAVGQAVSR.T	479.274	2	1359	-0.007335	57.58	8.23879e+06	7263372	8793725	9.89632e+06
O94901,SUN domain-containing protein 1 OS=Homo sapiens GN=SUN1	R.RPPVLDESWIR.E	456.582	3	2849	-0.010628	50.87	1086890	1135240	1149384	1307875
O94901,SUN domain-containing protein 1 OS=Homo sapiens GN=SUN1	R.VDDPQDVFKPTTSR.L	535.596	3	2176	-0.016745	51.18	2537659	2.20546e+06	2215379	2131219
O94901,SUN domain-containing protein 1 OS=Homo sapiens GN=SUN1	R.VDQMEGGAAGPSASVR.D	766.356	2	1541	-0.011562	86.76	2345771	2.54508e+06	2.92683e+06	2954953
O95573,Long-chain-fatty-acid--CoA ligase 3 OS=Homo sapiens GN=ACSL3	R.HIITVDGKPPTWSEFPK.G	651.347	3	2871	-0.002143	51.35	1044478	1.26557e+06	848530	1308253
O95573,Long-chain-fatty-acid--CoA ligase 3 OS=Homo sapiens GN=ACSL3	R.LSPEPWTPETGLVTDAFK.L	994.495	2	3783	-0.01794	88.43	1.88267e+06	1742161	1871573	2.21068e+06
P00533,Epidermal growth factor receptor OS=Homo sapiens GN=EGFR	K.EISDGDVIISGNK.N	673.838	2	2063	-0.01092	73.98	5.91946e+06	3.71745e+06	7103542	4.33407e+06
P00533,Epidermal growth factor receptor OS=Homo sapiens GN=EGFR	K.GSTAENAEYLR.V	605.785	2	1567	-0.007762	46.45	3657360	2.58697e+06	4528907	2577505
P00533,Epidermal growth factor receptor OS=Homo sapiens GN=EGFR	K.IICAQQCSGR.C	596.776	2	1104	-0.011653	51.27	970088	676289	1.238e+06	729074
P00533,Epidermal growth factor receptor OS=Homo sapiens GN=EGFR	K.LTQLGTFEDHFLSLQR.M	635.661	3	3614	-0.016732	41.62	1436291	847747	1.25462e+06	875265
P00533,Epidermal growth factor receptor OS=Homo sapiens GN=EGFR	K.RPAGSVQNPVYHNQPLNPAPSR.D	800.409	3	1813	-0.018776	54.52	1.57241e+06	1.67724e+06	1.83321e+06	1.65053e+06
P00533,Epidermal growth factor receptor OS=Homo sapiens GN=EGFR	K.RPAGSVQNPVYHNQPLNPAPSR.D	600.558	4	1810	-0.020863	40.44	2450325	2410855	2616076	2578770
P00533,Epidermal growth factor receptor OS=Homo sapiens GN=EGFR	K.SPSDCCHNQCAAGCTGPR.E	1017.88	2	1009	-0.015499	63.73	323232	252680	443585	228563
P00533,Epidermal growth factor receptor OS=Homo sapiens GN=EGFR	K.SPSDCCHNQCAAGCTGPR.E	678.92	3	885	-0.019233	62.78	1165770	758360	392771	341856
P00533,Epidermal growth factor receptor OS=Homo sapiens GN=EGFR	K.VLGSGAFGTVYK.G	599.821	2	2553	-0.011119	39.55	3.65569e+06	2632013	3.9062e+06	3678392
P00533,Epidermal growth factor receptor OS=Homo sapiens GN=EGFR	R.ELVEPLTPSGEAPNQALLR.I	1017.54	2	3037	-0.012905	92.4	8544445	5.46479e+06	7.9425e+06	4638587
P00533,Epidermal growth factor receptor OS=Homo sapiens GN=EGFR	R.FSNNPALCNVESIQWR.D	967.956	2	3198	-0.012171	109.44	1884890	1.46923e+06	1.64835e+06	1426220
P00533,Epidermal growth factor receptor OS=Homo sapiens GN=EGFR	R.GDSFTHTPPLDPQELDILK.T	708.355	3	3421	-0.015695	74.93	1.03249e+07	6259980	1.15907e+07	6.38069e+06
P00533,Epidermal growth factor receptor OS=Homo sapiens GN=EGFR	R.IPLENLQIIR.G	604.867	2	3209	-0.008997	72.39	5.19089e+06	3.66424e+06	5340851	3712435
P00533,Epidermal growth factor receptor OS=Homo sapiens GN=EGFR	R.NLQEILHGAVR.F	625.349	2	2741	-0.010646	63.6	3729142	2144636	3.6199e+06	2.26852e+06
P00533,Epidermal growth factor receptor OS=Homo sapiens GN=EGFR	R.NYVVTDHGSCVR.A	703.822	2	1445	-0.011745	74.51	1.72937e+06	1005714	1679438	1.03568e+06
P00533,Epidermal growth factor receptor OS=Homo sapiens GN=EGFR	R.TDLHAFENLEIIR.G	524.275	3	3325	-0.011652	55.64	5.51102e+06	3750317	6.23983e+06	4.17183e+06
P00533,Epidermal growth factor receptor OS=Homo sapiens GN=EGFR	R.YSSDPTGALTEDSIDDTFLPVPEYINQSVPK.R	1699.8	2	3932	-0.02778	83.9	1.28308e+06	772205	1080270	705224
P02765,Alpha-2-HS-glycoprotein OS=Homo sapiens GN=AHSG	K.CDSSPDSAEDVR.K	669.26	2	1149	-0.015512	55.44	335201	472416	527572	714276
P02765,Alpha-2-HS-glycoprotein OS=Homo sapiens GN=AHSG	K.CDSSPDSAEDVRK.L	733.312	2	973	-0.006588	54.33	406816	592212	384192	501485
P02786,Transferrin receptor protein 1 OS=Homo sapiens GN=TFRC	K.AFTYINLDK.A	542.784	2	2788	-0.007457	50.9	5.97452e+06	3597672	6.68413e+06	3413355
P02786,Transferrin receptor protein 1 OS=Homo sapiens GN=TFRC	K.AVLGTSNFK.V	468.757	2	1876	-0.007411	49.49	8.10711e+06	3.9625e+06	7979642	4.67688e+06
P02786,Transferrin receptor protein 1 OS=Homo sapiens GN=TFRC	K.DENLALYVENQFR.E	805.889	2	3794	-0.009715	89.94	3833718	2066646	3.99213e+06	2.58907e+06
P02786,Transferrin receptor protein 1 OS=Homo sapiens GN=TFRC	K.DSAQNSVIIVDK.N	644.836	2	2025	-0.008738	81.79	6.09353e+06	3.84422e+06	7039830	3.88762e+06
P02786,Transferrin receptor protein 1 OS=Homo sapiens GN=TFRC	K.GFVEPDHYVVVGAQR.D	836.919	2	2458	-0.013957	99.35	5.11717e+06	3147590	4781262	3101968
P02786,Transferrin receptor protein 1 OS=Homo sapiens GN=TFRC	K.GFVEPDHYVVVGAQR.D	558.282	3	2456	-0.012445	55.12	1.29496e+07	7577091	12752663	8.76357e+06
P02786,Transferrin receptor protein 1 OS=Homo sapiens GN=TFRC	K.HPVTGQFLYQDSNWASK.V	989.469	2	2758	-0.015498	101.93	2.80081e+06	2524140	2.83815e+06	1416463
P02786,Transferrin receptor protein 1 OS=Homo sapiens GN=TFRC	K.HPVTGQFLYQDSNWASK.V	659.981	3	2781	-0.016122	68.42	5860557	5.25361e+06	7445436	4.37998e+06
P02786,Transferrin receptor protein 1 OS=Homo sapiens GN=TFRC	K.LAQMFSDMVLK.D	641.826	2	3404	-0.009409	83.65	4.7073e+06	3874520	4.91957e+06	4.04114e+06
P02786,Transferrin receptor protein 1 OS=Homo sapiens GN=TFRC	K.LAVDEEENADNNTK.A	781.346	2	1420	-0.013469	102.13	4115149	2.36016e+06	9.31017e+06	5.61974e+06
P02786,Transferrin receptor protein 1 OS=Homo sapiens GN=TFRC	K.LDSTDFTGTIK.L	599.299	2	2382	-0.008419	71.65	6.60454e+06	3.51131e+06	6969527	3.89823e+06
P02786,Transferrin receptor protein 1 OS=Homo sapiens GN=TFRC	K.LFGNMEGDCPSDWK.T	828.34	2	2972	-0.011057	98.62	8.8554e+06	5.0907e+06	7133405	3799105
P02786,Transferrin receptor protein 1 OS=Homo sapiens GN=TFRC	K.LLNENSYVPR.E	602.815	2	2129	-0.008448	55.44	11642236	6.87464e+06	1.23155e+07	8154005
P02786,Transferrin receptor protein 1 OS=Homo sapiens GN=TFRC	K.LTHDVELNLDYER.Y	808.895	2	2573	-0.00857	52.17	2.77377e+06	1561493	2.29353e+06	1262796
P02786,Transferrin receptor protein 1 OS=Homo sapiens GN=TFRC	K.LTHDVELNLDYER.Y	539.598	3	2570	-0.012857	51.42	6927120	4048410	6873537	4.05253e+06
P02786,Transferrin receptor protein 1 OS=Homo sapiens GN=TFRC	K.LTVSNVLK.E	437.271	2	2384	-0.005732	45.45	4.7465e+06	2830110	5.79961e+06	3.54628e+06
P02786,Transferrin receptor protein 1 OS=Homo sapiens GN=TFRC	K.SGVGTALLLK.L	479.796	2	2677	-0.009302	73.15	5.57134e+06	2.9216e+06	6261331	3315496
P02786,Transferrin receptor protein 1 OS=Homo sapiens GN=TFRC	K.VSASPLLYTLIEK.T	717.41	2	3761	-0.011821	107.48	8339020	4021365	8.55103e+06	4.77249e+06
P02786,Transferrin receptor protein 1 OS=Homo sapiens GN=TFRC	R.EAGSQKDENLALYVENQFR.E	1106.03	2	3465	-0.018977	93.46	1.48426e+06	921676	1297625	763586
P02786,Transferrin receptor protein 1 OS=Homo sapiens GN=TFRC	R.LTTDFGNAEK.T	548.264	2	1784	-0.010265	54.44	6561328	3.81667e+06	8.81559e+06	4701575
P02786,Transferrin receptor protein 1 OS=Homo sapiens GN=TFRC	R.LVYLVENPGGYVAYSK.A	886.461	2	3131	-0.012752	97.49	2204370	1.91265e+06	2711615	1.75241e+06
P02786,Transferrin receptor protein 1 OS=Homo sapiens GN=TFRC	R.LYWDDLK.R	476.738	2	2848	-0.008281	35.94	2.03026e+06	1134729	1.92768e+06	1367110
P02786,Transferrin receptor protein 1 OS=Homo sapiens GN=TFRC	R.LYWDDLKR.K	554.789	2	2576	-0.007334	42.4	1582694	901315	1781550	1.21785e+06
P02786,Transferrin receptor protein 1 OS=Homo sapiens GN=TFRC	R.QVDGDNSHVEMK.L	679.797	2	1087	-0.013789	52.25	1.096e+06	659602	1.0807e+06	634882
P02786,Transferrin receptor protein 1 OS=Homo sapiens GN=TFRC	R.SAFSNLFGGEPLSYTR.F	873.422	2	3781	-0.013331	88.32	3654758	2.23718e+06	3.51534e+06	2.75819e+06
P02786,Transferrin receptor protein 1 OS=Homo sapiens GN=TFRC	R.SSGLPNIPVQTISR.A	734.904	2	2832	-0.011591	54.39	14265506	7659880	14988961	8618847
P02786,Transferrin receptor protein 1 OS=Homo sapiens GN=TFRC	R.VEYHFLSPYVSPK.E	522.599	3	2804	-0.015939	63.5	5.23644e+06	4119293	5.09119e+06	3334928
P02786,Transferrin receptor protein 1 OS=Homo sapiens GN=TFRC	R.YNSQLLSFVR.D	613.825	2	3160	-0.009426	52.47	2702303	2355494	3.67106e+06	2493272
P04843,Dolichyl-diphosphooligosaccharide--protein glycosyltransferase subunit 1 OS=Homo sapiens GN=RPN1	K.NIEIDSPYEISR.A	718.352	2	2663	-0.010096	70.65	1788191	2.0523e+06	1807432	1793305
P04843,Dolichyl-diphosphooligosaccharide--protein glycosyltransferase subunit 1 OS=Homo sapiens GN=RPN1	K.TILPAAAQDVYYR.D	740.887	2	2780	-0.012782	56	968023	1159114	973034	1.3786e+06
P04843,Dolichyl-diphosphooligosaccharide--protein glycosyltransferase subunit 1 OS=Homo sapiens GN=RPN1	R.ATSFLLALEPELEAR.L	830.444	2	3922	-0.01353	70.26	2015768	2243046	2150330	2423489
P04844,Dolichyl-diphosphooligosaccharide--protein glycosyltransferase subunit 2 OS=Homo sapiens GN=RPN2	K.ISTEVGITNVDLSTVDKDQSIAPK.T	844.105	3	2904	-0.025003	49.35	1576167	2.31532e+06	1.40033e+06	1.64432e+06
P04844,Dolichyl-diphosphooligosaccharide--protein glycosyltransferase subunit 2 OS=Homo sapiens GN=RPN2	R.SIVEEIEDLVAR.L	686.864	2	4036	-0.010447	57.78	889662	928888	922045	1.01856e+06
P05165,Propionyl-CoA carboxylase alpha chain, mitochondrial OS=Homo sapiens GN=PCCA	K.FLSDVYPDGFK.G	644.312	2	2964	-0.008479	64.23	5902238	7.34783e+06	6.6814e+06	7.07632e+06
P05165,Propionyl-CoA carboxylase alpha chain, mitochondrial OS=Homo sapiens GN=PCCA	K.KAEVNTIPGFDGVVK.D	787.427	2	2606	-0.012324	92.32	2.53117e+06	2751039	2.84028e+06	2.18241e+06
P05165,Propionyl-CoA carboxylase alpha chain, mitochondrial OS=Homo sapiens GN=PCCA	K.SVHCQAGDTVGEGDLLVELE.-	1064.49	2	3427	-0.018244	72.66	3.21826e+06	2.99326e+06	2963156	2.96726e+06
P05165,Propionyl-CoA carboxylase alpha chain, mitochondrial OS=Homo sapiens GN=PCCA	K.TVAIHSDVDASSVHVK.M	832.927	2	1841	-0.013392	120	1.0108e+06	1.1116e+06	677444	773086
P05165,Propionyl-CoA carboxylase alpha chain, mitochondrial OS=Homo sapiens GN=PCCA	K.TVAIHSDVDASSVHVK.M	555.621	3	1832	-0.013162	53.66	4.9799e+06	6087950	4991213	6133243
P05165,Propionyl-CoA carboxylase alpha chain, mitochondrial OS=Homo sapiens GN=PCCA	K.VTEDTSSVLR.S	553.783	2	1588	-0.010767	66.69	4.19907e+06	4498790	4629831	5092467
P05165,Propionyl-CoA carboxylase alpha chain, mitochondrial OS=Homo sapiens GN=PCCA	K.VVEEAPSIFLDAETR.R	838.424	2	3284	-0.012737	95.82	7207797	7.27639e+06	6.59659e+06	7200972
P05165,Propionyl-CoA carboxylase alpha chain, mitochondrial OS=Homo sapiens GN=PCCA	K.YSSAGTVEFLVDSK.K	751.867	2	2966	-0.010218	119.08	2.47182e+06	3337168	1.79504e+06	2.64988e+06
P05165,Propionyl-CoA carboxylase alpha chain, mitochondrial OS=Homo sapiens GN=PCCA	R.AMGEQAVALAR.A	558.791	2	1931	-0.008831	92.43	3.17007e+06	3.34498e+06	4149432	4.02564e+06
P05165,Propionyl-CoA carboxylase alpha chain, mitochondrial OS=Homo sapiens GN=PCCA	R.AQAVHPGYGFLSENK.E	809.399	2	2282	-0.010661	64.35	2.09021e+06	2639841	1.90858e+06	2.24356e+06
P05165,Propionyl-CoA carboxylase alpha chain, mitochondrial OS=Homo sapiens GN=PCCA	R.AQAVHPGYGFLSENK.E	539.934	3	2367	-0.014824	59.03	4538919	5195601	4840772	5680337
P05165,Propionyl-CoA carboxylase alpha chain, mitochondrial OS=Homo sapiens GN=PCCA	R.EAGGNMSIQFLGTVYK.V	857.919	2	3417	-0.015652	84.39	974000	1.7159e+06	840864	1.90824e+06
P05165,Propionyl-CoA carboxylase alpha chain, mitochondrial OS=Homo sapiens GN=PCCA	R.HIEIQVLGDK.H	576.319	2	2358	-0.010981	53.89	4120892	5319305	4791479	5.75563e+06
P05165,Propionyl-CoA carboxylase alpha chain, mitochondrial OS=Homo sapiens GN=PCCA	R.IAWDDEETR.D	567.752	2	2004	-0.009059	46.47	2.49581e+06	2.83292e+06	3401040	3.37234e+06
P05165,Propionyl-CoA carboxylase alpha chain, mitochondrial OS=Homo sapiens GN=PCCA	R.LQVEHPVTECITGLDLVQEMIR.V	860.773	3	3925	-0.012093	44.15	2.40317e+06	2800745	2466358	3442080
P05165,Propionyl-CoA carboxylase alpha chain, mitochondrial OS=Homo sapiens GN=PCCA	R.LSQYQEPIHLPGVR.V	818.938	2	2810	-0.012828	50.18	1.89815e+06	2095088	1639320	1.6375e+06
P05165,Propionyl-CoA carboxylase alpha chain, mitochondrial OS=Homo sapiens GN=PCCA	R.LSQYQEPIHLPGVR.V	546.293	3	2810	-0.014916	38.43	26969615	8119631	6952135	6785818
P05165,Propionyl-CoA carboxylase alpha chain, mitochondrial OS=Homo sapiens GN=PCCA	R.LSSQEAASSFGDDR.L	735.323	2	1881	-0.011439	115.71	10029945	1.10803e+07	1.04731e+07	11111005
P05165,Propionyl-CoA carboxylase alpha chain, mitochondrial OS=Homo sapiens GN=PCCA	R.MADALDNYVIR.G	640.814	2	2842	-0.009425	79.53	4.68047e+06	6.29526e+06	4.73575e+06	4756618
P05165,Propionyl-CoA carboxylase alpha chain, mitochondrial OS=Homo sapiens GN=PCCA	R.MPVIKPDIANWELSVK.L	614.001	3	3407	-0.016412	74.26	2.26383e+06	4.61119e+06	2502439	5.3372e+06
P05165,Propionyl-CoA carboxylase alpha chain, mitochondrial OS=Homo sapiens GN=PCCA	R.VDSGIQPGSDISIYYDPMISK.L	1143.05	2	3407	-0.017771	96.16	3.22941e+06	4.06067e+06	3.50944e+06	4316170
P05362,Intercellular adhesion molecule 1 OS=Homo sapiens GN=ICAM1	K.ASVSVTAEDEGTQR.L	725.34	2	1467	-0.009424	60.99	2660403	1291943	2163078	1137489
P05362,Intercellular adhesion molecule 1 OS=Homo sapiens GN=ICAM1	K.DGTFPLPIGESVTVTR.D	844.941	2	3381	-0.009868	65.08	3041876	2.0818e+06	3252093	2069160
P05362,Intercellular adhesion molecule 1 OS=Homo sapiens GN=ICAM1	K.LLGIETPLPK.K	540.833	2	3024	-0.008051	44.67	2907734	5172731	4.00475e+06	3.40132e+06
P05362,Intercellular adhesion molecule 1 OS=Homo sapiens GN=ICAM1	R.DLEGTYLCR.A	563.759	2	2370	-0.009425	63.83	2053365	995810	1.99422e+06	1.11767e+06
P05362,Intercellular adhesion molecule 1 OS=Homo sapiens GN=ICAM1	R.EPAVGEPAEVTTTVLVR.R	884.473	2	2888	-0.010311	99.4	3661672	1.37453e+06	2879835	1.15283e+06
P05362,Intercellular adhesion molecule 1 OS=Homo sapiens GN=ICAM1	R.VELAPLPSWQPVGK.D	760.921	2	3353	-0.012737	76.89	3.29464e+06	2125224	3.50159e+06	2.15395e+06
P05556,Integrin beta-1 OS=Homo sapiens GN=ITGB1	K.DDLENVK.S	416.702	2	1192	-0.007106	42.35	4444141	582432	8.51084e+06	1.06115e+06
P05556,Integrin beta-1 OS=Homo sapiens GN=ITGB1	K.FCECDNFNCDR.S	768.763	2	1825	-0.012081	69.89	7.87645e+06	1148636	8.71704e+06	1144052
P05556,Integrin beta-1 OS=Homo sapiens GN=ITGB1	K.GCPPDDIENPR.G	635.275	2	1480	-0.010417	70.37	8516722	1.14545e+06	11587523	1238182
P05556,Integrin beta-1 OS=Homo sapiens GN=ITGB1	K.GEVFNELVGK.Q	546.286	2	2741	-0.009258	49.67	71237413	9.4686e+06	76722431	8.93379e+06
P05556,Integrin beta-1 OS=Homo sapiens GN=ITGB1	K.IRPLGFTEEVEVILQYICECECQSEGIPESPK.C	1270.6	3	4102	-0.020576	137.64	3.48165e+06	577750	4.055e+06	506247
P05556,Integrin beta-1 OS=Homo sapiens GN=ITGB1	K.KGCPPDDIENPR.G	699.322	2	1276	-0.011745	74.41	3473888	405629	3.59922e+06	428706
P05556,Integrin beta-1 OS=Homo sapiens GN=ITGB1	K.LKPEDITQIQPQQLVLR.L	1010.08	2	3296	-0.014857	104.56	1.79255e+07	1.88435e+06	1.05098e+07	1.14981e+06
P05556,Integrin beta-1 OS=Homo sapiens GN=ITGB1	K.LKPEDITQIQPQQLVLR.L	673.72	3	3221	-0.014869	64.17	63743929	9880883	58001936	8.69436e+06
P05556,Integrin beta-1 OS=Homo sapiens GN=ITGB1	K.LLMIIHDR.R	505.791	2	2441	-0.006221	39.94	1995415	476252	1.98316e+06	424551
P05556,Integrin beta-1 OS=Homo sapiens GN=ITGB1	K.LSEGVTISYK.S	548.793	2	2201	-0.009181	56.89	1.73649e+07	2.67139e+06	1.41136e+07	2.26329e+06
P05556,Integrin beta-1 OS=Homo sapiens GN=ITGB1	K.LSENNIQTIFAVTEEFQPVYK.E	1235.62	2	3997	-0.016567	106.75	51394934	6.27981e+06	54276883	6.94691e+06
P05556,Integrin beta-1 OS=Homo sapiens GN=ITGB1	K.LSENNIQTIFAVTEEFQPVYK.E	824.082	3	3993	-0.018838	70.81	15348647	2.13722e+06	1.68899e+07	1972567
P05556,Integrin beta-1 OS=Homo sapiens GN=ITGB1	K.NVLSLTNK.G	444.757	2	1954	-0.008188	49.28	34721999	4.98612e+06	38743433	5.09612e+06
P05556,Integrin beta-1 OS=Homo sapiens GN=ITGB1	K.RAEDYPIDLYYLMDLSYSMK.D	829.385	3	4016	-0.020912	50	1.29735e+06	176581	1.32191e+06	399797
P05556,Integrin beta-1 OS=Homo sapiens GN=ITGB1	K.RDNTNEIYSGK.F	648.807	2	1152	-0.011347	49.17	1330057	279450	1.29961e+06	219307
P05556,Integrin beta-1 OS=Homo sapiens GN=ITGB1	K.SAVTTVVNPK.Y	508.289	2	1538	-0.007519	61.13	5.73689e+07	9.65225e+06	8.06855e+07	1.14786e+07
P05556,Integrin beta-1 OS=Homo sapiens GN=ITGB1	K.SLGTDLMNEMR.R	633.789	2	3243	-0.010325	74.79	19915521	2612761	25879438	2.51888e+06
P05556,Integrin beta-1 OS=Homo sapiens GN=ITGB1	K.WDTGENPIYK.S	611.786	2	2353	-0.009241	47.87	7.10541e+07	9096324	74252587	9.68069e+06
P05556,Integrin beta-1 OS=Homo sapiens GN=ITGB1	R.AEDYPIDLYYLMDLSYSMK.D	1165.52	2	4078	-0.018123	141.67	4.19132e+06	589221	3.99145e+06	715195
P05556,Integrin beta-1 OS=Homo sapiens GN=ITGB1	R.AEDYPIDLYYLMDLSYSMKDDLENVK.S	1048.48	3	4079	-0.029061	115.42	9490313	1321365	8.56381e+06	863062
P05556,Integrin beta-1 OS=Homo sapiens GN=ITGB1	R.CDDLEALK.K	482.222	2	1873	-0.008219	63.23	7.05048e+06	800790	7.79556e+06	1204091
P05556,Integrin beta-1 OS=Homo sapiens GN=ITGB1	R.CDDLEALKK.K	546.269	2	1563	-0.008815	54.13	8.50249e+06	1.39378e+06	8.9435e+06	1402542
P05556,Integrin beta-1 OS=Homo sapiens GN=ITGB1	R.DKLPQPVQPDPVSHCK.E	922.962	2	1725	-0.015559	72.57	1.60492e+07	2.13233e+06	14494782	1.63654e+06
P05556,Integrin beta-1 OS=Homo sapiens GN=ITGB1	R.DKLPQPVQPDPVSHCK.E	615.644	3	1786	-0.01551	65.75	61296183	8.65409e+06	70413225	1.00625e+07
P05556,Integrin beta-1 OS=Homo sapiens GN=ITGB1	R.DKLPQPVQPDPVSHCK.E	461.985	4	1787	-0.015583	43.54	1.95793e+07	3045068	2.42149e+07	3.47271e+06
P05556,Integrin beta-1 OS=Homo sapiens GN=ITGB1	R.DNTNEIYSGK.F	570.758	2	1344	-0.00851	48.42	9.5385e+06	1.3742e+06	1.38805e+07	1.81117e+06
P05556,Integrin beta-1 OS=Homo sapiens GN=ITGB1	R.GICECGVCK.C	541.721	2	1280	-0.008632	42.2	12458394	1578422	1.35697e+07	1857064
P05556,Integrin beta-1 OS=Homo sapiens GN=ITGB1	R.HCECSTDEVNSEDMDAYCR.K	1189.42	2	1835	-0.01498	121.03	8456833	1.10803e+06	7575150	934268
P05556,Integrin beta-1 OS=Homo sapiens GN=ITGB1	R.HCECSTDEVNSEDMDAYCR.K	793.279	3	1891	-0.020728	72.51	1.87254e+07	2.88507e+06	23586122	2.88137e+06
P05556,Integrin beta-1 OS=Homo sapiens GN=ITGB1	R.IGFGSFVEK.T	492.259	2	2907	-0.008082	76.94	7.15484e+07	1.13624e+07	73349476	9372265
P05556,Integrin beta-1 OS=Homo sapiens GN=ITGB1	R.SGEPQTFTLK.F	554.284	2	2079	-0.007961	71.28	4.0487e+07	5.43219e+06	47263280	6.23404e+06
P06756,Integrin alpha-V OS=Homo sapiens GN=ITGAV	K.IYIGDDNPLTLIVK.A	787.441	2	3894	-0.009745	93.26	3.4823e+06	2405252	3.95198e+06	2.88514e+06
P06756,Integrin alpha-V OS=Homo sapiens GN=ITGAV	R.EPVGTCFLQDGTK.T	726.34	2	2431	-0.010752	47.64	2236579	1448848	2.31727e+06	1.40225e+06
P06756,Integrin alpha-V OS=Homo sapiens GN=ITGAV	R.FGSAIAPLGDLDQDGFNDIAIAAPYGGEDKK.G	1055.84	3	3852	-0.023721	119.5	3299434	2188514	3.54405e+06	2661863
P07305,Histone H1.0 OS=Homo sapiens GN=H1F0	K.VGENADSQIK.L	530.762	2	1067	-0.010142	64.34	1.44357e+06	1.38764e+06	1711494	1.53663e+06
P07305,Histone H1.0 OS=Homo sapiens GN=H1F0	K.YSDMIVAAIQAEK.N	719.86	2	3129	-0.011669	112.38	2227316	2409101	2422202	2.20731e+06
P08195,4F2 cell-surface antigen heavy chain OS=Homo sapiens GN=SLC3A2	K.ADLLLSTQPGREEGSPLELER.L	770.735	3	3122	-0.002588	64.53	3.1483e+06	2.78203e+06	3.42451e+06	2.91998e+06
P08195,4F2 cell-surface antigen heavy chain OS=Homo sapiens GN=SLC3A2	K.EDFDSLLQSAK.K	626.801	2	3110	-0.011028	57.68	1833491	1544611	1889814	1522413
P08195,4F2 cell-surface antigen heavy chain OS=Homo sapiens GN=SLC3A2	K.GQSEDPGSLLSLFR.R	753.379	2	3905	-0.009517	81.21	2157481	1911259	2189356	1.97397e+06
P08195,4F2 cell-surface antigen heavy chain OS=Homo sapiens GN=SLC3A2	K.NQKDDVAQTDLLQIDPNFGSK.E	782.719	3	3218	-0.016045	58.89	1.1872e+06	5144788	3196252	4.12059e+06
P08195,4F2 cell-surface antigen heavy chain OS=Homo sapiens GN=SLC3A2	K.VAEDEAEAAAAAK.F	623.297	2	1427	-0.009333	105.91	2218874	1.98716e+06	2629355	2100260
P08195,4F2 cell-surface antigen heavy chain OS=Homo sapiens GN=SLC3A2	R.GENSWFSTQVDTVATK.V	885.415	2	3082	-0.011775	95.94	1645288	1799645	1847694	1.60817e+06
P08195,4F2 cell-surface antigen heavy chain OS=Homo sapiens GN=SLC3A2	R.IGDLQAFQGHGAGNLAGLK.G	622.994	3	2908	-0.015847	52.89	2.03274e+06	2.08439e+06	2.07158e+06	2295929
P08670,Vimentin OS=Homo sapiens GN=VIM	K.ILLAELEQLK.G	585.356	2	3436	-0.00944	63.07	1.2704e+06	1549887	1.43838e+06	1868453
P08670,Vimentin OS=Homo sapiens GN=VIM	R.QDVDNASLAR.I	544.767	2	1227	-0.005671	54.17	745482	881318	858644	960206
P09651,Heterogeneous nuclear ribonucleoprotein A1 OS=Homo sapiens GN=HNRNPA1	K.IEVIEIMTDR.G	609.818	2	3201	-0.010387	69.9	1350809	1.3199e+06	1311914	1312874
P09651,Heterogeneous nuclear ribonucleoprotein A1 OS=Homo sapiens GN=HNRNPA1	K.LFIGGLSFETTDESLR.S	892.949	2	3781	-0.015589	94.44	1247769	1.12686e+06	1070601	1.53074e+06
P09651,Heterogeneous nuclear ribonucleoprotein A1 OS=Homo sapiens GN=HNRNPA1	K.SESPKEPEQLR.K	650.325	2	1202	-0.010524	41.57	1.63313e+06	1.62764e+06	1.49578e+06	1.48491e+06
P09651,Heterogeneous nuclear ribonucleoprotein A1 OS=Homo sapiens GN=HNRNPA1	R.GFAFVTFDDHDSVDK.I	850.378	2	3100	-0.011423	66.38	1.91736e+06	1479494	1640519	1688141
P09651,Heterogeneous nuclear ribonucleoprotein A1 OS=Homo sapiens GN=HNRNPA1	R.NQGGYGGSSSSSSYGSGR.R	847.845	2	1143	-0.017191	130.6	1065163	1074727	1290901	1.377e+06
P11498,Pyruvate carboxylase, mitochondrial OS=Homo sapiens GN=PC	K.ASPSPTDPVVPAVPIGPPPAGFR.D	1113.59	2	3321	-0.015193	79.21	2380264	3.21469e+06	2.30871e+06	3064986
P11498,Pyruvate carboxylase, mitochondrial OS=Homo sapiens GN=PC	K.AYVEANQMLGDLIK.V	782.901	2	3520	-0.009806	93.99	1776748	1830515	1967308	2.10256e+06
P11498,Pyruvate carboxylase, mitochondrial OS=Homo sapiens GN=PC	K.DFTATFGPLDSLNTR.L	827.902	2	3547	-0.011196	88.96	1392277	1.99928e+06	1.73126e+06	1903486
P11498,Pyruvate carboxylase, mitochondrial OS=Homo sapiens GN=PC	K.ENNVDAVHPGYGFLSER.A	952.444	2	2740	-0.012766	60.37	1.19285e+06	1.48309e+06	1057943	966385
P11498,Pyruvate carboxylase, mitochondrial OS=Homo sapiens GN=PC	K.VVEIAPAAHLDPQLR.T	814.953	2	2713	-0.013728	55.27	1297788	1.64015e+06	1.3111e+06	1264045
P11498,Pyruvate carboxylase, mitochondrial OS=Homo sapiens GN=PC	R.AEAEAQAEELSFPR.S	774.364	2	2602	-0.012949	97.73	7.1926e+06	6.5325e+06	7.16669e+06	6594918
P11498,Pyruvate carboxylase, mitochondrial OS=Homo sapiens GN=PC	R.DAHQSLLATR.V	556.291	2	1568	-0.010432	43.17	3222722	3.44089e+06	3564982	3908990
P11498,Pyruvate carboxylase, mitochondrial OS=Homo sapiens GN=PC	R.GANAVGYTNYPDNVVFK.F	914.938	2	2789	-0.017132	104.26	4185491	4.738e+06	3.5718e+06	3878146
P11498,Pyruvate carboxylase, mitochondrial OS=Homo sapiens GN=PC	R.HGEEVTPEDVLSAAMYPDVFAHFK.D	897.086	3	3936	-0.017389	91.09	3.66394e+06	3736368	3.96833e+06	3.91466e+06
P11498,Pyruvate carboxylase, mitochondrial OS=Homo sapiens GN=PC	R.LDNASAFQGAVISPHYDSLLVK.V	782.403	3	3286	-0.017801	75.89	3.47648e+06	5.36232e+06	3.6103e+06	4.89262e+06
P11498,Pyruvate carboxylase, mitochondrial OS=Homo sapiens GN=PC	R.NHPGLLLMDTTFR.D	505.594	3	3240	-0.010979	49.42	2.20417e+06	2767161	2140259	2728778
P11498,Pyruvate carboxylase, mitochondrial OS=Homo sapiens GN=PC	R.TSTAPAASPNVR.R	586.301	2	1170	-0.011791	36.78	959682	1.11655e+06	1.14052e+06	1157269
P11498,Pyruvate carboxylase, mitochondrial OS=Homo sapiens GN=PC	R.VFDYSEYWEGAR.G	761.329	2	3117	-0.012934	99.07	5.17749e+06	5.54004e+06	4078360	4588953
P11498,Pyruvate carboxylase, mitochondrial OS=Homo sapiens GN=PC	R.VVHSYEELEENYTR.A	884.405	2	2311	-0.015605	96.94	1737957	1689811	1.40002e+06	1539841
P11498,Pyruvate carboxylase, mitochondrial OS=Homo sapiens GN=PC	R.VVHSYEELEENYTR.A	589.939	3	2323	-0.015312	43.27	3192483	3389264	3.23655e+06	3.71152e+06
P13746,HLA class I histocompatibility antigen, A-11 alpha chain OS=Homo sapiens GN=HLA-A	K.WAAVVVPSGEEQR.Y	714.364	2	2506	-0.007486	40.49	3.25157e+06	1748748	3.25061e+06	1853794
P13746,HLA class I histocompatibility antigen, A-11 alpha chain OS=Homo sapiens GN=HLA-A	R.APWIEQEGPEYWDQETR.N	1067.46	2	3290	-0.02952	100.85	1.89955e+06	893030	1.73386e+06	817462
P13746,HLA class I histocompatibility antigen, A-11 alpha chain OS=Homo sapiens GN=HLA-A	R.DGEDQTQDTELVETRPAGDGTFQK.W	1319.09	2	2285	-0.011363	68.46	1148190	644252	843196	522418
P13746,HLA class I histocompatibility antigen, A-11 alpha chain OS=Homo sapiens GN=HLA-A	R.DGEDQTQDTELVETRPAGDGTFQK.W	879.726	3	2263	-0.02871	66.62	6.98168e+06	3.82892e+06	6699841	3375279
P13746,HLA class I histocompatibility antigen, A-11 alpha chain OS=Homo sapiens GN=HLA-A	R.FDSDAASQR.M	498.718	2	906	-0.009716	60.11	2.62297e+06	1427586	2.8128e+06	1592930
P13746,HLA class I histocompatibility antigen, A-11 alpha chain OS=Homo sapiens GN=HLA-A	R.FIAVGYVDDTQFVR.F	815.41	2	3300	-0.014369	102.21	4.40737e+06	2388646	3655456	1.92917e+06
P13746,HLA class I histocompatibility antigen, A-11 alpha chain OS=Homo sapiens GN=HLA-A	R.KWEAAHAAEQQR.A	475.568	3	1114	-0.014841	62.98	661336	387157	864331	474030
P13987,CD59 glycoprotein OS=Homo sapiens GN=CD59	K.AGLQVYNK.C	446.744	2	1519	-0.008404	39.86	1.99093e+06	2.10636e+06	2728787	2408681
P13987,CD59 glycoprotein OS=Homo sapiens GN=CD59	K.FEHCNFNDVTTR.L	513.888	3	1819	-0.013603	47.09	2642499	2.50975e+06	3030885	2786364
P13987,CD59 glycoprotein OS=Homo sapiens GN=CD59	K.FEHCNFNDVTTR.L	770.33	2	1891	-0.011882	45.74	1532876	1.41665e+06	1.4948e+06	1.26168e+06
P14866,Heterogeneous nuclear ribonucleoprotein L OS=Homo sapiens GN=HNRNPL	K.ISRPGDSDDSR.S	402.19	3	705	0.001197	49.6	2.59405e+06	484351	0	0
P14866,Heterogeneous nuclear ribonucleoprotein L OS=Homo sapiens GN=HNRNPL	K.ISRPGDSDDSR.S	602.782	2	701	0.001791	48.41	1.71703e+06	299501	0	0
P14866,Heterogeneous nuclear ribonucleoprotein L OS=Homo sapiens GN=HNRNPL	K.NDQDTWDYTNPNLSGQGDPGSNPNKR.Q	964.084	3	2295	-0.024146	119.11	4.58696e+06	10310920	10092640	10615595
P14866,Heterogeneous nuclear ribonucleoprotein L OS=Homo sapiens GN=HNRNPL	K.TDNAGDQHGGGGGGGGGAGAAGGGGGGENYDDPHK.T	994.397	3	1075	-0.027521	68.47	395495	517422	500788	511412
P14866,Heterogeneous nuclear ribonucleoprotein L OS=Homo sapiens GN=HNRNPL	K.TDNAGDQHGGGGGGGGGAGAAGGGGGGENYDDPHK.T	746.049	4	1088	-0.026432	64.87	541819	661300	806835	958019
P14866,Heterogeneous nuclear ribonucleoprotein L OS=Homo sapiens GN=HNRNPL	R.SSSGLLEWESK.S	611.796	2	2694	-0.00973	52.87	2.92654e+06	2733024	2.80102e+06	2.11495e+06
P14866,Heterogeneous nuclear ribonucleoprotein L OS=Homo sapiens GN=HNRNPL	R.YYGGGSEGGR.A	501.717	2	845	-0.000865	44.3	1156323	763357	1.08751e+06	869625
P15144,Aminopeptidase N OS=Homo sapiens GN=ANPEP	K.DLMVLNDVYR.V	619.309	2	3216	-0.014003	51.72	4.20601e+06	2292382	3855639	2165978
P15144,Aminopeptidase N OS=Homo sapiens GN=ANPEP	K.DNEETGFGSGTR.A	635.266	2	1396	-0.009136	77.15	7769118	863223	9931896	1238182
P15144,Aminopeptidase N OS=Homo sapiens GN=ANPEP	K.DSQYEMDSEFEGELADDLAGFYR.S	1344.05	2	4032	-0.015651	130.29	3988487	2434135	3961098	2336822
P15144,Aminopeptidase N OS=Homo sapiens GN=ANPEP	K.EATDVIIIHSK.K	613.338	2	1889	-0.009181	68.13	3.96528e+06	1.8213e+06	3.9428e+06	2016523
P15144,Aminopeptidase N OS=Homo sapiens GN=ANPEP	K.EVVLQWFTENSK.-	740.372	2	3622	-0.011562	86.19	2469175	1637056	2.80342e+06	1928926
P15144,Aminopeptidase N OS=Homo sapiens GN=ANPEP	K.QWMENPNNNPIHPNLR.S	658.645	3	2542	-0.020623	53.11	4253570	2.75223e+06	4.10371e+06	3068550
P15144,Aminopeptidase N OS=Homo sapiens GN=ANPEP	K.SDQIGLPDFNAGAMENWGLVTYR.E	1277.59	2	3947	-0.025554	104.77	3618362	2315808	3.2366e+06	2.12561e+06
P15144,Aminopeptidase N OS=Homo sapiens GN=ANPEP	K.VVATTQMQAADAR.K	681.343	2	1505	-0.004557	98.45	5201453	3408591	6087123	3.87139e+06
P15144,Aminopeptidase N OS=Homo sapiens GN=ANPEP	R.AQIINDAFNLASAHK.V	806.918	2	3024	-0.01475	121.82	1619443	1544203	1.56021e+06	854522
P15144,Aminopeptidase N OS=Homo sapiens GN=ANPEP	R.AQIINDAFNLASAHK.V	538.282	3	2940	-0.011466	39.23	4851378	4.40178e+06	5178013	3790242
P15144,Aminopeptidase N OS=Homo sapiens GN=ANPEP	R.ENSLLFDPLSSSSSNK.E	862.913	2	3298	-0.014079	86.13	5.80235e+06	4.06806e+06	5.8478e+06	3.74684e+06
P15144,Aminopeptidase N OS=Homo sapiens GN=ANPEP	R.FSTEYELQQLEQFK.K	895.428	2	3613	-0.015116	102.11	1374670	808848	1164284	832558
P15144,Aminopeptidase N OS=Homo sapiens GN=ANPEP	R.GVGGSQPPDIDKTELVEPTEYLVVHLK.G	974.176	3	3641	-0.017632	59.26	1282276	1.13161e+06	960669	690912
P15144,Aminopeptidase N OS=Homo sapiens GN=ANPEP	R.MLSSFLSEDVFK.Q	701.849	2	3776	-0.000576	74.96	4072503	2.03401e+06	4102858	2659789
P15144,Aminopeptidase N OS=Homo sapiens GN=ANPEP	R.QQQDYWLIDVR.A	732.362	2	3409	-0.011026	52.97	2319393	1.49067e+06	2192608	1314221
P15144,Aminopeptidase N OS=Homo sapiens GN=ANPEP	R.VMAVDALASSHPLSTPASEINTPAQISELFDAISYSK.G	1287.64	3	4014	-0.015235	119.21	3506740	2.14766e+06	3633538	2.135e+06
P15144,Aminopeptidase N OS=Homo sapiens GN=ANPEP	R.VNYDEENWR.K	612.763	2	2017	-0.008631	45.25	5173876	2947182	6.05624e+06	3562187
P15144,Aminopeptidase N OS=Homo sapiens GN=ANPEP	R.YLSYTLNPDLIR.K	734.391	2	3261	-0.009959	80.93	2864690	2937871	2.98206e+06	2.57058e+06
P16070,CD44 antigen OS=Homo sapiens GN=CD44	K.ALSIGFETCR.Y	577.283	2	2616	-0.008738	66.71	1.05775e+07	1.13186e+07	10577385	1.09926e+07
P16070,CD44 antigen OS=Homo sapiens GN=CD44	K.ESSETPDQFMTADETR.N	922.38	2	2322	-0.011958	121.74	90221114	77351705	9.3452e+07	7.79709e+07
P16070,CD44 antigen OS=Homo sapiens GN=CD44	K.LVINSGNGAVEDR.K	672.343	2	1807	-0.011744	91.2	4.91303e+07	50811876	49211634	41659029
P16070,CD44 antigen OS=Homo sapiens GN=CD44	K.TEAADLCK.A	454.208	2	1032	-0.009287	41.13	3782449	2842127	4.57172e+06	3324976
P16070,CD44 antigen OS=Homo sapiens GN=CD44	R.NLQNVDMK.I	481.238	2	1516	-0.007777	46.87	2.46375e+07	21863587	3.31092e+07	2.7572e+07
P16070,CD44 antigen OS=Homo sapiens GN=CD44	R.TNPEDIYPSNPTDDDVSSGSSSER.S	1285.03	2	2231	-0.021236	106.29	5342788	4.20809e+06	6111667	4417792
P16070,CD44 antigen OS=Homo sapiens GN=CD44	R.YGFIEGHVVIPR.I	693.875	2	2802	-0.011103	78.4	6.25138e+06	6.87924e+06	4147606	4.37238e+06
P16070,CD44 antigen OS=Homo sapiens GN=CD44	R.YGFIEGHVVIPR.I	462.918	3	2884	-0.012581	54.47	2.2689e+07	2.77958e+07	1.96112e+07	26909733
P16401,Histone H1.5 OS=Homo sapiens GN=HIST1H1B	K.ALAAGGYDVEK.N	547.275	2	1818	-0.009256	68.52	6.22713e+06	7.03835e+06	7667564	7892658
P16401,Histone H1.5 OS=Homo sapiens GN=HIST1H1B	K.ATGPPVSELITK.A	606.841	2	2434	-0.008449	57.51	4.67526e+06	4568894	4.18685e+06	4.41139e+06
P16401,Histone H1.5 OS=Homo sapiens GN=HIST1H1B	R.KATGPPVSELITK.A	447.594	3	2197	-0.011405	43.15	1.80702e+06	2032985	2046931	2163078
P16403,Histone H1.2 OS=Homo sapiens GN=HIST1H1C	K.ALAAAGYDVEK.N	554.283	2	1886	-0.010248	59.43	6661593	7.19138e+06	7535113	7839736
P16403,Histone H1.2 OS=Homo sapiens GN=HIST1H1C	R.SGVSLAALK.K	423.254	2	2267	-0.007441	57.94	2.02332e+06	2.22205e+06	2.41103e+06	2684303
P16615,Sarcoplasmic/endoplasmic reticulum calcium ATPase 2 OS=Homo sapiens GN=ATP2A2	K.EFTLEFSR.D	514.752	2	2985	-0.008952	45.31	1043022	1.67829e+06	1291212	1395657
P16615,Sarcoplasmic/endoplasmic reticulum calcium ATPase 2 OS=Homo sapiens GN=ATP2A2	K.IRDEMVATEQER.T	738.854	2	1522	-0.010844	66.14	1.11587e+06	1.13844e+06	1258834	1.18755e+06
P16615,Sarcoplasmic/endoplasmic reticulum calcium ATPase 2 OS=Homo sapiens GN=ATP2A2	K.ISLPVILMDETLK.F	736.421	2	3989	-0.009609	79.44	2.0889e+06	2237675	2556280	2665146
P16615,Sarcoplasmic/endoplasmic reticulum calcium ATPase 2 OS=Homo sapiens GN=ATP2A2	K.IVEFLQSFDEITAMTGDGVNDAPALK.K	1391.18	2	4023	-0.005716	124.18	1626286	10589479	2.33191e+06	8020138
P16615,Sarcoplasmic/endoplasmic reticulum calcium ATPase 2 OS=Homo sapiens GN=ATP2A2	K.LDEFGEQLSK.V	583.282	2	2226	-0.016474	41.26	6251357	6158918	6.41855e+06	7.12674e+06
P16615,Sarcoplasmic/endoplasmic reticulum calcium ATPase 2 OS=Homo sapiens GN=ATP2A2	K.NMLFSGTNIAAGK.A	662.334	2	2743	-0.011103	69.3	2.02626e+06	1974688	2.22154e+06	2.31707e+06
P16615,Sarcoplasmic/endoplasmic reticulum calcium ATPase 2 OS=Homo sapiens GN=ATP2A2	K.TASEMVLADDNFSTIVAAVEEGR.A	1213.08	2	4011	-0.01202	138.8	1.83576e+06	1526353	2.095e+06	1.74996e+06
P16615,Sarcoplasmic/endoplasmic reticulum calcium ATPase 2 OS=Homo sapiens GN=ATP2A2	R.IGIFGQDEDVTSK.A	704.846	2	2691	-0.010845	80.63	3266957	3.36908e+06	3137787	3079117
P16615,Sarcoplasmic/endoplasmic reticulum calcium ATPase 2 OS=Homo sapiens GN=ATP2A2	R.VDQSILTGESVSVIK.H	787.931	2	2953	-0.009044	82.04	4.56125e+06	4886060	4328861	5.01591e+06
P17301,Integrin alpha-2 OS=Homo sapiens GN=ITGA2	K.AGDISCNADINPLK.I	744.356	2	2314	-0.011088	78.49	3.50179e+06	2025596	3.50967e+06	2.08991e+06
P17301,Integrin alpha-2 OS=Homo sapiens GN=ITGA2	K.DCGEDGLCISDLVLDVR.Q	968.432	2	3894	-0.021449	87.18	1261750	603496	1.34864e+06	761116
P17301,Integrin alpha-2 OS=Homo sapiens GN=ITGA2	K.GILGQHQFLEGPEGIENTR.F	699.018	3	3021	-0.016855	61.03	1634703	1447736	1.99754e+06	1.34391e+06
P17301,Integrin alpha-2 OS=Homo sapiens GN=ITGA2	K.IFSGPSSEQFGYAVQQFINPK.G	1172.58	2	3916	-0.013805	94.59	1311592	841112	1.48302e+06	955704
P17301,Integrin alpha-2 OS=Homo sapiens GN=ITGA2	K.ILGSDGAFR.S	468.247	2	2122	-0.007762	45.78	3159500	1814785	3.15615e+06	2036621
P17301,Integrin alpha-2 OS=Homo sapiens GN=ITGA2	K.QAFDQILQDR.N	617.313	2	2818	-0.003276	61.88	2373748	1470711	2340342	1185313
P17301,Integrin alpha-2 OS=Homo sapiens GN=ITGA2	K.TQVGLIQYANNPR.V	737.389	2	2377	-0.010524	95.38	3.84591e+06	2635154	4.02516e+06	2.78687e+06
P17301,Integrin alpha-2 OS=Homo sapiens GN=ITGA2	K.YAYSAASGGR.R	501.732	2	1202	-0.007869	40.9	440216	281011	661687	414495
P17301,Integrin alpha-2 OS=Homo sapiens GN=ITGA2	R.QIPAAQEQPFIVSNQNK.R	956.489	2	2416	-0.020915	90.36	3.19598e+06	1.90443e+06	3.15646e+06	2283058
P17301,Integrin alpha-2 OS=Homo sapiens GN=ITGA2	R.VDISLENPGTSPALEAYSETAK.V	1146.56	2	3208	-0.01739	85.16	5.03111e+06	3.2335e+06	4.28979e+06	2.74271e+06
P18124,60S ribosomal protein L7 OS=Homo sapiens GN=RPL7	K.SVNELIYK.R	483.265	2	2138	-0.008235	49.4	4.05754e+06	4113923	3296269	3.64246e+06
P18124,60S ribosomal protein L7 OS=Homo sapiens GN=RPL7	K.TTHFVEGGDAGNR.E	680.809	2	1156	-0.014246	43.73	344647	460162	474913	476253
P18124,60S ribosomal protein L7 OS=Homo sapiens GN=RPL7	K.TTHFVEGGDAGNREDQINR.L	1058.49	2	1499	-0.015101	76.33	1.89898e+06	1989250	1561817	1.53663e+06
P18124,60S ribosomal protein L7 OS=Homo sapiens GN=RPL7	K.TTHFVEGGDAGNREDQINR.L	705.992	3	1540	-0.01731	40.98	8.22613e+06	7748796	8.30073e+06	9.22425e+06
P18124,60S ribosomal protein L7 OS=Homo sapiens GN=RPL7	R.IALTDNALIAR.S	585.841	2	2709	-0.009456	86.65	7.72248e+06	8093489	8791257	6790347
P18827,Syndecan-1 OS=Homo sapiens GN=SDC1	K.EGEAVVLPEVEPGLTAR.E	883.463	2	3106	-0.014292	61.87	4374888	2116452	4096388	2033564
P18827,Syndecan-1 OS=Homo sapiens GN=SDC1	R.NQSPVDQGATGASQGLLDR.K	957.461	2	2249	-0.015955	139.83	3056921	1.60744e+06	3439833	1.76991e+06
P21333,Filamin-A OS=Homo sapiens GN=FLNA	K.DAGEGGLSLAIEGPSK.A	750.875	2	2782	-0.011043	74.92	958392	961660	911399	741374
P21333,Filamin-A OS=Homo sapiens GN=FLNA	K.GLVEPVDVVDNADGTQTVNYVPSR.E	1272.62	2	3035	-0.023249	128.89	1843975	1922153	1825702	1.44583e+06
P21333,Filamin-A OS=Homo sapiens GN=FLNA	K.KGEITGEVR.M	494.771	2	934	-0.007945	47.55	724822	780786	878818	868211
P21333,Filamin-A OS=Homo sapiens GN=FLNA	K.SPFSVAVSPSLDLSK.I	767.406	2	3203	-0.011408	44.36	3573312	3.90255e+06	710420	1099111
P21333,Filamin-A OS=Homo sapiens GN=FLNA	K.VPVHDVTDASK.V	584.297	2	1154	-0.014094	38.94	937610	1089552	1.06942e+06	970662
P21333,Filamin-A OS=Homo sapiens GN=FLNA	K.YTPVQQGPVGVNVTYGGDPIPK.S	1143.59	2	2817	-0.006297	95	800576	1.59362e+06	777906	1.02314e+06
P21333,Filamin-A OS=Homo sapiens GN=FLNA	R.ALTQTGGPHVK.A	554.804	2	1112	-0.010798	49.09	760882	880551	760329	749762
P21333,Filamin-A OS=Homo sapiens GN=FLNA	R.EEGPYEVEVTYDGVPVPGSPFPLEAVAPTKPSK.V	1162.58	3	3788	-0.024866	96.04	1.12047e+06	1139773	1208975	1614285
P21333,Filamin-A OS=Homo sapiens GN=FLNA	R.GAGTGGLGLAVEGPSEAK.M	785.901	2	2356	-0.013132	99.68	1794392	1.74145e+06	1846184	1852960
P21333,Filamin-A OS=Homo sapiens GN=FLNA	R.IANLQTDLSDGLR.L	708.369	2	2949	-0.018106	91.22	1774495	1.6923e+06	1.62812e+06	1.8575e+06
P21333,Filamin-A OS=Homo sapiens GN=FLNA	R.VANPSGNLTETYVQDR.G	882.425	2	2187	-0.012309	111.2	1742206	1.66948e+06	2.10594e+06	2.07224e+06
P21333,Filamin-A OS=Homo sapiens GN=FLNA	R.VQVQDNEGCPVEALVK.D	892.941	2	2660	-0.010417	108.15	1.06172e+06	881440	890507	953522
P21589,5'-nucleotidase OS=Homo sapiens GN=NT5E	K.AFEHSVHR.Y	491.748	2	714	0.002446	39.06	928042	0	0	0
P21589,5'-nucleotidase OS=Homo sapiens GN=NT5E	K.ETPFLSNPGTNLVFEDEITALQPEVDK.L	1502.23	2	3951	-0.023325	103.12	2.52225e+06	1929355	2631562	1.79691e+06
P21589,5'-nucleotidase OS=Homo sapiens GN=NT5E	K.ETPFLSNPGTNLVFEDEITALQPEVDKLK.T	1082.22	3	3959	-0.023584	67.08	2371278	1.97261e+06	2177420	1.56685e+06
P21589,5'-nucleotidase OS=Homo sapiens GN=NT5E	K.IIALGHSGFEMDK.L	709.356	2	2696	-0.010615	49.77	1445222	1116584	1465992	1.00002e+06
P21589,5'-nucleotidase OS=Homo sapiens GN=NT5E	K.VLPVGDEVVGIVGYTSK.E	866.475	2	3419	-0.010324	118.05	5599695	5142811	5.55546e+06	5457277
P21589,5'-nucleotidase OS=Homo sapiens GN=NT5E	K.YPFIVTSDDGR.K	635.305	2	2580	-0.007929	57.97	3.01746e+06	2230719	2760821	2.20559e+06
P21589,5'-nucleotidase OS=Homo sapiens GN=NT5E	R.HDSGDQDINVVSTYISK.M	939.441	2	2712	-0.012523	105.13	2249548	2.09249e+06	1991930	1.37786e+06
P21589,5'-nucleotidase OS=Homo sapiens GN=NT5E	R.HDSGDQDINVVSTYISK.M	626.63	3	2723	-0.013206	35.35	3236887	2.85192e+06	3560859	2.75514e+06
P21589,5'-nucleotidase OS=Homo sapiens GN=NT5E	R.YDAMALGNHEFDNGVEGLIEPLLK.E	882.428	3	3987	-0.021979	59.04	2.5066e+06	2.18786e+06	2670889	2498888
P22626,Heterogeneous nuclear ribonucleoproteins A2/B1 OS=Homo sapiens GN=HNRNPA2B1	K.IDTIEIITDR.Q	594.823	2	2884	-0.008433	97.95	14317480	1.45191e+07	1.3301e+07	1.61196e+07
P22626,Heterogeneous nuclear ribonucleoproteins A2/B1 OS=Homo sapiens GN=HNRNPA2B1	K.LFIGGLSFETTEESLR.N	899.959	2	3814	-0.011333	118.36	6.84709e+06	7048662	6615266	9261136
P22626,Heterogeneous nuclear ribonucleoproteins A2/B1 OS=Homo sapiens GN=HNRNPA2B1	K.YHTINGHNAEVR.K	705.84	2	1133	-0.013637	70.7	666252	777540	620320	516124
P22626,Heterogeneous nuclear ribonucleoproteins A2/B1 OS=Homo sapiens GN=HNRNPA2B1	K.YHTINGHNAEVR.K	470.896	3	1043	-0.012552	36.9	1.56998e+06	1.78386e+06	1.71905e+06	1.85128e+06
P22626,Heterogeneous nuclear ribonucleoproteins A2/B1 OS=Homo sapiens GN=HNRNPA2B1	R.EESGKPGAHVTVK.K	669.855	2	813	0.000752	69.59	4185300	2922869	1719087	1.02306e+06
P22626,Heterogeneous nuclear ribonucleoproteins A2/B1 OS=Homo sapiens GN=HNRNPA2B1	R.EESGKPGAHVTVK.K	446.905	3	725	-0.002036	43.74	7.81355e+06	0	0	0
P22626,Heterogeneous nuclear ribonucleoproteins A2/B1 OS=Homo sapiens GN=HNRNPA2B1	R.GFGFVTFDDHDPVDK.I	848.379	2	3123	-0.013714	88.76	9321619	5921768	5.77909e+06	4541806
P22626,Heterogeneous nuclear ribonucleoproteins A2/B1 OS=Homo sapiens GN=HNRNPA2B1	R.GFGFVTFDDHDPVDK.I	565.923	3	3217	-0.011161	40.33	1.37156e+07	12166123	12957945	1.17064e+07
P22626,Heterogeneous nuclear ribonucleoproteins A2/B1 OS=Homo sapiens GN=HNRNPA2B1	R.GGGGNFGPGPGSNFR.G	689.315	2	1977	-0.006618	54.25	9.89451e+06	9.22484e+06	10926146	11170781
P22626,Heterogeneous nuclear ribonucleoproteins A2/B1 OS=Homo sapiens GN=HNRNPA2B1	R.GGNFGFGDSR.G	507.22	2	1963	-0.009975	45.33	3750551	3448253	3341957	3.27963e+06
P22626,Heterogeneous nuclear ribonucleoproteins A2/B1 OS=Homo sapiens GN=HNRNPA2B1	R.QEMQEVQSSR.S	611.276	2	1079	-0.007472	60.01	1.8622e+06	2.07593e+06	2.2702e+06	2.18674e+06
P24390,ER lumen protein-retaining receptor 1 OS=Homo sapiens GN=KDELR1	K.ATYDGNHDTFR.V	648.779	2	1328	-0.009653	49.37	1.06388e+06	1097478	1.21001e+06	1.19675e+06
P24390,ER lumen protein-retaining receptor 1 OS=Homo sapiens GN=KDELR1	K.TGEAETITSHYLFALGVYR.T	710.023	3	3836	-0.017739	67.43	2708063	2543772	2.47707e+06	3218184
P26006,Integrin alpha-3 OS=Homo sapiens GN=ITGA3	K.CESNLQMR.A	519.224	2	1228	-0.009044	54.11	1.29994e+07	2769104	15945579	3067953
P26006,Integrin alpha-3 OS=Homo sapiens GN=ITGA3	K.EAGNPGSLFGYSVALHR.Q	887.942	2	3092	-0.01083	89.37	6.51235e+06	1.9041e+06	4.91929e+06	2.02119e+06
P26006,Integrin alpha-3 OS=Homo sapiens GN=ITGA3	K.EAGNPGSLFGYSVALHR.Q	592.296	3	3082	-0.013038	47.99	11139540	3373137	10223981	3.68788e+06
P26006,Integrin alpha-3 OS=Homo sapiens GN=ITGA3	K.GNSYMIQR.K	484.73	2	1562	-0.008143	50.86	37108509	6875258	43727830	7906724
P26006,Integrin alpha-3 OS=Homo sapiens GN=ITGA3	K.LELLLMDNLR.D	615.345	2	3787	-0.009394	73.48	1.22895e+07	1.84085e+06	1.20225e+07	2.39864e+06
P26006,Integrin alpha-3 OS=Homo sapiens GN=ITGA3	K.NDPGHHIIEDMWLGVTVASQGPAGR.V	665.074	4	3784	-0.015567	58.18	5.68519e+06	1.46244e+06	5184146	1.91872e+06
P26006,Integrin alpha-3 OS=Homo sapiens GN=ITGA3	K.SETVLTCATGR.A	597.788	2	1836	-0.009791	87.15	2.34572e+06	1.05457e+06	2.79003e+06	1392809
P26006,Integrin alpha-3 OS=Homo sapiens GN=ITGA3	K.TVEDVGSPLK.Y	522.778	2	1876	-0.008906	58.24	4.24822e+07	8.76547e+06	50593777	1.08577e+07
P26006,Integrin alpha-3 OS=Homo sapiens GN=ITGA3	K.VYIYHSSSK.G	542.272	2	1150	-0.00976	35.43	1.128e+07	2.51173e+06	8790072	2.12589e+06
P26006,Integrin alpha-3 OS=Homo sapiens GN=ITGA3	R.AAFVSEQQQK.L	568.286	2	1250	-0.009699	53.44	41248697	9.27189e+06	5.01908e+07	1.05616e+07
P26006,Integrin alpha-3 OS=Homo sapiens GN=ITGA3	R.HMGAVFLLSQEAGGDLR.R	900.949	2	3272	-0.015207	143.13	6.5066e+06	1764222	5.31905e+06	1.64572e+06
P26006,Integrin alpha-3 OS=Homo sapiens GN=ITGA3	R.HMGAVFLLSQEAGGDLR.R	600.968	3	3292	-0.015525	72.72	1.63711e+07	4.63534e+06	15174340	4.02006e+06
P26006,Integrin alpha-3 OS=Homo sapiens GN=ITGA3	R.KEWDLSEYSYK.D	724.336	2	2627	-0.009838	48.35	2.20034e+06	491878	1.90933e+06	459718
P26006,Integrin alpha-3 OS=Homo sapiens GN=ITGA3	R.LQSFFGGTVMGESGMK.T	838.388	2	3305	-0.013744	91.72	1.99573e+07	6353273	19804436	6159160
P26006,Integrin alpha-3 OS=Homo sapiens GN=ITGA3	R.QLDPGGGQGPPPVTLAAAK.K	887.472	2	2457	-0.01208	99.29	2448170	887036	2.58442e+06	1.02584e+06
P26006,Integrin alpha-3 OS=Homo sapiens GN=ITGA3	R.QPQQVIHGEK.L	582.307	2	834	-0.010981	48.29	1.82784e+07	3.19106e+06	13289055	1990393
P26006,Integrin alpha-3 OS=Homo sapiens GN=ITGA3	R.TGAVYLCPLTAHK.N	715.872	2	2438	-0.010158	78.87	6603847	1.3142e+06	6537413	1188146
P26006,Integrin alpha-3 OS=Homo sapiens GN=ITGA3	R.TGAVYLCPLTAHK.N	477.583	3	2340	-0.011667	61.06	1.00397e+07	2.05992e+06	10866697	2365968
P26006,Integrin alpha-3 OS=Homo sapiens GN=ITGA3	R.TGAVYLCPLTAHKDDCER.M	702.657	3	2152	-0.01734	40.76	2.96059e+06	374014	2.96456e+06	445482
P26006,Integrin alpha-3 OS=Homo sapiens GN=ITGA3	R.YLLLAGAPR.D	487.291	2	2685	-0.007595	66.8	3.31779e+07	8339746	4.21532e+07	6.6638e+06
P26006,Integrin alpha-3 OS=Homo sapiens GN=ITGA3	R.YTQVLWSGSEDQR.R	784.865	2	2494	-0.011745	95.61	6.15537e+07	1.17844e+07	6.23022e+07	1.15098e+07
P26358,DNA (cytosine-5)-methyltransferase 1 OS=Homo sapiens GN=DNMT1	R.SKSDGEAKPEPSPSPR.I	556.943	3	688	-0.004479	54.59	206800	0	0	0
P26358,DNA (cytosine-5)-methyltransferase 1 OS=Homo sapiens GN=DNMT1	R.VARPLPAEEPER.A	455.244	3	1484	-0.014015	36.65	668534	692258	768966	619947
P26358,DNA (cytosine-5)-methyltransferase 1 OS=Homo sapiens GN=DNMT1	R.VLEQLEDLDSR.V	658.833	2	2761	-0.009868	58.85	1028529	1.14735e+06	1285406	1047119
P26640,Valine--tRNA ligase OS=Homo sapiens GN=VARS	K.IQQQQPPPGEK.K	625.333	2	874	0.005346	38.61	471405	417857	590008	575914
P26640,Valine--tRNA ligase OS=Homo sapiens GN=VARS	K.ITPAHDQNDYEVGQR.H	871.902	2	1443	-0.013179	72.93	555078	536314	513043	446806
P26640,Valine--tRNA ligase OS=Homo sapiens GN=VARS	K.LQQTEAELR.K	544.287	2	1470	-0.007	49.98	631034	686773	795027	776044
P26640,Valine--tRNA ligase OS=Homo sapiens GN=VARS	R.ALSPLEEWLR.L	607.328	2	3825	-0.00854	39.86	746116	665648	737132	776033
P26640,Valine--tRNA ligase OS=Homo sapiens GN=VARS	R.SSAQDPQAVLGALGR.A	735.384	2	2865	-0.010005	67.83	1.41696e+06	1.5933e+06	1.33463e+06	1.60666e+06
P26640,Valine--tRNA ligase OS=Homo sapiens GN=VARS	R.YGEAGEGPGWGGAHPR.I	533.237	3	1704	-0.016319	50.53	989058	1048842	1.22616e+06	1.28313e+06
P27708,CAD protein OS=Homo sapiens GN=CAD	K.EATAGNPGGQTVR.E	629.311	2	990	-0.002681	48.88	661480	744263	865086	867074
P27708,CAD protein OS=Homo sapiens GN=CAD	R.LGGAVLSFSEATSSVQK.G	840.937	2	3004	-0.013544	67.11	584731	948386	651712	768983
P27708,CAD protein OS=Homo sapiens GN=CAD	R.MAEIGEHVAPSEAANSLEQAQAAAER.L	894.084	3	2832	-0.02511	82.5	1482375	1.84871e+06	1574523	1.71319e+06
P29317,Ephrin type-A receptor 2 OS=Homo sapiens GN=EPHA2	K.FEASESPCLECPEHTLPSPEGATSCECEEGFFR.A	1282.85	3	3244	-0.033074	89.79	983802	750281	990468	739953
P29317,Ephrin type-A receptor 2 OS=Homo sapiens GN=EPHA2	K.VIGAGEFGEVYK.G	634.825	2	2634	-0.009014	47.87	1.22625e+06	951643	1285635	1035741
P32004,Neural cell adhesion molecule L1 OS=Homo sapiens GN=L1CAM	K.AFGAPVPSVQWLDEDGTTVLQDER.F	1315.63	2	3856	-0.014965	146.13	2.16602e+06	1484821	2315744	1738570
P32004,Neural cell adhesion molecule L1 OS=Homo sapiens GN=L1CAM	K.ETVKPVEVEEGESVVLPCNPPPSAEPLR.I	1020.18	3	2852	-0.022942	55.21	2.86293e+06	1.98646e+06	2546301	2.00715e+06
P32004,Neural cell adhesion molecule L1 OS=Homo sapiens GN=L1CAM	K.VGEEDDGEYR.C	584.735	2	1148	-0.013316	54.72	303556	205322	670966	533822
P32004,Neural cell adhesion molecule L1 OS=Homo sapiens GN=L1CAM	R.AQLLVVGSPGPVPR.L	695.408	2	2799	-0.012019	78.01	1169389	1360500	1183410	1.02518e+06
P32004,Neural cell adhesion molecule L1 OS=Homo sapiens GN=L1CAM	R.GALILSNVQPSDTMVTQCEAR.N	1145.56	2	2959	-0.012538	104.17	1541027	1.46732e+06	1779576	1.24215e+06
P32004,Neural cell adhesion molecule L1 OS=Homo sapiens GN=L1CAM	R.LVVFPTDDISLK.C	673.877	2	3441	-0.010097	55.96	1296452	969610	1.40234e+06	1061637
P33527,Multidrug resistance-associated protein 1 OS=Homo sapiens GN=ABCC1	K.EAPWQIQETAPPSSWPQVGR.V	1132.55	2	3315	-0.015407	52.78	1431659	1.93962e+06	1.46114e+06	1738413
P33527,Multidrug resistance-associated protein 1 OS=Homo sapiens GN=ABCC1	K.EDTSEQVVPVLVK.N	721.886	2	2684	-0.008892	78.68	2.22196e+06	1.86253e+06	2133143	1.94342e+06
P33527,Multidrug resistance-associated protein 1 OS=Homo sapiens GN=ABCC1	K.GEIQEYGAPSDLLQQR.G	902.441	2	2863	-0.01234	69.24	1605966	1.46915e+06	1.45385e+06	1944920
P33527,Multidrug resistance-associated protein 1 OS=Homo sapiens GN=ABCC1	K.GSVAYVPQQAWIQNDSLR.E	1016.51	2	3125	-0.011302	98.95	2.688e+06	3.73441e+06	2.75332e+06	3.47308e+06
P33527,Multidrug resistance-associated protein 1 OS=Homo sapiens GN=ABCC1	K.HIFENVIGPK.G	577.317	2	2300	-0.009531	43.92	2411897	2673149	2.76228e+06	3.01396e+06
P33527,Multidrug resistance-associated protein 1 OS=Homo sapiens GN=ABCC1	K.ISEMGSYQELLAR.D	748.869	2	3045	-0.010187	83.92	1605295	1.77003e+06	4713726	1710084
P33527,Multidrug resistance-associated protein 1 OS=Homo sapiens GN=ABCC1	K.ITIIPQDPVLFSGSLR.M	878.496	2	3825	-0.015071	73.56	1.76842e+06	2318475	1812206	2745027
P33527,Multidrug resistance-associated protein 1 OS=Homo sapiens GN=ABCC1	K.SSTVGEIVNLMSVDAQR.F	903.45	2	3744	-0.013561	103.42	1600920	1429252	1329296	1.48755e+06
P33527,Multidrug resistance-associated protein 1 OS=Homo sapiens GN=ABCC1	K.VDANEEVEALIVK.S	714.876	2	3182	-0.013346	115.48	2822101	3029269	2825262	2551780
P33527,Multidrug resistance-associated protein 1 OS=Homo sapiens GN=ABCC1	R.AVYSNADIYLFDDPLSAVDAHVGK.H	860.752	3	3848	-0.021629	91.85	2.3958e+06	2789671	2.45725e+06	3.43804e+06
P33527,Multidrug resistance-associated protein 1 OS=Homo sapiens GN=ABCC1	R.DGAFAEFLR.T	513.252	2	3364	-0.007457	68.03	1.76406e+06	1.56294e+06	1.85188e+06	1.69569e+06
P33527,Multidrug resistance-associated protein 1 OS=Homo sapiens GN=ABCC1	R.GYIQMTPLNK.T	582.803	2	2511	-0.009455	56.93	1.09123e+06	1.451e+06	1.25166e+06	1.53408e+06
P33527,Multidrug resistance-associated protein 1 OS=Homo sapiens GN=ABCC1	R.IFLSHEELEPDSIER.R	907.443	2	2699	-0.016949	87.15	2460442	2333907	1866746	1.23067e+06
P33527,Multidrug resistance-associated protein 1 OS=Homo sapiens GN=ABCC1	R.IFLSHEELEPDSIER.R	605.298	3	2714	-0.017448	35.89	6208735	5.69366e+06	7.38291e+06	5.24802e+06
P33527,Multidrug resistance-associated protein 1 OS=Homo sapiens GN=ABCC1	R.LNTIMDYTR.V	563.778	2	2509	-0.007838	42.64	1.99438e+06	2009106	2019436	2213773
P33527,Multidrug resistance-associated protein 1 OS=Homo sapiens GN=ABCC1	R.MNLDPFSQYSDEEVWTSLELAHLK.G	951.443	3	3975	-0.029184	82.93	2.47088e+06	2427506	2.35073e+06	2.38554e+06
P33527,Multidrug resistance-associated protein 1 OS=Homo sapiens GN=ABCC1	R.MSSEMETNIVAVER.L	798.372	2	2596	-0.003353	47.9	1.3219e+06	1.19056e+06	1260119	1053772
P33527,Multidrug resistance-associated protein 1 OS=Homo sapiens GN=ABCC1	R.SPLFSETIHDPNPCPESSASFLSR.I	892.409	3	3179	-0.02761	53.93	1203865	1258939	1.19474e+06	1.37362e+06
P33527,Multidrug resistance-associated protein 1 OS=Homo sapiens GN=ABCC1	R.TPSGNLVNR.F	479.255	2	1207	-0.008235	65.08	2114299	2.57015e+06	2653619	2566583
P33527,Multidrug resistance-associated protein 1 OS=Homo sapiens GN=ABCC1	R.VIVLDKGEIQEYGAPSDLLQQR.G	824.44	3	3253	-0.009103	76.27	3.89436e+06	3.8288e+06	3.95134e+06	3663613
P33897,ATP-binding cassette sub-family D member 1 OS=Homo sapiens GN=ABCD1	K.FGELVAEEAR.R	560.781	2	2203	-0.008311	61.31	1674180	1.66197e+06	1848907	1847546
P33897,ATP-binding cassette sub-family D member 1 OS=Homo sapiens GN=ABCD1	K.KEEELVSER.T	559.78	2	1167	-0.016338	48.62	643973	715787	873189	1.01523e+06
P33897,ATP-binding cassette sub-family D member 1 OS=Homo sapiens GN=ABCD1	R.DQVIYPDSVEDMQR.K	847.881	2	2599	-0.014583	67.83	1682599	1.57691e+06	1.86045e+06	1460082
P33897,ATP-binding cassette sub-family D member 1 OS=Homo sapiens GN=ABCD1	R.GLQAPAGEPTQEASGVAAAK.A	926.968	2	2030	-0.01066	93.71	2.93046e+06	3.0235e+06	2.90487e+06	2948936
P33897,ATP-binding cassette sub-family D member 1 OS=Homo sapiens GN=ABCD1	R.NLLTAAADAIER.I	629.338	2	3657	-0.01156	76.71	1.35365e+06	1074661	1.09699e+06	1.04197e+06
P33897,ATP-binding cassette sub-family D member 1 OS=Homo sapiens GN=ABCD1	R.VHEMFQVFEDVQR.C	555.264	3	3235	-0.013435	45.71	1042526	1165068	1414333	1157396
P33897,ATP-binding cassette sub-family D member 1 OS=Homo sapiens GN=ABCD1	R.VVANSEEIAFYGGHEVELALLQR.S	848.767	3	3840	-0.021614	42.53	968644	1.3116e+06	1.02192e+06	1.53328e+06
P35579,Myosin-9 OS=Homo sapiens GN=MYH9	K.ALELDSNLYR.I	597.305	2	2626	-0.013209	58.44	1.31678e+06	1225200	1.25943e+06	1.38585e+06
P35579,Myosin-9 OS=Homo sapiens GN=MYH9	K.ANLQIDQINTDLNLER.S	935.48	2	3190	-0.014491	112.83	4.96932e+06	4.36889e+06	1.22289e+06	1.19851e+06
P35579,Myosin-9 OS=Homo sapiens GN=MYH9	K.DFSALESQLQDTQELLQEENR.Q	1247.08	2	3901	-0.019832	106.76	1849810	1.81275e+06	1950137	1941515
P35579,Myosin-9 OS=Homo sapiens GN=MYH9	K.DLEAHIDSANK.N	606.791	2	1578	-0.011211	41.56	1022444	1.18955e+06	1197812	1145908
P35579,Myosin-9 OS=Homo sapiens GN=MYH9	K.IAQLEEQLDNETK.E	765.88	2	2324	-0.011576	85.75	1748025	2.19226e+06	1634781	1.81723e+06
P35579,Myosin-9 OS=Homo sapiens GN=MYH9	K.SMEAEMIQLQEELAAAER.A	1024.98	2	3930	-0.016796	73.86	1.32281e+06	1419240	1.55897e+06	1409102
P35579,Myosin-9 OS=Homo sapiens GN=MYH9	R.IAEFTTNLTEEEEK.S	827.39	2	2523	-0.012232	124.75	1.84186e+06	1.73632e+06	2.03341e+06	1.85351e+06
P35579,Myosin-9 OS=Homo sapiens GN=MYH9	R.IAQLEEELEEEQGNTEIINDR.L	1236.58	2	3174	-0.020198	133.3	1345144	1251370	1.59362e+06	1352202
P35579,Myosin-9 OS=Homo sapiens GN=MYH9	R.IMGIPEEEQMGLLR.V	808.405	2	3385	-0.014797	47.28	1106307	1264265	1.28586e+06	1.29161e+06
P35579,Myosin-9 OS=Homo sapiens GN=MYH9	R.LQQELDDLLVDLDHQR.Q	650.664	3	3809	-0.014137	58.7	1761696	1.41203e+06	1872576	2.10767e+06
P35579,Myosin-9 OS=Homo sapiens GN=MYH9	R.LTEMETLQSQLMAEK.L	876.423	2	3304	-0.017299	86.84	974936	1.22383e+06	1172779	1048740
P35579,Myosin-9 OS=Homo sapiens GN=MYH9	R.NTDQASMPDNTAAQK.V	796.346	2	1232	-0.016184	92.98	1004114	933330	1.05741e+06	1.2234e+06
P35610,Sterol O-acyltransferase 1 OS=Homo sapiens GN=SOAT1	K.EVGSHFDDFVTNLIEK.S	925.445	2	3750	-0.013208	82.11	1.13057e+06	987642	981012	890907
P35610,Sterol O-acyltransferase 1 OS=Homo sapiens GN=SOAT1	K.LTAEAEELKPFFMK.E	551.952	3	3296	-0.013358	35.02	1670489	2146728	1796973	2073146
P35613,Basigin OS=Homo sapiens GN=BSG	K.GSDQAIITLR.V	537.296	2	2314	-0.009318	78.63	3829949	2.6714e+06	4.12656e+06	3004027
P35613,Basigin OS=Homo sapiens GN=BSG	K.SESVPPVTDWAWYK.I	832.895	2	3488	-0.013347	92.85	9.43085e+06	6160474	10705434	7.56475e+06
P35613,Basigin OS=Homo sapiens GN=BSG	K.VDSDDQWGEYSCVFLPEPMGTANIQLHGPPR.V	1172.53	3	3822	-0.018823	51.44	769184	601618	921586	741569
P35613,Basigin OS=Homo sapiens GN=BSG	R.FFVSSSQGR.S	507.75	2	1794	-0.007731	63.76	2.35211e+06	2395410	3967717	3.09529e+06
P35613,Basigin OS=Homo sapiens GN=BSG	R.RKPEDVLDDDDAGSAPLK.S	647.652	3	2122	-0.014948	71.81	4244621	2.67514e+06	3385193	2.04065e+06
P35613,Basigin OS=Homo sapiens GN=BSG	R.SELHIENLNMEADPGQYR.C	1058.48	2	2845	-0.019266	73.45	1255693	531564	805594	599074
P35613,Basigin OS=Homo sapiens GN=BSG	R.SELHIENLNMEADPGQYR.C	705.991	3	2749	-0.018363	51.65	5.00108e+06	2.85959e+06	4843618	3.29019e+06
P35637,RNA-binding protein FUS OS=Homo sapiens GN=FUS	K.AAIDWFDGK.E	511.747	2	3040	-0.008341	63.72	5812323	5.38187e+06	5255290	6.13428e+06
P35637,RNA-binding protein FUS OS=Homo sapiens GN=FUS	K.GEATVSFDDPPSAK.A	710.828	2	2053	-0.010706	99.54	6.19559e+06	6.63313e+06	6.47627e+06	6.92134e+06
P35637,RNA-binding protein FUS OS=Homo sapiens GN=FUS	R.HDSEQDNSDNNTIFVQGLGENVTIESVADYFK.Q	1195.87	3	3960	-0.029778	132.06	2723635	2.83576e+06	2849621	2748321
P36578,60S ribosomal protein L4 OS=Homo sapiens GN=RPL4	K.AAAAAAALQAK.S	478.776	2	1266	-0.007395	74.66	2.00264e+07	20759706	2.22766e+07	23922072
P36578,60S ribosomal protein L4 OS=Homo sapiens GN=RPL4	K.LDELYGTWR.K	576.783	2	2805	-0.010477	72.48	5066827	6.20045e+06	6065740	6.27283e+06
P36578,60S ribosomal protein L4 OS=Homo sapiens GN=RPL4	K.NVTLPAVFK.A	494.791	2	3059	-0.008753	45.83	6839649	1.02502e+07	7630188	1.04277e+07
P36578,60S ribosomal protein L4 OS=Homo sapiens GN=RPL4	R.APIRPDIVNFVHTNLR.K	621.348	3	3122	-0.011285	53.04	2.54064e+06	6.01122e+06	2.78092e+06	5.46077e+06
P36578,60S ribosomal protein L4 OS=Homo sapiens GN=RPL4	R.APIRPDIVNFVHTNLR.K	466.261	4	3103	-0.017646	44.81	1.81091e+06	3.99165e+06	1843198	3.53484e+06
P36578,60S ribosomal protein L4 OS=Homo sapiens GN=RPL4	R.GPCIIYNEDNGIIK.A	803.394	2	2695	-0.013163	71.18	2.66534e+06	2.80654e+06	2.73604e+06	2203699
P36578,60S ribosomal protein L4 OS=Homo sapiens GN=RPL4	R.IEEVPELPLVVEDK.V	804.934	2	3429	-0.012172	65.15	2.60946e+07	31849761	2.5516e+07	34088765
P36578,60S ribosomal protein L4 OS=Homo sapiens GN=RPL4	R.IEEVPELPLVVEDKVEGYK.K	729.054	3	3489	-0.014856	39.21	7.25771e+06	3.92891e+06	7787241	5.83861e+06
P36578,60S ribosomal protein L4 OS=Homo sapiens GN=RPL4	R.KLDELYGTWR.K	640.831	2	2633	-0.008875	61.33	8.37151e+06	11534464	8.47033e+06	10694575
P36578,60S ribosomal protein L4 OS=Homo sapiens GN=RPL4	R.LAPGGHVGR.F	432.244	2	766	-0.003367	53.77	2375375	139818	0	0
P36578,60S ribosomal protein L4 OS=Homo sapiens GN=RPL4	R.NIPGITLLNVSK.L	634.877	2	3389	-0.010127	65.46	13166691	1.81487e+07	1.23012e+07	1.7441e+07
P36578,60S ribosomal protein L4 OS=Homo sapiens GN=RPL4	R.QPYAVSELAGHQTSAESWGTGR.A	1166.54	2	2663	-0.021236	120.89	3.0726e+06	3.56212e+06	2.16276e+06	2623012
P36578,60S ribosomal protein L4 OS=Homo sapiens GN=RPL4	R.QPYAVSELAGHQTSAESWGTGR.A	778.029	3	2641	-0.022285	58.25	1.6627e+07	19952219	15600507	2.01382e+07
P36578,60S ribosomal protein L4 OS=Homo sapiens GN=RPL4	R.RGPCIIYNEDNGIIK.A	881.447	2	2581	-0.0077	67.27	795094	987770	776416	865398
P38159,RNA-binding motif protein, X chromosome OS=Homo sapiens GN=RBMX	K.LFIGGLNTETNEK.A	718.37	2	2775	-0.009151	78.95	2448942	2.71395e+06	2764249	2458991
P38159,RNA-binding motif protein, X chromosome OS=Homo sapiens GN=RBMX	R.REPLPSR.R	427.74	2	930	-0.01118	37.23	2614163	854777	2.44359e+06	732750
P39023,60S ribosomal protein L3 OS=Homo sapiens GN=RPL3	K.AGMTHIVR.E	442.74	2	1204	-0.004253	43.49	892419	1.10842e+06	1200577	1.13194e+06
P39023,60S ribosomal protein L3 OS=Homo sapiens GN=RPL3	K.IGQGYLIK.D	446.266	2	2091	-0.004557	35.72	1940381	2609964	1.91342e+06	2.23535e+06
P39023,60S ribosomal protein L3 OS=Homo sapiens GN=RPL3	R.ERLEQQVPVNQVFGQDEMIDVIGVTK.G	991.171	3	3723	-0.021768	87.75	1.45584e+06	1.4385e+06	1.24142e+06	1.29684e+06
P39023,60S ribosomal protein L3 OS=Homo sapiens GN=RPL3	R.HGSLGFLPR.K	492.27	2	2324	-0.009487	50.6	1.48787e+06	1877157	1.64666e+06	2.03057e+06
P39023,60S ribosomal protein L3 OS=Homo sapiens GN=RPL3	R.LEQQVPVNQVFGQDEMIDVIGVTK.G	1343.68	2	3837	-0.017711	114.61	1.57091e+06	1660163	1617012	1935447
P39023,60S ribosomal protein L3 OS=Homo sapiens GN=RPL3	R.LEQQVPVNQVFGQDEMIDVIGVTK.G	896.125	3	3829	-0.016136	44.73	956492	1095957	992562	1237965
P39060,Collagen alpha-1(XVIII) chain OS=Homo sapiens GN=COL18A1	R.EETGAALKPR.L	536.289	2	1027	-0.009029	46.39	872530	1.03832e+06	972777	1031902
P39060,Collagen alpha-1(XVIII) chain OS=Homo sapiens GN=COL18A1	R.GTDNEVAALQPPVVQLHDSNPYPR.R	873.098	3	2914	-0.021539	66.48	2.28153e+06	3307706	2.49409e+06	2.42962e+06
P39060,Collagen alpha-1(XVIII) chain OS=Homo sapiens GN=COL18A1	R.LQDLYSIVR.R	553.81	2	2950	-0.008434	43.81	1.19472e+06	1290301	1.22537e+06	1.60883e+06
P39060,Collagen alpha-1(XVIII) chain OS=Homo sapiens GN=COL18A1	R.TEAPSATGQASSLLGGR.L	801.9	2	2389	-0.015895	118.2	2.84738e+06	3.08444e+06	3.20663e+06	3256589
P40429,60S ribosomal protein L13a OS=Homo sapiens GN=RPL13A	K.YQAVTATLEEK.R	626.82	2	2042	-0.009929	82.55	4.89225e+07	4.49281e+07	51144332	5.0699e+07
P40429,60S ribosomal protein L13a OS=Homo sapiens GN=RPL13A	M.AEVQVLVLDGR.G	599.838	2	2768	-0.009776	72.88	3.57186e+06	1.82726e+06	1.75978e+06	2.1078e+06
P40429,60S ribosomal protein L13a OS=Homo sapiens GN=RPL13A	R.CEGINISGNFYR.N	715.321	2	2787	-0.017924	71.38	4.56032e+06	7.66979e+06	4.34319e+06	6125499
P40429,60S ribosomal protein L13a OS=Homo sapiens GN=RPL13A	R.LAHEVGWK.Y	470.252	2	1559	-0.007731	54.14	19381461	20319950	2.3091e+07	2.31501e+07
P40429,60S ribosomal protein L13a OS=Homo sapiens GN=RPL13A	R.MVVPAALK.V	414.751	2	2188	-0.006663	36.48	2.19313e+07	24951760	2.5826e+07	26948188
P46013,Antigen KI-67 OS=Homo sapiens GN=MKI67	K.EEAQALEDLTGFK.E	725.851	2	3278	-0.012095	78.4	1379292	1.26295e+06	1269891	1293195
P46013,Antigen KI-67 OS=Homo sapiens GN=MKI67	K.EEAQSLEDLAGFK.E	718.843	2	3033	-0.010722	78.45	2694456	2818194	2732481	2284675
P46013,Antigen KI-67 OS=Homo sapiens GN=MKI67	K.FTQTSGETTDADKEPAGEDK.G	709.643	3	1243	-0.020286	66.76	1068533	1028450	1422031	1.25977e+06
P46013,Antigen KI-67 OS=Homo sapiens GN=MKI67	K.LDLTENLTGSK.R	595.813	2	2459	-0.008083	59.66	2536667	2.29371e+06	2465805	2.50368e+06
P46013,Antigen KI-67 OS=Homo sapiens GN=MKI67	K.LTQTSGETTHTDKEPVGEGK.G	705.672	3	1105	-0.017145	46.45	728868	777105	935094	865872
P46013,Antigen KI-67 OS=Homo sapiens GN=MKI67	K.LTQTSGETTHTDKVPGGEDK.S	1051	2	1185	-0.015345	69.56	279433	360580	229582	206952
P46013,Antigen KI-67 OS=Homo sapiens GN=MKI67	K.LTQTSGETTHTDKVPGGEDK.S	700.999	3	1184	-0.022439	39.81	1140114	1.2292e+06	1226755	1160008
P46013,Antigen KI-67 OS=Homo sapiens GN=MKI67	K.LTQTSGETTHTHTEPTGDGK.S	699.992	3	931	-0.005988	44.15	1328963	1464501	1632318	1.71909e+06
P46013,Antigen KI-67 OS=Homo sapiens GN=MKI67	K.QLTQTTHTDKVPGDEDK.G	638.308	3	1163	-0.014197	46.77	798848	921470	902132	945328
P46013,Antigen KI-67 OS=Homo sapiens GN=MKI67	K.SSQPDPDKNPASSK.R	729.346	2	722	-0.00204	43.62	522403	0	0	0
P46013,Antigen KI-67 OS=Homo sapiens GN=MKI67	K.SSQPDPDKNPASSK.R	486.566	3	805	-0.002631	42.65	464166	412582	769090	628632
P46013,Antigen KI-67 OS=Homo sapiens GN=MKI67	K.TEAEQQITEVFVLAER.I	931.971	2	3802	-0.013941	88.06	1008063	683687	861194	858674
P46013,Antigen KI-67 OS=Homo sapiens GN=MKI67	R.ALEDLVDFK.E	525.275	2	3238	-0.009303	70.32	760534	694812	1.03322e+06	863020
P46013,Antigen KI-67 OS=Homo sapiens GN=MKI67	R.KADVEEEFLALR.K	710.371	2	3167	-0.012141	83.76	1.38487e+06	1.1927e+06	1029049	1.46065e+06
P46013,Antigen KI-67 OS=Homo sapiens GN=MKI67	R.KADVEEEFLALR.K	473.917	3	3144	-0.011544	43.67	1.8734e+06	1544846	1480300	1870572
P46013,Antigen KI-67 OS=Homo sapiens GN=MKI67	R.LTQTSGQSTHTHKEPASGDEGIK.V	803.717	3	1020	-0.028968	43.96	557633	533903	530933	455562
P46013,Antigen KI-67 OS=Homo sapiens GN=MKI67	R.TSGETTQTHTEPTGDSK.S	888.901	2	612	0.006337	53.17	342500	0	0	0
P46779,60S ribosomal protein L28 OS=Homo sapiens GN=RPL28	K.QTYSTEPNNLK.A	647.813	2	1441	-0.008647	45.06	2.06036e+06	2.00016e+06	2107181	2168241
P46779,60S ribosomal protein L28 OS=Homo sapiens GN=RPL28	R.KTVGVEPAADGK.G	586.316	2	977	-0.007045	49.47	968298	832924	811491	754124
P46940,Ras GTPase-activating-like protein IQGAP1 OS=Homo sapiens GN=IQGAP1	K.ATFYGEQVDYYK.S	742.335	2	2539	-0.010478	58.03	1939781	1.73344e+06	2026445	1956732
P46940,Ras GTPase-activating-like protein IQGAP1 OS=Homo sapiens GN=IQGAP1	K.EDSNLTLQEK.K	588.786	2	1556	-0.010479	48.12	1.56453e+06	1.79631e+06	2.38827e+06	2.18927e+06
P46940,Ras GTPase-activating-like protein IQGAP1 OS=Homo sapiens GN=IQGAP1	K.FLSAIVSSVDK.I	583.323	2	2862	-0.00857	40.04	1157585	1.40017e+06	1.15056e+06	1661174
P46940,Ras GTPase-activating-like protein IQGAP1 OS=Homo sapiens GN=IQGAP1	K.FVHLLDQSDQDFQEELDLMK.M	817.381	3	3840	-0.026209	58.59	1732103	1.11388e+06	1888259	1.58864e+06
P46940,Ras GTPase-activating-like protein IQGAP1 OS=Homo sapiens GN=IQGAP1	K.GVLLEIEDLQVNQFK.N	872.971	2	3868	-0.012369	92.31	2.0403e+06	2285197	1958638	2257786
P46940,Ras GTPase-activating-like protein IQGAP1 OS=Homo sapiens GN=IQGAP1	K.IFYPETTDIYDR.K	766.861	2	2784	-0.011851	39.86	1781484	1919372	1.66857e+06	2.14853e+06
P46940,Ras GTPase-activating-like protein IQGAP1 OS=Homo sapiens GN=IQGAP1	K.LEGVLAEVAQHYQDTLIR.A	685.696	3	3846	-0.013878	49.54	2065343	1981156	2177822	2614942
P46940,Ras GTPase-activating-like protein IQGAP1 OS=Homo sapiens GN=IQGAP1	K.LPYDVTPEQALAHEEVK.T	646.994	3	2856	-0.014123	38.4	3.4104e+06	3467527	3549815	3.8881e+06
P46940,Ras GTPase-activating-like protein IQGAP1 OS=Homo sapiens GN=IQGAP1	K.NVIFEISPTEEVGDFEVK.A	1026.5	2	3790	-0.016399	89.22	2407977	1861108	2320174	2436286
P46940,Ras GTPase-activating-like protein IQGAP1 OS=Homo sapiens GN=IQGAP1	K.SWVNQMESQTGEASK.L	841.37	2	2554	-0.014919	99.39	1.13565e+06	1.16673e+06	1246036	1.25002e+06
P46940,Ras GTPase-activating-like protein IQGAP1 OS=Homo sapiens GN=IQGAP1	K.TLQALQIPAAK.L	577.347	2	2619	-0.007456	66.48	1.60534e+06	1441777	1733409	1.60535e+06
P46940,Ras GTPase-activating-like protein IQGAP1 OS=Homo sapiens GN=IQGAP1	K.VDFTEEEINNMK.T	734.828	2	2575	-0.014292	78.73	1.59144e+06	1406591	1.66911e+06	1.63696e+06
P46940,Ras GTPase-activating-like protein IQGAP1 OS=Homo sapiens GN=IQGAP1	K.VDQIQEIVTGNPTVIK.M	877.482	2	3015	-0.012857	101.09	2059586	1785435	1.77881e+06	2410161
P46940,Ras GTPase-activating-like protein IQGAP1 OS=Homo sapiens GN=IQGAP1	K.YQELINDIAR.D	617.819	2	2694	-0.011195	53.79	3.06838e+06	2.069e+06	2.01717e+06	2549352
P46940,Ras GTPase-activating-like protein IQGAP1 OS=Homo sapiens GN=IQGAP1	R.ALESGDVNTVWK.Q	659.832	2	2505	-0.007579	60.9	1490122	1.58815e+06	1.51766e+06	1740723
P46940,Ras GTPase-activating-like protein IQGAP1 OS=Homo sapiens GN=IQGAP1	R.EQLWLANEGLITR.L	771.912	2	3384	-0.011714	83.44	1784830	2.16982e+06	2008618	2.16368e+06
P46940,Ras GTPase-activating-like protein IQGAP1 OS=Homo sapiens GN=IQGAP1	R.ERDVYEELLTQAEIQGNINK.V	788.062	3	3398	-0.016228	54.76	1.073e+06	1.24131e+06	1.01721e+06	1.22941e+06
P46940,Ras GTPase-activating-like protein IQGAP1 OS=Homo sapiens GN=IQGAP1	R.FQPGETLTEILETPATSEQEAEHQR.A	947.783	3	3749	-0.020652	60.32	2843215	2.6187e+06	2.46344e+06	2582476
P46940,Ras GTPase-activating-like protein IQGAP1 OS=Homo sapiens GN=IQGAP1	R.GLQQQNSDWYLK.Q	740.359	2	2561	-0.011912	73.86	1483074	1419629	1806947	1673943
P46940,Ras GTPase-activating-like protein IQGAP1 OS=Homo sapiens GN=IQGAP1	R.ILAIGLINEALDEGDAQK.T	942.002	2	3939	-0.015483	104.59	4879497	4614904	4.86143e+06	4.94321e+06
P46940,Ras GTPase-activating-like protein IQGAP1 OS=Homo sapiens GN=IQGAP1	R.QSGQTDPLQKEELQSGVDAANSAAQQYQR.R	1049.83	3	2664	-0.017663	66.81	1460177	1.94647e+06	1.57294e+06	1615213
P46940,Ras GTPase-activating-like protein IQGAP1 OS=Homo sapiens GN=IQGAP1	R.SPDVGLYGVIPECGETYHSDLAEAK.K	903.084	3	3104	-0.018731	62.14	1.10167e+06	1268408	1289990	1.5713e+06
P46977,Dolichyl-diphosphooligosaccharide--protein glycosyltransferase subunit STT3A OS=Homo sapiens GN=STT3A	K.DFELDVLEEAYTTEHWLVR.I	789.046	3	4075	-0.01188	68.67	1712892	1.69701e+06	1.84195e+06	1.94772e+06
P46977,Dolichyl-diphosphooligosaccharide--protein glycosyltransferase subunit STT3A OS=Homo sapiens GN=STT3A	K.ENDYYTPTGEFR.V	746.317	2	2388	-0.011042	54.34	3071901	3267051	3.40598e+06	3.40036e+06
P46977,Dolichyl-diphosphooligosaccharide--protein glycosyltransferase subunit STT3A OS=Homo sapiens GN=STT3A	K.FHNWFDDR.A	568.744	2	2629	-0.009211	40.24	1.33035e+06	1378424	1.20322e+06	1260329
P46977,Dolichyl-diphosphooligosaccharide--protein glycosyltransferase subunit STT3A OS=Homo sapiens GN=STT3A	R.FLAEEGFYK.F	552.269	2	2648	-0.010813	35.11	3122337	2.86584e+06	3.23989e+06	3237745
P46977,Dolichyl-diphosphooligosaccharide--protein glycosyltransferase subunit STT3A OS=Homo sapiens GN=STT3A	R.FYSLLDPSYAK.N	652.327	2	3225	-0.009226	54.55	1.64846e+06	1877369	2.27863e+06	2436836
P46977,Dolichyl-diphosphooligosaccharide--protein glycosyltransferase subunit STT3A OS=Homo sapiens GN=STT3A	R.VGQAMASTEEK.A	575.769	2	1024	-0.009303	65.54	1864816	1980828	1921722	2.15071e+06
P48960,CD97 antigen OS=Homo sapiens GN=CD97	K.ELNSPILFAFSHLESSDGEAGRDPPAK.D	962.134	3	3885	-0.023599	50.19	1.72475e+06	2309226	1497172	2249798
P48960,CD97 antigen OS=Homo sapiens GN=CD97	K.LVDELMEAPGDVEALAPPVR.H	1061.04	2	3675	-0.011438	95.79	2103225	995574	2.17757e+06	1056086
P48960,CD97 antigen OS=Homo sapiens GN=CD97	K.TSSAEVTIQNVIK.L	695.378	2	2736	-0.010401	86.99	1.71265e+06	817648	1.4931e+06	653399
P48960,CD97 antigen OS=Homo sapiens GN=CD97	K.YSEFTSTTSGTGHNQTR.A	937.409	2	1384	-0.020167	102.73	714268	589200	852026	732292
P49207,60S ribosomal protein L34 OS=Homo sapiens GN=RPL34	R.LSYNTASNK.T	499.247	2	1102	-0.008495	38.96	1250074	1452644	1.49595e+06	1381796
P49207,60S ribosomal protein L34 OS=Homo sapiens GN=RPL34	R.RLSYNTASNK.T	577.295	2	852	-0.013895	41.67	432658	440530	415136	432583
P49327,Fatty acid synthase OS=Homo sapiens GN=FASN	K.ADEASELACPTPK.E	694.815	2	1758	-0.013958	53.21	1.17833e+06	1.20349e+06	1367399	1.4113e+06
P49327,Fatty acid synthase OS=Homo sapiens GN=FASN	K.AGLYGLPR.R	423.741	2	2369	-0.00909	41.9	921352	1154103	996244	1.2055e+06
P49327,Fatty acid synthase OS=Homo sapiens GN=FASN	K.AQVADVVVSR.W	522.291	2	1761	-0.009272	58.34	2292690	1.79743e+06	2115284	1.98961e+06
P49327,Fatty acid synthase OS=Homo sapiens GN=FASN	K.DTVTISGPQAPVFEFVEQLR.K	1117.07	2	4041	-0.010494	61.89	1.64077e+06	1.90895e+06	1.52327e+06	1.63716e+06
P49327,Fatty acid synthase OS=Homo sapiens GN=FASN	K.EDGLAQQQTQLNLR.S	807.409	2	2233	-0.012583	80.03	2.93701e+06	2.77478e+06	2.85896e+06	2.91427e+06
P49327,Fatty acid synthase OS=Homo sapiens GN=FASN	K.EQGVTFPSGDIQEQLIR.S	958.982	2	3199	-0.015377	74.89	1810438	1.92952e+06	1.69804e+06	1837099
P49327,Fatty acid synthase OS=Homo sapiens GN=FASN	K.FDASFFGVHPK.Q	626.305	2	2989	-0.013483	57.25	833506	1.39913e+06	1121350	1049716
P49327,Fatty acid synthase OS=Homo sapiens GN=FASN	K.GLVQALQTK.V	479.285	2	2227	-0.009349	42.3	1452645	1.71339e+06	1610156	1620604
P49327,Fatty acid synthase OS=Homo sapiens GN=FASN	K.GVDLVLNSLAEEK.L	693.87	2	3256	-0.014741	53.76	2.98887e+06	2.5726e+06	3090239	2572354
P49327,Fatty acid synthase OS=Homo sapiens GN=FASN	K.LPEDPLLSGLLDSPALK.A	889.495	2	3970	-0.011119	116.28	3894881	3479055	4304354	3.67371e+06
P49327,Fatty acid synthase OS=Homo sapiens GN=FASN	K.MVVPGLDGAQIPR.D	676.867	2	2974	-0.008632	68.38	1.66636e+06	1.96212e+06	1744832	1.99659e+06
P49327,Fatty acid synthase OS=Homo sapiens GN=FASN	K.SNMGHPEPASGLAALAK.V	550.942	3	2434	-0.014732	64.06	1.6772e+06	1720428	1670981	1930261
P49327,Fatty acid synthase OS=Homo sapiens GN=FASN	K.VVVQVLAEEPEAVLK.G	811.966	2	3304	-0.011608	92.95	4211382	4.60617e+06	4.12467e+06	4728172
P49327,Fatty acid synthase OS=Homo sapiens GN=FASN	K.VYQWDDPDPR.L	645.785	2	2249	-0.012767	41.1	2018445	1894300	1.99378e+06	2046100
P49327,Fatty acid synthase OS=Homo sapiens GN=FASN	R.AAEQYTPK.A	454.224	2	840	-0.010982	36.67	538540	406417	425290	376114
P49327,Fatty acid synthase OS=Homo sapiens GN=FASN	R.ALGLGVEQLPVVFEDVVLHQATILPK.T	929.194	3	4093	-0.019248	54.22	2300003	2530629	2396411	2237520
P49327,Fatty acid synthase OS=Homo sapiens GN=FASN	R.DGAWGAFR.H	440.205	2	2580	-0.008081	37.33	873124	1.03918e+06	823432	1.09759e+06
P49327,Fatty acid synthase OS=Homo sapiens GN=FASN	R.DNLEFFLAGIGR.L	676.349	2	3941	-0.009136	75.08	1.72048e+06	1865120	1.70039e+06	2.12998e+06
P49327,Fatty acid synthase OS=Homo sapiens GN=FASN	R.DPSQQELPR.L	535.263	2	1463	-0.00877	55.36	1.51072e+06	1.60265e+06	1.74538e+06	1.6921e+06
P49327,Fatty acid synthase OS=Homo sapiens GN=FASN	R.FPQLDSTSFANSR.D	735.351	2	2722	-0.00645	57.71	2095353	2410934	2036208	2.11013e+06
P49327,Fatty acid synthase OS=Homo sapiens GN=FASN	R.HFLLEEDKPEEPTAHAFVSTLTR.G	667.584	4	3107	-0.025715	51.32	2357407	2.89325e+06	2676670	3.4143e+06
P49327,Fatty acid synthase OS=Homo sapiens GN=FASN	R.HFLLEEDKPEEPTAHAFVSTLTR.G	889.775	3	3024	-0.031137	50.11	1.54297e+06	1595854	1454111	1.83951e+06
P49327,Fatty acid synthase OS=Homo sapiens GN=FASN	R.LFDHPESPTPNPTEPLFLAQAEVYK.E	947.468	3	3644	-0.023521	80.44	2.12214e+06	2381890	1.70144e+06	2202471
P49327,Fatty acid synthase OS=Homo sapiens GN=FASN	R.LHLSGIDANPNALFPPVEFPAPR.G	824.77	3	3842	-0.008066	52.8	2.28632e+06	2.87645e+06	2.32913e+06	3.29086e+06
P49327,Fatty acid synthase OS=Homo sapiens GN=FASN	R.LQVVDQPLPVR.G	632.37	2	2494	-0.010218	66.37	2.91029e+06	2.78175e+06	2.72371e+06	3274528
P49327,Fatty acid synthase OS=Homo sapiens GN=FASN	R.RPTPQDSPIFLPVDDTSFR.W	730.034	3	3351	-0.015891	60.12	2.71924e+06	3778192	3.09677e+06	4.07461e+06
P49327,Fatty acid synthase OS=Homo sapiens GN=FASN	R.SEGVVAVLLTK.K	558.333	2	3202	-0.007945	68.31	1.10367e+06	1188881	1.38455e+06	1.50971e+06
P49327,Fatty acid synthase OS=Homo sapiens GN=FASN	R.SLLVNPEGPTLMR.L	713.884	2	3055	-0.011455	65.11	1.4871e+06	2290277	1731944	2050408
P49327,Fatty acid synthase OS=Homo sapiens GN=FASN	R.SLYQSAGVAPESFEYIEAHGTGTK.V	848.067	3	3056	-0.024027	40.45	3080916	4515331	4355961	4768681
P49327,Fatty acid synthase OS=Homo sapiens GN=FASN	R.VLEALLPLK.G	498.325	2	3293	-0.007961	58.4	883608	1.12515e+06	898566	1.04029e+06
P49790,Nuclear pore complex protein Nup153 OS=Homo sapiens GN=NUP153	K.EGSVLDILK.S	487.278	2	3307	-0.007365	48.24	1.60133e+06	1383785	1466830	1.17673e+06
P49790,Nuclear pore complex protein Nup153 OS=Homo sapiens GN=NUP153	K.FGDQGGFK.I	428.2	2	1557	-0.006632	40.54	1.59747e+06	1.65894e+06	2.29357e+06	2124547
P49790,Nuclear pore complex protein Nup153 OS=Homo sapiens GN=NUP153	K.FGVSSESKPEEVKK.D	517.602	3	1298	-0.01371	40.74	2102108	1992041	3.52897e+06	3.2121e+06
P49790,Nuclear pore complex protein Nup153 OS=Homo sapiens GN=NUP153	K.FGVSSSSSGPSQTLTSTGNFK.F	1038.49	2	2577	-0.013621	118.57	755504	1301259	739855	1261438
P49790,Nuclear pore complex protein Nup153 OS=Homo sapiens GN=NUP153	K.GFDTSSSSSNSAASSSFK.F	877.37	2	1806	-0.018535	154.87	1955205	2004493	2.22265e+06	1.99879e+06
P49790,Nuclear pore complex protein Nup153 OS=Homo sapiens GN=NUP153	K.IGVSSDSGSINPMSEGFK.F	906.423	2	2851	-0.008601	80.91	1.58116e+06	1.58205e+06	1.47579e+06	1611577
P49790,Nuclear pore complex protein Nup153 OS=Homo sapiens GN=NUP153	K.NEDVCSCSTDTSEVPR.W	928.366	2	1701	-0.018031	99.09	1233361	1077890	1.12791e+06	1084077
P49790,Nuclear pore complex protein Nup153 OS=Homo sapiens GN=NUP153	K.NTSLPPLWSPEAER.S	798.898	2	3144	-0.01385	53.78	2.19469e+06	2210128	1.97388e+06	2305492
P49790,Nuclear pore complex protein Nup153 OS=Homo sapiens GN=NUP153	K.QLSAQSYGVTSSTAR.R	778.383	2	1869	-0.011378	90.07	8.46367e+06	1.01077e+07	9.48004e+06	11058530
P49790,Nuclear pore complex protein Nup153 OS=Homo sapiens GN=NUP153	K.QQEPVTSTSLVFGK.K	760.898	2	2704	-0.007503	70.84	1.36556e+06	1.35975e+06	1.412e+06	1.33876e+06
P49790,Nuclear pore complex protein Nup153 OS=Homo sapiens GN=NUP153	K.SSFNLGTIETK.S	598.807	2	2559	-0.008753	67.24	4.32272e+06	2349000	2.40294e+06	2778968
P49790,Nuclear pore complex protein Nup153 OS=Homo sapiens GN=NUP153	K.TSQLGDSPFYPGK.T	698.836	2	2519	-0.009975	56.72	3.07384e+06	2471146	2659413	2.69538e+06
P49790,Nuclear pore complex protein Nup153 OS=Homo sapiens GN=NUP153	K.TTLSASGTGFGDK.F	621.3	2	1837	-0.007899	70.85	3221578	3.51176e+06	3.59389e+06	3.69172e+06
P49790,Nuclear pore complex protein Nup153 OS=Homo sapiens GN=NUP153	K.TTYGGAAAAVR.Q	519.268	2	1447	-0.008449	52.59	1386988	1.30825e+06	2163900	1.87889e+06
P49790,Nuclear pore complex protein Nup153 OS=Homo sapiens GN=NUP153	R.FVASKPLEEEEMEVPVLPK.I	724.375	3	3109	-0.018487	44.75	2310772	2290019	2218322	2.13975e+06
P49790,Nuclear pore complex protein Nup153 OS=Homo sapiens GN=NUP153	R.SGIDITDFQAK.R	597.798	2	2755	-0.010569	66.17	2.32977e+06	2586286	2615222	2.08662e+06
P49792,E3 SUMO-protein ligase RanBP2 OS=Homo sapiens GN=RANBP2	K.SNNSETSSVAQSGSESK.V	849.872	2	908	-0.005016	85.64	230942	237736	258270	258820
P50416,Carnitine O-palmitoyltransferase 1, liver isoform OS=Homo sapiens GN=CPT1A	K.GDINPNIPYPTR.L	678.843	2	2421	-0.01211	46.92	1.74854e+06	2.52223e+06	2370749	2.79925e+06
P51610,Host cell factor 1 OS=Homo sapiens GN=HCFC1	K.GAPGQPGTILR.T	533.799	2	1884	-0.008892	35.77	1186008	1.28746e+06	1408611	1.51366e+06
P51610,Host cell factor 1 OS=Homo sapiens GN=HCFC1	K.SPISVPGGSALISNLGK.V	798.945	2	3299	-0.012676	42.06	878834	1597385	1.23161e+06	1617791
P51610,Host cell factor 1 OS=Homo sapiens GN=HCFC1	K.YSNDLYELQASR.W	729.84	2	2498	-0.013255	81.44	1784326	1849174	1731913	1.81499e+06
P51610,Host cell factor 1 OS=Homo sapiens GN=HCFC1	R.ESHTAVVYTEK.D	632.308	2	1107	-0.012003	40.05	3.88636e+06	4094245	4443103	4.47618e+06
P51991,Heterogeneous nuclear ribonucleoprotein A3 OS=Homo sapiens GN=HNRNPA3	K.IETIEVMEDR.Q	617.797	2	2526	-0.010906	44.01	2.12774e+06	2211997	2080268	2041236
P51991,Heterogeneous nuclear ribonucleoprotein A3 OS=Homo sapiens GN=HNRNPA3	K.IFVGGIKEDTEEYNLR.D	628.318	3	2684	-0.014703	43.46	2355748	2.51673e+06	2.85558e+06	1917207
P51991,Heterogeneous nuclear ribonucleoprotein A3 OS=Homo sapiens GN=HNRNPA3	R.GFAFVTFDDHDTVDK.I	857.386	2	3124	-0.011699	82.67	2583738	2449198	1.67931e+06	1.58874e+06
P51991,Heterogeneous nuclear ribonucleoprotein A3 OS=Homo sapiens GN=HNRNPA3	R.GFAFVTFDDHDTVDK.I	571.925	3	3129	-0.015129	37.66	3.28901e+06	2.86874e+06	2.72463e+06	2.52605e+06
P52597,Heterogeneous nuclear ribonucleoprotein F OS=Homo sapiens GN=HNRNPF	K.ITGEAFVQFASQELAEK.A	934.471	2	3856	-0.008861	103.54	2003237	2.02709e+06	2.27693e+06	2.51727e+06
P52597,Heterogeneous nuclear ribonucleoprotein F OS=Homo sapiens GN=HNRNPF	R.ATENDIYNFFSPLNPVR.V	998.985	2	3933	-0.013607	85.03	2.17535e+06	2349523	2031184	2.40903e+06
P61313,60S ribosomal protein L15 OS=Homo sapiens GN=RPL15	K.FFEVILIDPFHK.A	752.908	2	3957	-0.010372	59.37	3.24165e+06	4392584	3663087	5037726
P61313,60S ribosomal protein L15 OS=Homo sapiens GN=RPL15	K.FHHTIGGSR.R	506.259	2	748	-0.000743	39.85	1653227	1402603	393075	490805
P61313,60S ribosomal protein L15 OS=Homo sapiens GN=RPL15	K.GATYGKPVHHGVNQIK.F	853.453	2	1125	-0.014781	74.89	2275485	2552274	1.53222e+06	2.01474e+06
P61313,60S ribosomal protein L15 OS=Homo sapiens GN=RPL15	K.YIQELWR.K	504.265	2	2781	-0.008112	43.77	6983842	8492369	7.44836e+06	7.79998e+06
P61313,60S ribosomal protein L15 OS=Homo sapiens GN=RPL15	R.NTLQLHR.Y	441.247	2	1269	-0.007503	46.77	5928046	6.69497e+06	6263499	6.99727e+06
P61313,60S ribosomal protein L15 OS=Homo sapiens GN=RPL15	R.QLSALHR.A	412.737	2	1129	-0.007335	40.99	3651988	4.20896e+06	3961139	4146518
P61313,60S ribosomal protein L15 OS=Homo sapiens GN=RPL15	R.RNPDTQWITKPVHK.H	573.977	3	1713	-0.012306	37.83	1894074	2727271	2193495	3030225
P61313,60S ribosomal protein L15 OS=Homo sapiens GN=RPL15	R.VLNSYWVGEDSTYK.F	830.89	2	2745	-0.012446	89.55	1.73622e+07	17263930	16684267	1.50952e+07
P62241,40S ribosomal protein S8 OS=Homo sapiens GN=RPS8	K.ISSLLEEQFQQGK.L	753.887	2	2733	-0.013788	71.87	1.78129e+06	1.7176e+06	1664234	1.52462e+06
P62241,40S ribosomal protein S8 OS=Homo sapiens GN=RPS8	R.IIDVVYNASNNELVR.T	859.951	2	2959	-0.011592	99.88	1.20177e+06	1389798	1077389	1.41537e+06
P62805,Histone H4 OS=Homo sapiens GN=HIST1H4A	R.DAVTYTEHAK.R	567.77	2	1159	-0.010174	46.61	1.88796e+06	1.80869e+06	2125418	1774482
P62805,Histone H4 OS=Homo sapiens GN=HIST1H4A	R.ISGLIYEETR.G	590.809	2	2430	-0.009181	62.27	2662702	2323868	2485964	2.54242e+06
P62979,Ubiquitin-40S ribosomal protein S27a OS=Homo sapiens GN=RPS27A	K.ESTLHLVLR.L	534.308	2	2461	-0.012188	41.5	2.34572e+06	4.06269e+06	2129126	3.58029e+06
P62979,Ubiquitin-40S ribosomal protein S27a OS=Homo sapiens GN=RPS27A	K.TITLEVEPSDTIENVK.A	894.461	2	2999	-0.013545	98.03	20875259	1.87389e+07	16475673	1.69096e+07
P62979,Ubiquitin-40S ribosomal protein S27a OS=Homo sapiens GN=RPS27A	R.TLSDYNIQK.E	541.275	2	1762	-0.008768	53	4146363	4.0209e+06	4897404	4173500
P63261,Actin, cytoplasmic 2 OS=Homo sapiens GN=ACTG1	K.AGFAGDDAPR.A	488.723	2	1357	-0.009334	77.93	742366	5198488	5203890	1011696
P63261,Actin, cytoplasmic 2 OS=Homo sapiens GN=ACTG1	K.DLYANTVLSGGTTMYPGIADR.M	1108.03	2	3397	-0.015711	121.51	716558	1297883	660434	1282957
P63261,Actin, cytoplasmic 2 OS=Homo sapiens GN=ACTG1	K.DSYVGDEAQSK.R	599.76	2	1193	-0.009242	57.75	1.15835e+06	1496901	1961882	2.06523e+06
P63261,Actin, cytoplasmic 2 OS=Homo sapiens GN=ACTG1	R.VAPEEHPVLLTEAPINPK.S	977.527	2	2762	-0.016718	64.16	1272270	1428214	1098345	907718
P68104,Elongation factor 1-alpha 1 OS=Homo sapiens GN=EEF1A1	K.IGGIGTVPVGR.V	513.304	2	2203	-0.008495	78.58	9202867	1.3639e+07	9.83654e+06	14553071
P68104,Elongation factor 1-alpha 1 OS=Homo sapiens GN=EEF1A1	K.SGDAAIVDMVPGKPMCVESFSDYPPLGR.F	999.128	3	3643	-0.029137	70.54	691305	1.00834e+06	694472	1003657
P68104,Elongation factor 1-alpha 1 OS=Homo sapiens GN=EEF1A1	K.STTTGHIIYK.L	560.799	2	1444	-0.008464	60.18	2.1219e+06	3485813	2.5642e+07	4.20156e+06
P68104,Elongation factor 1-alpha 1 OS=Homo sapiens GN=EEF1A1	K.YYVTIIDAPGHR.D	468.91	3	2544	-0.011924	68.74	4771017	6.79853e+06	5497983	8.9609e+06
P68104,Elongation factor 1-alpha 1 OS=Homo sapiens GN=EEF1A1	K.YYVTIIDAPGHR.D	702.861	2	2460	-0.012492	61.83	3714050	5.38486e+06	3.51106e+06	5966779
P68104,Elongation factor 1-alpha 1 OS=Homo sapiens GN=EEF1A1	R.EHALLAYTLGVK.Q	657.868	2	2891	-0.011928	44.97	953470	2020223	811966	1388566
P68104,Elongation factor 1-alpha 1 OS=Homo sapiens GN=EEF1A1	R.IPLQDVYK.I	488.275	2	2325	-0.007807	52.64	6259094	9.11397e+06	6698834	9886083
P68104,Elongation factor 1-alpha 1 OS=Homo sapiens GN=EEF1A1	R.VETGVIKPGMVVTFAPVNVTTEVK.S	839.126	3	3422	-0.019584	54.73	2.17576e+06	5.78945e+06	2.46453e+06	6508341
P78527,DNA-dependent protein kinase catalytic subunit OS=Homo sapiens GN=PRKDC	K.AALSALESFLK.Q	575.325	2	3859	-0.008129	75.75	1862316	1.9957e+06	1988011	2.78798e+06
P78527,DNA-dependent protein kinase catalytic subunit OS=Homo sapiens GN=PRKDC	K.ATQMPEGGQGAPPMYQLYK.R	1033.98	2	2747	-0.01739	87.49	2351487	2.56341e+06	2.15622e+06	2869579
P78527,DNA-dependent protein kinase catalytic subunit OS=Homo sapiens GN=PRKDC	K.AVAFFLESIAMHDIIAAEK.C	692.695	3	4055	-0.01365	63.4	1708258	1651714	1449847	1935501
P78527,DNA-dependent protein kinase catalytic subunit OS=Homo sapiens GN=PRKDC	K.DILETHLR.E	498.773	2	2069	-0.008692	46.43	4.18898e+06	4.42309e+06	3824132	4.23661e+06
P78527,DNA-dependent protein kinase catalytic subunit OS=Homo sapiens GN=PRKDC	K.DLLLNTMSQEEK.A	710.846	2	2808	-0.013683	87.48	3022155	3428688	3.05338e+06	2.9911e+06
P78527,DNA-dependent protein kinase catalytic subunit OS=Homo sapiens GN=PRKDC	K.DVDFMYVELIQR.C	764.373	2	3864	-0.01237	74.96	1.9082e+06	1907502	1.81254e+06	2032113
P78527,DNA-dependent protein kinase catalytic subunit OS=Homo sapiens GN=PRKDC	K.FESQDTVALLEAILDGIVDPVDSTLR.D	1408.72	2	4124	-0.026423	101.9	433761	506351	393712	0
P78527,DNA-dependent protein kinase catalytic subunit OS=Homo sapiens GN=PRKDC	K.FYGELALK.T	470.757	2	2603	-0.007792	42.32	1.47837e+06	1.64826e+06	1.58464e+06	1.74885e+06
P78527,DNA-dependent protein kinase catalytic subunit OS=Homo sapiens GN=PRKDC	K.GGSWIQEINVAEK.N	715.86	2	3116	-0.014339	63.99	1355734	1.71998e+06	1.4829e+06	1531398
P78527,DNA-dependent protein kinase catalytic subunit OS=Homo sapiens GN=PRKDC	K.GIAPGDER.Q	407.705	2	970	-0.003321	39.47	1426609	1.49855e+06	1894142	1979780
P78527,DNA-dependent protein kinase catalytic subunit OS=Homo sapiens GN=PRKDC	K.HSSLITPLQAVAQR.D	760.923	2	2794	-0.016399	67.82	1.12897e+06	1.8367e+06	948996	1346746
P78527,DNA-dependent protein kinase catalytic subunit OS=Homo sapiens GN=PRKDC	K.HSSLITPLQAVAQR.D	507.618	3	2796	-0.013755	54.03	1393215	1981364	1379347	1901521
P78527,DNA-dependent protein kinase catalytic subunit OS=Homo sapiens GN=PRKDC	K.IAPYSVEIK.N	510.288	2	2326	-0.007822	45.29	2206424	2.33136e+06	2.57893e+06	2767017
P78527,DNA-dependent protein kinase catalytic subunit OS=Homo sapiens GN=PRKDC	K.ILDVMYSR.L	498.759	2	2419	-0.007166	54.16	2048433	2.80598e+06	2.41112e+06	2761387
P78527,DNA-dependent protein kinase catalytic subunit OS=Homo sapiens GN=PRKDC	K.INQVFHGSCITEGNELTK.T	682.997	3	2345	-0.015206	44.81	1.98496e+06	1939166	2.20229e+06	2.22446e+06
P78527,DNA-dependent protein kinase catalytic subunit OS=Homo sapiens GN=PRKDC	K.KGGSWIQEINVAEK.N	520.274	3	2864	-0.014214	35.2	777902	948114	823826	1.05879e+06
P78527,DNA-dependent protein kinase catalytic subunit OS=Homo sapiens GN=PRKDC	K.LAGANPAVITCDELLLGHEK.A	707.699	3	3184	-0.018836	37.09	1.66507e+06	1473702	1.87591e+06	1.66881e+06
P78527,DNA-dependent protein kinase catalytic subunit OS=Homo sapiens GN=PRKDC	K.LDQGGVIQDFINALDQLSNPELLFK.D	1394.22	2	4137	-0.018047	101.54	439270	348572	400897	344123
P78527,DNA-dependent protein kinase catalytic subunit OS=Homo sapiens GN=PRKDC	K.LGNPIVPLNIR.L	603.367	2	3037	-0.009838	39.46	2.99808e+06	4390422	3.20041e+06	3961731
P78527,DNA-dependent protein kinase catalytic subunit OS=Homo sapiens GN=PRKDC	K.LLLQGEADQSLLTFIDK.A	952.514	2	3925	-0.01646	114.68	4256604	4986180	4.44441e+06	5.61166e+06
P78527,DNA-dependent protein kinase catalytic subunit OS=Homo sapiens GN=PRKDC	K.LNESTFDTQITK.K	698.844	2	2328	-0.015101	60.05	5984109	5910165	5814589	6334156
P78527,DNA-dependent protein kinase catalytic subunit OS=Homo sapiens GN=PRKDC	K.LTPLPEDNSMNVDQDGDPSDR.M	1158	2	2502	-0.019664	96.13	2.89139e+06	3.09706e+06	2.95235e+06	3.37584e+06
P78527,DNA-dependent protein kinase catalytic subunit OS=Homo sapiens GN=PRKDC	K.MDPMNIWDDIITNR.C	867.398	2	4044	-0.010158	95.53	1589072	1991932	1816498	2154676
P78527,DNA-dependent protein kinase catalytic subunit OS=Homo sapiens GN=PRKDC	K.MSTSPEAFLALR.S	661.837	2	3358	-0.010356	48.76	1.57428e+06	1.51509e+06	1478950	1563587
P78527,DNA-dependent protein kinase catalytic subunit OS=Homo sapiens GN=PRKDC	K.NISSNEALSLEEIR.I	787.896	2	2932	-0.017878	86.2	5092306	5849285	4.67325e+06	4723160
P78527,DNA-dependent protein kinase catalytic subunit OS=Homo sapiens GN=PRKDC	K.NLDLAVLELMQSSVDNTK.M	995.504	2	3978	-0.014843	144.77	3804140	4014950	3985970	4.18644e+06
P78527,DNA-dependent protein kinase catalytic subunit OS=Homo sapiens GN=PRKDC	K.NLLIFENLIDLK.R	722.919	2	4081	-0.009731	82.07	3.15447e+06	4002538	3.0954e+06	3.43797e+06
P78527,DNA-dependent protein kinase catalytic subunit OS=Homo sapiens GN=PRKDC	K.NLLTVTSSDEMMK.S	734.848	2	2895	-0.013531	65.96	2.60976e+06	3.18506e+06	2701539	2.73771e+06
P78527,DNA-dependent protein kinase catalytic subunit OS=Homo sapiens GN=PRKDC	K.NNWEVSALSR.A	588.289	2	2568	-0.009853	46.86	2511420	2.40133e+06	2661949	2.96615e+06
P78527,DNA-dependent protein kinase catalytic subunit OS=Homo sapiens GN=PRKDC	K.QITQSALLAEAR.S	650.86	2	2473	-0.010066	81.82	3.27081e+06	3661886	3.54278e+06	3.80362e+06
P78527,DNA-dependent protein kinase catalytic subunit OS=Homo sapiens GN=PRKDC	K.QMFLTQTDTGDDR.V	764.334	2	2252	-0.013607	73.98	1750484	1927457	1958784	2.07913e+06
P78527,DNA-dependent protein kinase catalytic subunit OS=Homo sapiens GN=PRKDC	K.SMEEDPQTSR.E	590.245	2	930	-0.011546	44.23	1197654	1.22587e+06	1.2188e+06	1.57452e+06
P78527,DNA-dependent protein kinase catalytic subunit OS=Homo sapiens GN=PRKDC	K.TVSLLDENNVSSYLSK.N	884.945	2	3277	-0.013576	101.16	3495279	3329081	3.03137e+06	2.92281e+06
P78527,DNA-dependent protein kinase catalytic subunit OS=Homo sapiens GN=PRKDC	R.AQEPESGLSEETQVK.C	816.384	2	1806	-0.014827	78.45	1.80304e+06	1.79452e+06	1.64702e+06	1817976
P78527,DNA-dependent protein kinase catalytic subunit OS=Homo sapiens GN=PRKDC	R.DQNILLGTTYR.I	647.338	2	2705	-0.011347	59.83	3150913	3552338	4.97094e+06	4083057
P78527,DNA-dependent protein kinase catalytic subunit OS=Homo sapiens GN=PRKDC	R.EEESLVEQFVFEALVIYMESLALAHADEK.S	1113.87	3	4129	-0.031287	58.88	385420	453834	370378	298128
P78527,DNA-dependent protein kinase catalytic subunit OS=Homo sapiens GN=PRKDC	R.EFREEESLVEQFVFEALVIYMESLALAHADEK.S	1257.94	3	4117	-0.040887	93.55	750836	715204	785246	420686
P78527,DNA-dependent protein kinase catalytic subunit OS=Homo sapiens GN=PRKDC	R.EFREEESLVEQFVFEALVIYMESLALAHADEK.S	943.709	4	4120	-0.031562	66.93	856819	0	622040	436863
P78527,DNA-dependent protein kinase catalytic subunit OS=Homo sapiens GN=PRKDC	R.EQQHVMEELFQSSFR.R	947.934	2	3361	-0.013835	85.16	843484	1348457	892932	924028
P78527,DNA-dependent protein kinase catalytic subunit OS=Homo sapiens GN=PRKDC	R.EQQHVMEELFQSSFR.R	632.291	3	3345	-0.017264	51.38	2227335	2721155	2434771	2612481
P78527,DNA-dependent protein kinase catalytic subunit OS=Homo sapiens GN=PRKDC	R.GIFTSEIGTK.Q	526.781	2	2460	-0.008249	39.9	2.82207e+06	3367032	2.95318e+06	3300517
P78527,DNA-dependent protein kinase catalytic subunit OS=Homo sapiens GN=PRKDC	R.HGDLPDIQIK.H	568.305	2	2314	-0.008493	74.47	4293895	4.71585e+06	4664596	4.9904e+06
P78527,DNA-dependent protein kinase catalytic subunit OS=Homo sapiens GN=PRKDC	R.ILELSGSSSEDSEK.V	740.849	2	1892	-0.00996	83.07	2.43366e+06	2.41833e+06	2.56471e+06	2.38199e+06
P78527,DNA-dependent protein kinase catalytic subunit OS=Homo sapiens GN=PRKDC	R.IMEFTTTLLNTSPEGWK.L	984.485	2	3836	-0.015956	78.35	1873773	2061101	1.87479e+06	2429568
P78527,DNA-dependent protein kinase catalytic subunit OS=Homo sapiens GN=PRKDC	R.KEEENASVIDSAELQAYPALVVEK.M	878.11	3	3253	-0.019205	73.84	3933102	4137862	4128704	4.05334e+06
P78527,DNA-dependent protein kinase catalytic subunit OS=Homo sapiens GN=PRKDC	R.LGLPGDEVDNK.V	578.792	2	2043	-0.007366	52	3974876	4276758	4.70455e+06	5331343
P78527,DNA-dependent protein kinase catalytic subunit OS=Homo sapiens GN=PRKDC	R.LLALNSLYSPK.I	609.854	2	3086	-0.009455	66.94	1138250	1540366	1282880	2198426
P78527,DNA-dependent protein kinase catalytic subunit OS=Homo sapiens GN=PRKDC	R.LLEEALLR.L	478.788	2	2743	-0.008936	55.79	3527042	3.66382e+06	3721089	4.36334e+06
P78527,DNA-dependent protein kinase catalytic subunit OS=Homo sapiens GN=PRKDC	R.LPSNTLDR.L	458.244	2	1441	-0.009014	55.37	2.21781e+06	2.63261e+06	2.59092e+06	2.82222e+06
P78527,DNA-dependent protein kinase catalytic subunit OS=Homo sapiens GN=PRKDC	R.LQETLSAADR.C	552.284	2	1565	-0.008509	68.76	3475864	3.89936e+06	4.01767e+06	4.49947e+06
P78527,DNA-dependent protein kinase catalytic subunit OS=Homo sapiens GN=PRKDC	R.MEVQEQEEDISSLIR.S	903.425	2	3179	-0.014979	111.55	4.04527e+06	3.42634e+06	4.46132e+06	3.46269e+06
P78527,DNA-dependent protein kinase catalytic subunit OS=Homo sapiens GN=PRKDC	R.MYAALGDPK.A	483.237	2	1839	-0.009823	49.58	1.18975e+06	1551486	1.43242e+06	1641650
P78527,DNA-dependent protein kinase catalytic subunit OS=Homo sapiens GN=PRKDC	R.NELEIPGQYDGR.G	695.826	2	2370	-0.014521	65.29	3.4983e+06	3.49474e+06	3520630	4.0242e+06
P78527,DNA-dependent protein kinase catalytic subunit OS=Homo sapiens GN=PRKDC	R.SDPGLLTNTMDVFVK.E	818.91	2	3767	-0.012919	106.83	2121326	1.77478e+06	1892949	2.03413e+06
P78527,DNA-dependent protein kinase catalytic subunit OS=Homo sapiens GN=PRKDC	R.SLGPPQGEEDSVPR.D	734.351	2	1854	-0.011806	82.63	8158432	8.51593e+06	9906273	10473488
P78527,DNA-dependent protein kinase catalytic subunit OS=Homo sapiens GN=PRKDC	R.SQGCSEQVLTVLK.T	724.868	2	2670	-0.012065	74.98	1216000	1.16978e+06	1218237	1196760
P78527,DNA-dependent protein kinase catalytic subunit OS=Homo sapiens GN=PRKDC	R.SSFDWLTGSSTDPLVDHTSPSSDSLLFAHK.R	809.381	4	3800	-0.019779	70.23	10153125	1.1064e+07	10248700	1.40735e+07
P78527,DNA-dependent protein kinase catalytic subunit OS=Homo sapiens GN=PRKDC	R.STVLTPMFVETQASQGTLQTR.T	1148.08	2	3287	-0.016459	138.56	1.52458e+06	2177677	1507494	1936150
P78527,DNA-dependent protein kinase catalytic subunit OS=Homo sapiens GN=PRKDC	R.TVGALQVLGTEAQSSLLK.A	908.007	2	3651	-0.015681	135.46	3.46174e+06	3.53532e+06	3890243	3.84292e+06
P78527,DNA-dependent protein kinase catalytic subunit OS=Homo sapiens GN=PRKDC	R.VTELALTASDR.Q	588.311	2	2133	-0.01147	88.39	3529067	3656854	2.93389e+06	3.20219e+06
P78527,DNA-dependent protein kinase catalytic subunit OS=Homo sapiens GN=PRKDC	R.YNFPVEVEVPMER.K	804.884	2	3423	-0.012706	71.21	2.58091e+06	2794635	2782794	3.41934e+06
P84098,60S ribosomal protein L19 OS=Homo sapiens GN=RPL19	K.LLADQAEAR.R	493.757	2	1374	-0.019068	54.7	962102	1.30398e+06	1.66002e+06	1578194
P84098,60S ribosomal protein L19 OS=Homo sapiens GN=RPL19	K.VWLDPNETNEIANANSR.Q	971.959	2	2751	-0.015224	108.99	4.15445e+06	3.93266e+06	4.22444e+06	3852500
Q00610,Clathrin heavy chain 1 OS=Homo sapiens GN=CLTC	K.DAMQYASESK.D	565.241	2	1451	-0.008936	47.85	504174	533882	650384	643325
Q00610,Clathrin heavy chain 1 OS=Homo sapiens GN=CLTC	K.NNRPSEGPLQTR.L	456.9	3	1236	-0.012581	53.27	565537	792829	849919	985956
Q00610,Clathrin heavy chain 1 OS=Homo sapiens GN=CLTC	K.SVNESLNNLFITEEDYQALR.T	1178.07	2	3798	-0.015101	127.6	1.08575e+06	1.15499e+06	1239375	1253389
Q00610,Clathrin heavy chain 1 OS=Homo sapiens GN=CLTC	R.ALEHFTDLYDIK.R	732.867	2	3016	-0.010662	63.3	1.32028e+06	1.5358e+06	1106989	914736
Q00610,Clathrin heavy chain 1 OS=Homo sapiens GN=CLTC	R.LAELEEFINGPNNAHIQQVGDR.C	822.072	3	3169	-0.020898	43.5	1155175	1.23951e+06	1.52845e+06	1.38801e+06
Q00610,Clathrin heavy chain 1 OS=Homo sapiens GN=CLTC	R.RPLIDQVVQTALSETQDPEEVSVTVK.A	961.171	3	3900	-0.015891	104.72	1.61861e+06	1.77697e+06	1.57016e+06	1971988
Q00839,Heterogeneous nuclear ribonucleoprotein U OS=Homo sapiens GN=HNRNPU	K.AEGGGGGGRPGAPAAGDGK.T	769.869	2	684	-0.000469	62.28	332703	0	0	0
Q00839,Heterogeneous nuclear ribonucleoprotein U OS=Homo sapiens GN=HNRNPU	K.AEGGGGGGRPGAPAAGDGK.T	513.583	3	779	0.002389	44.31	585360	651020	1.00787e+06	848542
Q00839,Heterogeneous nuclear ribonucleoprotein U OS=Homo sapiens GN=HNRNPU	K.DIDIHEVR.I	498.755	2	1808	-0.008449	48.76	3.64345e+06	4335887	3.60876e+06	4.16235e+06
Q00839,Heterogeneous nuclear ribonucleoprotein U OS=Homo sapiens GN=HNRNPU	K.EKPYFPIPEEYTFIQNVPLEDR.V	908.782	3	3849	-0.023581	85.89	8.78703e+06	9.45543e+06	9.6494e+06	10765341
Q00839,Heterogeneous nuclear ribonucleoprotein U OS=Homo sapiens GN=HNRNPU	K.FIEIAAR.K	410.237	2	2084	-0.00587	44.94	2579359	3012418	2.80416e+06	2.86783e+06
Q00839,Heterogeneous nuclear ribonucleoprotein U OS=Homo sapiens GN=HNRNPU	K.LLEQYKEESK.K	633.827	2	1437	-0.010906	52.29	1277041	1.22623e+06	1277383	1163280
Q00839,Heterogeneous nuclear ribonucleoprotein U OS=Homo sapiens GN=HNRNPU	K.SSGPTSLFAVTVAPPGAR.Q	857.952	2	3301	-0.014765	51.71	1.09959e+06	1.95103e+06	1079425	1839853
Q00839,Heterogeneous nuclear ribonucleoprotein U OS=Homo sapiens GN=HNRNPU	R.NFILDQTNVSAAAQR.R	824.419	2	2688	-0.01379	106.88	4.91641e+06	6.65511e+06	5.58934e+06	5.7124e+06
Q01844,RNA-binding protein EWS OS=Homo sapiens GN=EWSR1	K.GDATVSYEDPPTAK.A	725.831	2	1728	-0.014308	69.64	2076995	2.2847e+06	2.44589e+06	2286965
Q02878,60S ribosomal protein L6 OS=Homo sapiens GN=RPL6	K.AIPQLQGYLR.S	579.831	2	2904	-0.009212	59.34	4.79844e+06	8.91169e+06	3702149	8.23865e+06
Q02878,60S ribosomal protein L6 OS=Homo sapiens GN=RPL6	K.AVDSQILPK.I	485.778	2	1891	-0.007334	43.28	1.02683e+07	10042373	11711202	11572998
Q02878,60S ribosomal protein L6 OS=Homo sapiens GN=RPL6	K.HLTDAYFK.K	497.749	2	1910	-0.007564	38.31	22057556	2.3749e+07	2.50193e+07	24219255
Q02878,60S ribosomal protein L6 OS=Homo sapiens GN=RPL6	K.YEITEQR.K	469.728	2	1433	-0.008371	36.66	3.56609e+06	3838338	4.78503e+06	4.81731e+06
Q02878,60S ribosomal protein L6 OS=Homo sapiens GN=RPL6	R.EKYEITEQR.K	598.297	2	1300	-0.007854	36.94	2539572	2.34019e+06	2168037	1.95782e+06
Q02878,60S ribosomal protein L6 OS=Homo sapiens GN=RPL6	R.HQEGEIFDTEK.E	666.801	2	1588	-0.012706	71.38	4.00572e+06	3192888	2.85484e+06	2.93276e+06
Q02878,60S ribosomal protein L6 OS=Homo sapiens GN=RPL6	R.HQEGEIFDTEKEK.Y	795.369	2	1509	-0.012919	73.44	3.74747e+06	4015642	3.1286e+06	3097503
Q02878,60S ribosomal protein L6 OS=Homo sapiens GN=RPL6	R.HQEGEIFDTEKEK.Y	530.582	3	1502	-0.012994	45.75	11493009	11226685	1.29615e+07	12225695
Q02878,60S ribosomal protein L6 OS=Homo sapiens GN=RPL6	R.VLATVTKPVGGDK.N	642.874	2	1510	-0.010935	75.8	1.33134e+07	1.46472e+07	13734419	13809943
Q02878,60S ribosomal protein L6 OS=Homo sapiens GN=RPL6	R.VLATVTKPVGGDK.N	428.918	3	1468	-0.011283	40.55	14512031	1.63113e+07	18912757	1.87721e+07
Q02878,60S ribosomal protein L6 OS=Homo sapiens GN=RPL6	R.YYPTEDVPR.K	570.268	2	1910	-0.008998	50.29	2.41268e+07	2.38693e+07	2.84321e+07	2.57677e+07
Q03135,Caveolin-1 OS=Homo sapiens GN=CAV1	K.HLNDDVVK.I	470.244	2	1014	-0.007807	61.98	2.18182e+06	2053622	1773301	1795879
Q03135,Caveolin-1 OS=Homo sapiens GN=CAV1	K.IDFEDVIAEPEGTHSFDGIWK.A	802.376	3	3847	-0.017129	55.69	4401919	4488186	5.2867e+06	5.41062e+06
Q03164,Histone-lysine N-methyltransferase 2A OS=Homo sapiens GN=KMT2A	K.AQGQESDSSETSVR.G	740.829	2	761	-0.00082	87.07	269088	0	0	0
Q03164,Histone-lysine N-methyltransferase 2A OS=Homo sapiens GN=KMT2A	K.NVVDSSQKPTPSAR.E	743.378	2	1156	-0.016154	60.73	371782	397440	352617	323686
Q07020,60S ribosomal protein L18 OS=Homo sapiens GN=RPL18	K.ILTFDQLALDSPK.G	730.898	2	3433	-0.010768	93.43	8609887	9106666	1.02836e+07	10486526
Q07020,60S ribosomal protein L18 OS=Homo sapiens GN=RPL18	K.TAVVVGTITDDVR.V	673.363	2	2576	-0.012798	76.13	7.88942e+06	6966770	8.29975e+06	8.19306e+06
Q07020,60S ribosomal protein L18 OS=Homo sapiens GN=RPL18	R.TNSTFNQVVLK.R	625.836	2	2291	-0.010188	59.9	4.57326e+06	4999006	5.01412e+06	5757143
Q07666,KH domain-containing, RNA-binding, signal transduction-associated protein 1 OS=Homo sapiens GN=KHDRBS1	K.DSLDPSFTHAMQLLTAEIEK.I	749.365	3	4038	-0.020486	57.42	1881615	2032547	2306650	2183219
Q07666,KH domain-containing, RNA-binding, signal transduction-associated protein 1 OS=Homo sapiens GN=KHDRBS1	K.KDDEENYLDLFSHK.N	584.936	3	3067	-0.014672	66.52	4.25467e+06	5.13176e+06	4.10452e+06	4428635
Q08211,ATP-dependent RNA helicase A OS=Homo sapiens GN=DHX9	K.AENNSEVGASGYGVPGPTWDR.G	1081.98	2	2615	-0.022532	109.57	3.16886e+06	3213519	2.98983e+06	3501108
Q08211,ATP-dependent RNA helicase A OS=Homo sapiens GN=DHX9	K.AIEPPPLDAVIEAEHTLR.E	657.684	3	3768	-0.01757	43.19	5.57058e+06	4423524	5148376	5.56538e+06
Q08211,ATP-dependent RNA helicase A OS=Homo sapiens GN=DHX9	K.LAAQSCALSIVR.Q	644.851	2	2662	-0.010264	57.77	865462	957782	838732	1.06382e+06
Q08211,ATP-dependent RNA helicase A OS=Homo sapiens GN=DHX9	K.NELMYQLEQDHDLQAILQER.E	829.403	3	3794	-0.00457	57.48	3524306	3433618	4.10879e+06	4794045
Q08211,ATP-dependent RNA helicase A OS=Homo sapiens GN=DHX9	K.QPAIISQLDPVNER.M	790.42	2	2984	-0.011622	75.21	4.24311e+06	4415504	3.19911e+06	4.08626e+06
Q08211,ATP-dependent RNA helicase A OS=Homo sapiens GN=DHX9	K.TTQVPQFILDDFIQNDR.A	1025.51	2	3933	-0.012981	93.48	5.74369e+06	5.30064e+06	6.29162e+06	5.72693e+06
Q08211,ATP-dependent RNA helicase A OS=Homo sapiens GN=DHX9	K.VQSDGQIVLVDDWIK.L	857.946	2	3680	-0.015864	104.57	1093646	1091419	946012	1009983
Q08211,ATP-dependent RNA helicase A OS=Homo sapiens GN=DHX9	K.YTQVGPDHNR.S	593.781	2	773	-0.004863	52.26	2496418	1612046	301744	0
Q08211,ATP-dependent RNA helicase A OS=Homo sapiens GN=DHX9	R.AAMEALVVEVTK.Q	630.842	2	3216	-0.009364	82.76	3.50395e+06	2931612	2.56406e+06	2.58548e+06
Q08211,ATP-dependent RNA helicase A OS=Homo sapiens GN=DHX9	R.DFVNYLVR.I	513.27	2	3117	-0.009548	53.39	2136618	1998337	1899515	1.91862e+06
Q08211,ATP-dependent RNA helicase A OS=Homo sapiens GN=DHX9	R.DINTDFLLVVLR.D	709.401	2	4070	-0.010218	55.28	1.12383e+06	1539424	854961	1472444
Q08211,ATP-dependent RNA helicase A OS=Homo sapiens GN=DHX9	R.DVVQAYPEVR.I	588.302	2	2061	-0.009028	52.82	3529067	3656854	4349433	3939498
Q08211,ATP-dependent RNA helicase A OS=Homo sapiens GN=DHX9	R.ELDALDANDELTPLGR.I	871.426	2	3193	-0.014628	91.7	5.85621e+06	6084075	6.43004e+06	6113027
Q08211,ATP-dependent RNA helicase A OS=Homo sapiens GN=DHX9	R.FSDHVALLSVFQAWDDAR.M	693.004	3	3980	-0.015329	44.94	1635650	1.41734e+06	1628387	1.64279e+06
Q08211,ATP-dependent RNA helicase A OS=Homo sapiens GN=DHX9	R.GISHVIVDEIHER.D	501.931	3	2347	-0.013694	43.11	5147572	5910648	6294250	5926284
Q08211,ATP-dependent RNA helicase A OS=Homo sapiens GN=DHX9	R.ISAVSVAER.V	466.259	2	1610	-0.009242	51	3.24829e+06	3241491	3.68625e+06	3.7609e+06
Q08211,ATP-dependent RNA helicase A OS=Homo sapiens GN=DHX9	R.KVFDPVPVGVTK.V	643.374	2	2290	-0.011074	53.78	1397735	1544179	1405157	1649361
Q08211,ATP-dependent RNA helicase A OS=Homo sapiens GN=DHX9	R.LETHMTPEMFR.T	464.549	3	2532	-0.011848	44.35	1722851	1.56396e+06	1578619	1582443
Q08211,ATP-dependent RNA helicase A OS=Homo sapiens GN=DHX9	R.LGGIGQFLAK.A	502.296	2	3057	-0.008234	61.55	1.99974e+06	2541226	1.82179e+06	2.78368e+06
Q08211,ATP-dependent RNA helicase A OS=Homo sapiens GN=DHX9	R.RISAVSVAER.V	544.31	2	1448	-0.008112	45.82	899635	891564	906598	870960
Q08211,ATP-dependent RNA helicase A OS=Homo sapiens GN=DHX9	R.TPLHEIALSIK.L	611.359	2	2648	-0.009867	45.56	874703	1561652	874128	1236536
Q08211,ATP-dependent RNA helicase A OS=Homo sapiens GN=DHX9	R.TPLHEIALSIK.L	407.909	3	2651	-0.007865	42.69	997176	1434378	1032462	1.38945e+06
Q09666,Neuroblast differentiation-associated protein AHNAK OS=Homo sapiens GN=AHNAK	K.ADIDVSGPK.V	451.231	2	1479	-0.007715	45.93	1259148	1259998	1.65085e+06	1578183
Q09666,Neuroblast differentiation-associated protein AHNAK OS=Homo sapiens GN=AHNAK	K.ADVDISGPK.I	451.232	2	1483	-0.006251	35.81	1626857	1447794	2047149	1587988
Q09666,Neuroblast differentiation-associated protein AHNAK OS=Homo sapiens GN=AHNAK	K.AEGPEVDVNLPK.A	634.326	2	2445	-0.008997	71.09	2752278	2504652	2787593	2646231
Q09666,Neuroblast differentiation-associated protein AHNAK OS=Homo sapiens GN=AHNAK	K.GEGPDVDVNLPK.A	620.31	2	2408	-0.008478	41.19	1.49205e+06	1.54668e+06	1.66505e+06	1706623
Q09666,Neuroblast differentiation-associated protein AHNAK OS=Homo sapiens GN=AHNAK	K.GEGPEVDVNLPK.A	627.318	2	2421	-0.008129	48.08	1.80665e+06	1.49153e+06	1.70086e+06	1.72299e+06
Q09666,Neuroblast differentiation-associated protein AHNAK OS=Homo sapiens GN=AHNAK	K.VDIDAPDVDVHGPDWHLK.M	507.746	4	2868	-0.01876	49.64	1.02601e+06	1255954	1075581	1.28509e+06
Q09666,Neuroblast differentiation-associated protein AHNAK OS=Homo sapiens GN=AHNAK	K.VDIDAPDVDVHGPDWHLK.M	676.659	3	2935	-0.020087	41	1.19657e+06	1.43882e+06	1.19235e+06	1646332
Q09666,Neuroblast differentiation-associated protein AHNAK OS=Homo sapiens GN=AHNAK	K.VDIDVPDVNIEGPDAK.L	848.419	2	3066	-0.011988	37.52	1710454	2715794	1001236	1.11071e+06
Q09666,Neuroblast differentiation-associated protein AHNAK OS=Homo sapiens GN=AHNAK	K.VDVDVPDVNIEGPDAK.L	841.411	2	2874	-0.013681	44.68	1373842	1112306	1.15633e+06	1362421
Q09666,Neuroblast differentiation-associated protein AHNAK OS=Homo sapiens GN=AHNAK	K.VDVEVPDVSLEGPEGK.L	834.912	2	2984	-0.015987	55.3	1.57544e+06	2.04795e+06	1.66794e+06	1.48952e+06
Q12789,General transcription factor 3C polypeptide 1 OS=Homo sapiens GN=GTF3C1	K.TSQPPVPQGEAEEDSQGK.E	942.428	2	1505	-0.01318	41.13	594707	617025	732344	641265
Q12789,General transcription factor 3C polypeptide 1 OS=Homo sapiens GN=GTF3C1	R.EVVDEGLIPGDGLGAAGLDSSFYGHLK.R	906.111	3	3743	-0.027032	52.96	547236	669149	578469	641064
Q12906,Interleukin enhancer-binding factor 3 OS=Homo sapiens GN=ILF3	K.AYAALAALEK.L	510.786	2	2730	-0.007258	71.86	2.21406e+06	2206560	2509374	2165611
Q12906,Interleukin enhancer-binding factor 3 OS=Homo sapiens GN=ILF3	K.FNYSGSGGR.S	472.71	2	1156	-0.008815	45.28	1.0588e+06	1253221	1343532	1.43242e+06
Q12906,Interleukin enhancer-binding factor 3 OS=Homo sapiens GN=ILF3	K.LFPDTPLALDANK.K	707.878	2	3152	-0.008936	53.04	2.17314e+06	2.21102e+06	3234273	2.72017e+06
Q12906,Interleukin enhancer-binding factor 3 OS=Homo sapiens GN=ILF3	K.VADNLAIQLAAVTEDKYEILQSVDDAAIVIK.N	1110.26	3	4047	-0.013587	83.46	977516	1241462	1021153	1.15792e+06
Q12906,Interleukin enhancer-binding factor 3 OS=Homo sapiens GN=ILF3	K.VLAGETLSVNDPPDVLDR.Q	955.491	2	2981	-0.012019	117.53	5188789	5838680	5.15327e+06	5.34808e+06
Q12906,Interleukin enhancer-binding factor 3 OS=Homo sapiens GN=ILF3	K.VLGMDPLPSK.M	528.787	2	2600	-0.009578	40.84	1.47266e+06	1.25538e+06	1.57753e+06	1431033
Q12906,Interleukin enhancer-binding factor 3 OS=Homo sapiens GN=ILF3	K.VLQDMGLPTGAEGR.D	722.361	2	2467	-0.010417	69.68	2330031	2.0308e+06	2346705	2.45516e+06
Q12906,Interleukin enhancer-binding factor 3 OS=Homo sapiens GN=ILF3	R.DSSKGEDSAEETEAKPAVVAPAPVVEAVSTPSAAFPSDATAEQGPILTK.H	1213.84	4	3364	-0.041038	47.53	583792	763406	743164	776668
Q13085,Acetyl-CoA carboxylase 1 OS=Homo sapiens GN=ACACA	K.ATLVDHGIR.R	491.273	2	1457	-0.008067	56.77	1.19353e+06	1.48083e+06	1379476	1.49915e+06
Q13085,Acetyl-CoA carboxylase 1 OS=Homo sapiens GN=ACACA	K.AVVMDLLR.Q	458.764	2	3122	-0.007822	56.17	1.44198e+06	2.10217e+06	1.58945e+06	1639883
Q13085,Acetyl-CoA carboxylase 1 OS=Homo sapiens GN=ACACA	K.EGSLSPASVGSDTLSDLGISSLQDGLALHIR.S	1032.53	3	3954	-0.023155	59.26	1.37266e+06	1.77687e+06	1406311	1.97771e+06
Q13085,Acetyl-CoA carboxylase 1 OS=Homo sapiens GN=ACACA	K.GVISDILDWK.T	573.31	2	3906	-0.007625	65.7	1617571	1.87026e+06	1.67255e+06	2141363
Q13085,Acetyl-CoA carboxylase 1 OS=Homo sapiens GN=ACACA	K.IHNANPELTDGQIQAMLR.R	674.34	3	3012	-0.016625	53.42	1494865	2334046	1.9431e+06	2.42404e+06
Q13085,Acetyl-CoA carboxylase 1 OS=Homo sapiens GN=ACACA	K.IPEIIIK.D	413.273	2	3020	-0.006373	39.86	2.00273e+06	2.65863e+06	2174200	2.37732e+06
Q13085,Acetyl-CoA carboxylase 1 OS=Homo sapiens GN=ACACA	K.LLETESFQMNR.I	684.329	2	2493	-0.011791	62.81	2793999	3698440	2.5227e+06	3.53671e+06
Q13085,Acetyl-CoA carboxylase 1 OS=Homo sapiens GN=ACACA	K.QLTEEDGVHSVIEENIK.C	647.321	3	2537	-0.012306	35.36	2121413	1980186	2174942	2.21766e+06
Q13085,Acetyl-CoA carboxylase 1 OS=Homo sapiens GN=ACACA	K.SPEYPEGR.D	467.712	2	1084	-0.008815	36.92	1.07714e+06	1.11862e+06	1177646	1291400
Q13085,Acetyl-CoA carboxylase 1 OS=Homo sapiens GN=ACACA	K.TLRDPSLPLLELQDIMTSVSGR.I	814.436	3	4068	-0.013634	71.85	2.20975e+06	2.39931e+06	1.93862e+06	2347428
Q13085,Acetyl-CoA carboxylase 1 OS=Homo sapiens GN=ACACA	K.VEVGTEVTDYR.F	634.308	2	2108	-0.007549	59.15	3295563	3650053	3.38378e+06	3.63438e+06
Q13085,Acetyl-CoA carboxylase 1 OS=Homo sapiens GN=ACACA	K.VQQAELHTGSLPR.I	718.38	2	1749	-0.012949	112.12	2942924	3937203	3443633	3.64183e+06
Q13085,Acetyl-CoA carboxylase 1 OS=Homo sapiens GN=ACACA	K.VQQAELHTGSLPR.I	479.256	3	1741	-0.013085	48.12	5.09727e+06	7.20385e+06	7100485	8631700
Q13085,Acetyl-CoA carboxylase 1 OS=Homo sapiens GN=ACACA	K.YLYLTPQDYK.R	652.328	2	2717	-0.008616	44.28	1668648	2.56017e+06	1795902	1972415
Q13085,Acetyl-CoA carboxylase 1 OS=Homo sapiens GN=ACACA	R.DEPIHILNVAIK.T	681.388	2	3203	-0.009975	62.15	2.85401e+06	3.05187e+06	2100441	2.63358e+06
Q13085,Acetyl-CoA carboxylase 1 OS=Homo sapiens GN=ACACA	R.DFTVASPAEFVTR.F	720.356	2	3205	-0.012263	70.27	3883354	4175337	4200439	4.0139e+06
Q13085,Acetyl-CoA carboxylase 1 OS=Homo sapiens GN=ACACA	R.DIIVIGNDITYR.I	696.375	2	3124	-0.009563	48.14	2153763	2.31283e+06	1.54256e+06	1804565
Q13085,Acetyl-CoA carboxylase 1 OS=Homo sapiens GN=ACACA	R.EEAISNMVVALK.E	652.344	2	3112	-0.012477	45.14	1.76709e+06	1985096	2.28514e+06	2.44308e+06
Q13085,Acetyl-CoA carboxylase 1 OS=Homo sapiens GN=ACACA	R.FIIGSVSEDNSEDEISNLVK.L	1098.03	2	3499	-0.017618	104.9	1767844	1456647	2.01748e+06	1.92553e+06
Q13085,Acetyl-CoA carboxylase 1 OS=Homo sapiens GN=ACACA	R.FVVMVTPEDLK.A	639.339	2	3145	-0.010051	59.44	3497502	4266083	4974132	5.40157e+06
Q13085,Acetyl-CoA carboxylase 1 OS=Homo sapiens GN=ACACA	R.GQVLPAHTLLNTVDVELIYEGVK.Y	836.788	3	3910	-0.021477	81.26	2.16111e+06	3469088	2.03869e+06	4088989
Q13085,Acetyl-CoA carboxylase 1 OS=Homo sapiens GN=ACACA	R.HMFHVAWVDPEDPYK.G	624.285	3	3017	-0.016473	54.25	1361111	2068892	1154785	1.54848e+06
Q13085,Acetyl-CoA carboxylase 1 OS=Homo sapiens GN=ACACA	R.IDTGWLDR.L	488.244	2	2669	-0.007929	58.87	3524118	3208666	4025339	3.63844e+06
Q13085,Acetyl-CoA carboxylase 1 OS=Homo sapiens GN=ACACA	R.IGLAEEIR.H	450.758	2	2210	-0.007137	56.84	2.99074e+06	3008228	3.12265e+06	3.42553e+06
Q13085,Acetyl-CoA carboxylase 1 OS=Homo sapiens GN=ACACA	R.IGSFGPQEDLLFLR.A	796.423	2	3869	-0.009685	80.7	4345943	5391204	4.94675e+06	5.99323e+06
Q13085,Acetyl-CoA carboxylase 1 OS=Homo sapiens GN=ACACA	R.IIEFVPTK.T	473.78	2	2456	-0.007641	41.04	2.13995e+06	2242542	2276179	3.06159e+06
Q13085,Acetyl-CoA carboxylase 1 OS=Homo sapiens GN=ACACA	R.ITSENPDEGFKPSSGTVQELNFR.S	1276.61	2	2830	-0.015345	83.4	1.33614e+06	1104116	984973	813444
Q13085,Acetyl-CoA carboxylase 1 OS=Homo sapiens GN=ACACA	R.ITSENPDEGFKPSSGTVQELNFR.S	851.408	3	2725	-0.017006	79.97	10392500	1.10758e+07	11035577	11454766
Q13085,Acetyl-CoA carboxylase 1 OS=Homo sapiens GN=ACACA	R.LGGIPVGVVAVETR.T	683.901	2	3022	-0.010691	42.44	2.69403e+06	4452975	2948534	4728655
Q13085,Acetyl-CoA carboxylase 1 OS=Homo sapiens GN=ACACA	R.LPGGNEIGMVAWK.M	686.352	2	3124	-0.012339	76.4	1.64011e+06	3076420	2.4748e+06	3309647
Q13085,Acetyl-CoA carboxylase 1 OS=Homo sapiens GN=ACACA	R.NSVSNFLHSLER.G	468.237	3	3394	-0.011162	54.81	1.77886e+06	2.35885e+06	1816563	2.46968e+06
Q13085,Acetyl-CoA carboxylase 1 OS=Homo sapiens GN=ACACA	R.QVQAEVPGSPIFVMR.L	829.434	2	3178	-0.013132	62.31	2503453	3.09829e+06	2.52188e+06	2.94888e+06
Q13085,Acetyl-CoA carboxylase 1 OS=Homo sapiens GN=ACACA	R.TAQIMFQAYGDK.Q	686.826	2	2622	-0.010875	58.65	1160755	1.39945e+06	1122531	1620747
Q13085,Acetyl-CoA carboxylase 1 OS=Homo sapiens GN=ACACA	R.TFEDFVR.I	457.22	2	2472	-0.008083	47.35	2110887	2.19609e+06	2630784	2584956
Q13085,Acetyl-CoA carboxylase 1 OS=Homo sapiens GN=ACACA	R.TIQVENSHLILTGAGALNK.V	660.364	3	2794	-0.015421	68.72	1.48433e+06	2.65076e+06	1500758	2.47639e+06
Q13085,Acetyl-CoA carboxylase 1 OS=Homo sapiens GN=ACACA	R.TVELSIPADPANLDSEAK.I	935.47	2	3073	-0.010707	62.96	5.00381e+06	4.38417e+06	4.17231e+06	5506310
Q13085,Acetyl-CoA carboxylase 1 OS=Homo sapiens GN=ACACA	R.VDWQENDFSK.R	634.278	2	2265	-0.009716	49.92	3283203	3.91746e+06	3.64506e+06	4.11295e+06
Q13308,Inactive tyrosine-protein kinase 7 OS=Homo sapiens GN=PTK7	K.DRPSFSEIASALGDSTVDSKP.-	727.016	3	3408	-0.016992	43.66	1.46346e+06	1.35574e+06	1.76373e+06	1502489
Q13308,Inactive tyrosine-protein kinase 7 OS=Homo sapiens GN=PTK7	R.VVLAPQDVVVAR.Y	633.378	2	2665	-0.009638	42.2	2.47882e+06	1102345	2.8744e+06	1.36221e+06
Q13724,Mannosyl-oligosaccharide glucosidase OS=Homo sapiens GN=MOGS	R.LGPLLDILADSR.H	641.867	2	3875	-0.009533	66.26	1.78675e+06	1.71725e+06	1.75005e+06	2107037
Q13724,Mannosyl-oligosaccharide glucosidase OS=Homo sapiens GN=MOGS	R.VPPEFLVQR.A	542.806	2	2580	-0.010295	35.71	921008	741834	755282	855406
Q14103,Heterogeneous nuclear ribonucleoprotein D0 OS=Homo sapiens GN=HNRNPD	K.IFVGGLSPDTPEEK.I	744.876	2	2545	-0.012522	66.95	1919586	1.67007e+06	2.13921e+06	2160346
Q14118,Dystroglycan OS=Homo sapiens GN=DAG1	K.GVPIIFADELDDSKPPPSSSMPLILQEEK.A	1051.54	3	3861	-0.006326	68.85	1098004	938544	1190664	1.12583e+06
Q14118,Dystroglycan OS=Homo sapiens GN=DAG1	K.HEYFMHATDK.G	639.779	2	1388	-0.00683	56.34	992236	383024	991915	346866
Q14118,Dystroglycan OS=Homo sapiens GN=DAG1	R.GGEPNQRPELK.N	612.814	2	1125	-0.012934	40.3	1.92204e+06	877040	2101914	771465
Q14669,E3 ubiquitin-protein ligase TRIP12 OS=Homo sapiens GN=TRIP12	K.IDPLALVQAIER.Y	669.39	2	3984	-0.005823	83.23	1.45324e+06	1.36943e+06	1.63497e+06	1602117
Q14669,E3 ubiquitin-protein ligase TRIP12 OS=Homo sapiens GN=TRIP12	K.MADPESNQEAVNSSAAR.T	888.886	2	1501	-0.017101	111.34	786247	741326	870504	884681
Q14669,E3 ubiquitin-protein ligase TRIP12 OS=Homo sapiens GN=TRIP12	R.HLDQEQQLK.S	569.79	2	1015	-0.012538	50.45	807126	850163	763904	882727
Q14669,E3 ubiquitin-protein ligase TRIP12 OS=Homo sapiens GN=TRIP12	R.LVDNFQHEENLLQQVASK.D	704.691	3	3264	-0.01397	48.85	1788696	1.64271e+06	1.9166e+06	1.83665e+06
Q14669,E3 ubiquitin-protein ligase TRIP12 OS=Homo sapiens GN=TRIP12	R.QETSLTSHDLFDIDPVVAR.S	715.022	3	3474	-0.015784	77.81	1.53527e+06	1672754	1692060	1.75181e+06
Q14692,Ribosome biogenesis protein BMS1 homolog OS=Homo sapiens GN=BMS1	K.SGPNTQNEDIEK.E	666.299	2	1118	-0.015619	57.76	376890	408248	553136	613148
Q14692,Ribosome biogenesis protein BMS1 homolog OS=Homo sapiens GN=BMS1	R.LLQDLQLGDEEDAR.K	807.896	2	2816	-0.012584	56.85	1494426	1.41666e+06	1376536	1.43445e+06
Q14739,Lamin-B receptor OS=Homo sapiens GN=LBR	K.FADGEVVR.G	446.726	2	1566	-0.008112	40.48	1.82268e+06	2.06355e+06	2430440	2523165
Q14739,Lamin-B receptor OS=Homo sapiens GN=LBR	K.VVEGTPLIDGR.R	578.316	2	2157	-0.011287	62.74	2779921	2.7439e+06	3175164	3088059
Q15149,Plectin OS=Homo sapiens GN=PLEC	R.LLDPEDVDVPQPDEK.S	854.912	2	2737	-0.011622	35.46	1.50272e+06	1.34198e+06	1.5883e+06	1118822
Q15149,Plectin OS=Homo sapiens GN=PLEC	R.QLAEGTAQQR.L	551.283	2	880	-0.006297	37.71	306111	219206	217766	182852
Q15149,Plectin OS=Homo sapiens GN=PLEC	R.VLADPSDDTK.G	530.757	2	1230	-0.008449	53.48	791914	854264	921088	939973
Q2PZI1,Probable C-mannosyltransferase DPY19L1 OS=Homo sapiens GN=DPY19L1	K.DSKPHFTTVFQNSVYK.V	633.314	3	2601	-0.015496	39.32	1.42963e+06	2.07595e+06	1.56027e+06	2197013
Q2PZI1,Probable C-mannosyltransferase DPY19L1 OS=Homo sapiens GN=DPY19L1	K.IMDLIGIQTK.I	566.321	2	3061	-0.008525	63.85	1800284	2182036	1.89256e+06	2253459
Q2PZI1,Probable C-mannosyltransferase DPY19L1 OS=Homo sapiens GN=DPY19L1	K.LSALRPIVNHPHYEDAGLR.A	720.05	3	2298	-0.017066	53.23	2384409	5514241	3.21212e+06	5.76575e+06
Q2PZI1,Probable C-mannosyltransferase DPY19L1 OS=Homo sapiens GN=DPY19L1	K.LTEYPLVINTLK.R	702.405	2	3273	-0.011516	67.85	2.94523e+06	3123025	3225153	3.15384e+06
Q2PZI1,Probable C-mannosyltransferase DPY19L1 OS=Homo sapiens GN=DPY19L1	K.TPLCNILVK.D	529.303	2	2772	-0.008615	51.09	1270094	1.47355e+06	1471814	1641382
Q2PZI1,Probable C-mannosyltransferase DPY19L1 OS=Homo sapiens GN=DPY19L1	R.SKPGCSMPEIWDVEDPANAGK.T	763.343	3	2998	-0.018411	54	1.95501e+06	1.82124e+06	1.93315e+06	2.02247e+06
Q2PZI1,Probable C-mannosyltransferase DPY19L1 OS=Homo sapiens GN=DPY19L1	R.TEMGLYYSYFK.T	701.318	2	3319	-0.011393	44.24	1116943	1515732	1.28573e+06	1.56994e+06
Q2PZI1,Probable C-mannosyltransferase DPY19L1 OS=Homo sapiens GN=DPY19L1	R.VMWTPPLR.E	500.272	2	2815	-0.008677	40.24	1776209	2535659	1.79781e+06	1792604
Q5JTH9,RRP12-like protein OS=Homo sapiens GN=RRP12	K.GHSSDSNPAICR.H	650.785	2	897	-0.00732	62.77	327899	234272	257756	208508
Q5JTH9,RRP12-like protein OS=Homo sapiens GN=RRP12	K.LHNELQSGSLR.V	627.328	2	1552	-0.01153	44.7	1476900	1414094	1.50212e+06	1470079
Q5JTH9,RRP12-like protein OS=Homo sapiens GN=RRP12	R.ALSQAAVEEEEEEEEEEEPAQGK.G	1280.55	2	2217	-0.020578	90.68	1005307	997699	2027505	2200538
Q5JTH9,RRP12-like protein OS=Homo sapiens GN=RRP12	R.TYLTITDTQLVNSLLEK.A	976.526	2	3930	-0.013057	90.35	1.51771e+06	1755797	1.47385e+06	1691407
Q5JTH9,RRP12-like protein OS=Homo sapiens GN=RRP12	R.VLATQPGPGR.G	498.281	2	1123	-0.00828	61.94	1326461	1500250	1.71833e+06	1645715
Q5SY16,Polynucleotide 5'-hydroxyl-kinase NOL9 OS=Homo sapiens GN=NOL9	K.SHLNLDDR.R	485.237	2	1217	-0.007487	35.06	806116	1.09263e+06	1.06838e+06	1.26313e+06
Q5SY16,Polynucleotide 5'-hydroxyl-kinase NOL9 OS=Homo sapiens GN=NOL9	R.GIEGTVPYVTTDYNFK.L	902.436	2	3059	-0.0153	77.39	1.4666e+06	2418057	1931017	2484105
Q5SY16,Polynucleotide 5'-hydroxyl-kinase NOL9 OS=Homo sapiens GN=NOL9	R.LAAFADALEFADEEKESPVEFTGHK.L	917.769	3	3656	-0.020928	99.55	1452404	1.36656e+06	1489342	1542933
Q6P1A2,Lysophospholipid acyltransferase 5 OS=Homo sapiens GN=LPCAT3	K.LVQGELIDIPGK.I	641.37	2	2762	-0.00941	59.77	1871894	1.93474e+06	1956589	1954099
Q6P1A2,Lysophospholipid acyltransferase 5 OS=Homo sapiens GN=LPCAT3	K.VWLFETNPR.F	581.302	2	3278	-0.007899	61.71	1.1345e+06	1.1352e+06	1171637	1.12395e+06
Q6P1A2,Lysophospholipid acyltransferase 5 OS=Homo sapiens GN=LPCAT3	R.LIQESPTLSK.L	558.315	2	1775	-0.008403	38.37	1516286	1453753	1770195	1.73553e+06
Q6P2Q9,Pre-mRNA-processing-splicing factor 8 OS=Homo sapiens GN=PRPF8	K.ADWWTNTAHYNR.E	767.838	2	2558	-0.013681	52.61	2851761	3298865	2976887	3.0536e+06
Q6P2Q9,Pre-mRNA-processing-splicing factor 8 OS=Homo sapiens GN=PRPF8	K.ANPALYVLR.E	508.794	2	2772	-0.008586	44.82	2750887	3161517	3197909	3.04328e+06
Q6P2Q9,Pre-mRNA-processing-splicing factor 8 OS=Homo sapiens GN=PRPF8	K.ATEPQMVLFNLYDDWLK.T	1042.01	2	4097	-0.012127	94.78	2733843	3103716	3.34612e+06	2743270
Q6P2Q9,Pre-mRNA-processing-splicing factor 8 OS=Homo sapiens GN=PRPF8	K.DGPYITAEEAVAVYTTTVHWLESR.R	903.439	3	4099	-0.018074	69.3	3798550	3.17414e+06	4.24665e+06	2698662
Q6P2Q9,Pre-mRNA-processing-splicing factor 8 OS=Homo sapiens GN=PRPF8	K.DLILADYGK.K	504.27	2	2674	-0.008495	44.27	5674811	8.52281e+06	7.44794e+06	7.7868e+06
Q6P2Q9,Pre-mRNA-processing-splicing factor 8 OS=Homo sapiens GN=PRPF8	K.DMNHTNSYGIIR.G	474.223	3	1993	-0.010429	35.39	3888090	3.52043e+06	4166137	4283322
Q6P2Q9,Pre-mRNA-processing-splicing factor 8 OS=Homo sapiens GN=PRPF8	K.DVMDSTTTQK.Y	563.253	2	1191	-0.011026	45.1	1.97012e+06	2.35348e+06	2.58497e+06	2.55447e+06
Q6P2Q9,Pre-mRNA-processing-splicing factor 8 OS=Homo sapiens GN=PRPF8	K.EIGGLGMLSMGHVLIPQSDLR.W	741.72	3	3834	-0.015587	64.47	4665085	5804516	4923349	6888114
Q6P2Q9,Pre-mRNA-processing-splicing factor 8 OS=Homo sapiens GN=PRPF8	K.EMEPLGWIHTQPNESPQLSPQDVTTHAK.I	1057.5	3	3200	-0.024331	102.92	3788053	4327754	2459143	2.71844e+06
Q6P2Q9,Pre-mRNA-processing-splicing factor 8 OS=Homo sapiens GN=PRPF8	K.EQSQLTATQTR.T	631.815	2	1125	-0.011272	69.59	7.78919e+06	8.40109e+06	8.92073e+06	8828724
Q6P2Q9,Pre-mRNA-processing-splicing factor 8 OS=Homo sapiens GN=PRPF8	K.EVGIEFMDLYSHLVPVYDVEPLEK.I	941.131	3	4024	-0.021689	58.36	7685772	7058717	7.43926e+06	7381657
Q6P2Q9,Pre-mRNA-processing-splicing factor 8 OS=Homo sapiens GN=PRPF8	K.FGDLILK.A	403.241	2	2726	-0.006541	41.14	3564294	4501622	4.70699e+06	4132516
Q6P2Q9,Pre-mRNA-processing-splicing factor 8 OS=Homo sapiens GN=PRPF8	K.FTADEAR.K	405.189	2	988	-0.008753	36.86	2384509	2.31249e+06	2.92309e+06	2.91607e+06
Q6P2Q9,Pre-mRNA-processing-splicing factor 8 OS=Homo sapiens GN=PRPF8	K.GMLDPLEVHLLDFPNIVIK.G	721.729	3	4060	-0.015572	48.33	2.04423e+06	3.12679e+06	2.19651e+06	3.10924e+06
Q6P2Q9,Pre-mRNA-processing-splicing factor 8 OS=Homo sapiens GN=PRPF8	K.GTYFPTWEGLFWEK.A	880.913	2	3998	-0.013239	90.93	4.76149e+06	5130775	5.09971e+06	5324871
Q6P2Q9,Pre-mRNA-processing-splicing factor 8 OS=Homo sapiens GN=PRPF8	K.HGDEIITSTTSNYETQTFSSK.T	1173.53	2	2373	-0.015284	112.65	2.19415e+06	2.37121e+06	1778140	1.87936e+06
Q6P2Q9,Pre-mRNA-processing-splicing factor 8 OS=Homo sapiens GN=PRPF8	K.HGDEIITSTTSNYETQTFSSK.T	782.69	3	2377	-0.019204	87.43	5.77077e+06	6.03756e+06	5.03777e+06	6205953
Q6P2Q9,Pre-mRNA-processing-splicing factor 8 OS=Homo sapiens GN=PRPF8	K.IDLTLLNR.L	479.286	2	2963	-0.008052	56.69	5.99626e+06	7.57864e+06	6527664	6.12622e+06
Q6P2Q9,Pre-mRNA-processing-splicing factor 8 OS=Homo sapiens GN=PRPF8	K.IHESIVMDLCQVFDQELDALEIETVQK.E	1068.19	3	4101	-0.017418	75.03	1.22332e+06	1.14466e+06	3.78019e+06	1.24843e+06
Q6P2Q9,Pre-mRNA-processing-splicing factor 8 OS=Homo sapiens GN=PRPF8	K.IMADNPSWDGEK.T	681.798	2	2028	-0.010752	74.52	7759846	8091719	10632792	9.63545e+06
Q6P2Q9,Pre-mRNA-processing-splicing factor 8 OS=Homo sapiens GN=PRPF8	K.ITDAYLDQYLWYEADK.R	1003.96	2	3756	-0.017589	132.11	4257787	4.06545e+06	4.00474e+06	4107527
Q6P2Q9,Pre-mRNA-processing-splicing factor 8 OS=Homo sapiens GN=PRPF8	K.ITDAYLDQYLWYEADKR.Q	721.679	3	3426	-0.015863	47.16	2.56114e+06	3676171	2658249	3.3148e+06
Q6P2Q9,Pre-mRNA-processing-splicing factor 8 OS=Homo sapiens GN=PRPF8	K.LLENMPMPWEQIR.D	828.909	2	3792	-0.012278	52.93	4.47428e+06	5144826	4.2638e+06	7.01434e+06
Q6P2Q9,Pre-mRNA-processing-splicing factor 8 OS=Homo sapiens GN=PRPF8	K.LVVDSHVQYR.L	608.322	2	1802	-0.011042	72.12	2.67114e+06	3.70297e+06	2620968	3.38229e+06
Q6P2Q9,Pre-mRNA-processing-splicing factor 8 OS=Homo sapiens GN=PRPF8	K.LVVDSHVQYR.L	405.884	3	1802	-0.011056	35.27	3.37109e+06	4862902	4158115	5.65957e+06
Q6P2Q9,Pre-mRNA-processing-splicing factor 8 OS=Homo sapiens GN=PRPF8	K.QTDVGITHFR.S	587.3	2	1908	-0.009272	53.45	5.06502e+06	5913570	4.42847e+06	5.15773e+06
Q6P2Q9,Pre-mRNA-processing-splicing factor 8 OS=Homo sapiens GN=PRPF8	K.SQEPLPDDDEEFELPEFVEPFLK.D	917.09	3	4049	-0.020607	44.11	925635	871520	904386	1002937
Q6P2Q9,Pre-mRNA-processing-splicing factor 8 OS=Homo sapiens GN=PRPF8	K.TAEEVAALIR.S	536.799	2	2582	-0.00819	82.53	9.11743e+06	7.68805e+06	10493255	9.17518e+06
Q6P2Q9,Pre-mRNA-processing-splicing factor 8 OS=Homo sapiens GN=PRPF8	K.TEDPDLPAFYFDPLINPISHR.H	819.734	3	3969	-0.021019	56.21	1.44768e+07	1.57565e+07	15662803	17621995
Q6P2Q9,Pre-mRNA-processing-splicing factor 8 OS=Homo sapiens GN=PRPF8	K.TEDPDLPAFYFDPLINPISHR.H	1229.1	2	3975	-0.016308	55.03	2709988	3.49721e+06	2989545	3677919
Q6P2Q9,Pre-mRNA-processing-splicing factor 8 OS=Homo sapiens GN=PRPF8	K.TTITEPHHIWPTLTDEEWIK.V	816.405	3	3375	-0.022699	39.73	4.5603e+06	5.0428e+06	5451115	5877869
Q6P2Q9,Pre-mRNA-processing-splicing factor 8 OS=Homo sapiens GN=PRPF8	K.VQMLLSDR.F	481.257	2	2156	-0.006145	53.26	4754388	4803739	5.25221e+06	5286666
Q6P2Q9,Pre-mRNA-processing-splicing factor 8 OS=Homo sapiens GN=PRPF8	K.YELQLANPK.E	538.289	2	2228	-0.007961	47.83	4347354	4773916	5061609	5359941
Q6P2Q9,Pre-mRNA-processing-splicing factor 8 OS=Homo sapiens GN=PRPF8	R.AAVMHDILDMMPEGIK.A	590.952	3	3769	-0.016242	41.95	2.08774e+06	1993527	1.843e+06	2257608
Q6P2Q9,Pre-mRNA-processing-splicing factor 8 OS=Homo sapiens GN=PRPF8	R.ALDIPLVK.N	434.775	2	2944	-0.007564	43.32	5011437	5.53571e+06	5201010	6.49107e+06
Q6P2Q9,Pre-mRNA-processing-splicing factor 8 OS=Homo sapiens GN=PRPF8	R.AQIAGYLYGVSPPDNPQVK.E	1009.02	2	2980	-0.013225	112.83	3.0078e+06	5.79061e+06	3.16777e+06	4624569
Q6P2Q9,Pre-mRNA-processing-splicing factor 8 OS=Homo sapiens GN=PRPF8	R.ASEMAGPPQMPNDFLSFQDIATEAAHPIR.L	1047.82	3	3903	-0.026391	75.37	4640647	5.28717e+06	4805317	6.26203e+06
Q6P2Q9,Pre-mRNA-processing-splicing factor 8 OS=Homo sapiens GN=PRPF8	R.AVFWDIK.N	439.739	2	3167	-0.006618	49.99	3.91573e+06	3605155	3641908	5.20036e+06
Q6P2Q9,Pre-mRNA-processing-splicing factor 8 OS=Homo sapiens GN=PRPF8	R.DGVWNLQNEVTK.E	701.845	2	2916	-0.012721	78.07	9.34928e+06	11101456	8876730	8.36459e+06
Q6P2Q9,Pre-mRNA-processing-splicing factor 8 OS=Homo sapiens GN=PRPF8	R.DINLQDEDWNEFNDINK.I	1061.47	2	3419	-0.013041	129.7	1.02314e+07	9631959	11040238	1.12942e+07
Q6P2Q9,Pre-mRNA-processing-splicing factor 8 OS=Homo sapiens GN=PRPF8	R.EAVVNTQELLDLLVK.C	842.474	2	4029	-0.012111	138.68	4.24178e+06	4.93427e+06	4710008	4.91568e+06
Q6P2Q9,Pre-mRNA-processing-splicing factor 8 OS=Homo sapiens GN=PRPF8	R.EELGLIEQAYDNPHEALSR.I	1092.52	2	3064	-0.014903	106.17	4.10351e+06	3.2074e+06	2.81668e+06	3962362
Q6P2Q9,Pre-mRNA-processing-splicing factor 8 OS=Homo sapiens GN=PRPF8	R.EELGLIEQAYDNPHEALSR.I	728.685	3	3100	-0.016992	82.09	16923735	1.68833e+07	1.70569e+07	18883426
Q6P2Q9,Pre-mRNA-processing-splicing factor 8 OS=Homo sapiens GN=PRPF8	R.FNTGPVGK.G	410.219	2	1421	-0.005839	42.18	1.268e+06	1643990	1807018	1.96424e+06
Q6P2Q9,Pre-mRNA-processing-splicing factor 8 OS=Homo sapiens GN=PRPF8	R.FPPFDDEEPPLDYADNILDVEPLEAIQLELDPEEDAPVLDWFYDHQPLR.D	1927.23	3	4110	-0.039406	111.75	1021056	0	758282	734860
Q6P2Q9,Pre-mRNA-processing-splicing factor 8 OS=Homo sapiens GN=PRPF8	R.FPPFDDEEPPLDYADNILDVEPLEAIQLELDPEEDAPVLDWFYDHQPLR.D	1445.67	4	4115	-0.071951	65	1.00485e+06	1188294	1.21939e+06	1162922
Q6P2Q9,Pre-mRNA-processing-splicing factor 8 OS=Homo sapiens GN=PRPF8	R.GPGNPVPGPLAPLPDYMSEEK.L	1083.03	2	3388	-0.015545	79.83	7044019	7103416	7194642	7.40056e+06
Q6P2Q9,Pre-mRNA-processing-splicing factor 8 OS=Homo sapiens GN=PRPF8	R.LANQLLTDLVDDNYFYLFDLK.A	1267.14	2	4104	-0.015757	136.64	3901370	3224367	4.64949e+06	3188843
Q6P2Q9,Pre-mRNA-processing-splicing factor 8 OS=Homo sapiens GN=PRPF8	R.LILLALER.I	470.809	2	3336	-0.007502	60.22	2687995	4986402	2.83348e+06	4418279
Q6P2Q9,Pre-mRNA-processing-splicing factor 8 OS=Homo sapiens GN=PRPF8	R.LIVDHNIADYMTAK.N	802.405	2	2877	-0.013026	67.35	1.0254e+07	1.20784e+07	10034646	12985091
Q6P2Q9,Pre-mRNA-processing-splicing factor 8 OS=Homo sapiens GN=PRPF8	R.LIVDHNIADYMTAK.N	535.271	3	2878	-0.014932	36.85	5.25641e+06	6709161	5559811	7737499
Q6P2Q9,Pre-mRNA-processing-splicing factor 8 OS=Homo sapiens GN=PRPF8	R.LTLEDLEDSWDR.G	746.347	2	3776	-0.009715	94.32	3702332	2904453	3567982	3747517
Q6P2Q9,Pre-mRNA-processing-splicing factor 8 OS=Homo sapiens GN=PRPF8	R.NNVNVASLTQSEIR.D	772.9	2	2625	-0.01089	113.36	7432573	6.68564e+06	8.40556e+06	7.03915e+06
Q6P2Q9,Pre-mRNA-processing-splicing factor 8 OS=Homo sapiens GN=PRPF8	R.QILMASGSTTFTK.I	692.855	2	2415	-0.012248	48.74	1.17802e+06	2.05304e+06	1113567	2.20246e+06
Q6P2Q9,Pre-mRNA-processing-splicing factor 8 OS=Homo sapiens GN=PRPF8	R.RLTLEDLEDSWDR.G	549.933	3	3459	-0.011954	67.66	3184282	3737494	3.6513e+06	3700117
Q6P2Q9,Pre-mRNA-processing-splicing factor 8 OS=Homo sapiens GN=PRPF8	R.RLTLEDLEDSWDR.G	824.396	2	3406	-0.012553	53.63	2.13082e+07	24257349	2.41671e+07	26652363
Q6P2Q9,Pre-mRNA-processing-splicing factor 8 OS=Homo sapiens GN=PRPF8	R.SGMSHEEDQLIPNLYR.Y	944.937	2	2971	-0.018763	98.07	2.11047e+06	2073035	951456	1.25506e+06
Q6P2Q9,Pre-mRNA-processing-splicing factor 8 OS=Homo sapiens GN=PRPF8	R.SGMSHEEDQLIPNLYR.Y	630.295	3	2892	-0.015175	41.48	4.21794e+06	4370765	3883457	4005618
Q6P2Q9,Pre-mRNA-processing-splicing factor 8 OS=Homo sapiens GN=PRPF8	R.SLPVEEQPK.Q	513.773	2	1489	-0.008449	43.67	8153005	8486267	9.78323e+06	9.34381e+06
Q6P2Q9,Pre-mRNA-processing-splicing factor 8 OS=Homo sapiens GN=PRPF8	R.TDMIQALGGVEGILEHTLFK.G	724.712	3	4108	-0.015908	70.61	5.11755e+06	4993176	5.75514e+06	5159826
Q6P2Q9,Pre-mRNA-processing-splicing factor 8 OS=Homo sapiens GN=PRPF8	R.TILQHLSEAWR.C	677.363	2	3157	-0.009028	56.45	1314101	1893513	1824800	2040505
Q6P2Q9,Pre-mRNA-processing-splicing factor 8 OS=Homo sapiens GN=PRPF8	R.TILQHLSEAWR.C	451.911	3	3156	-0.009955	43.66	2093240	2.81108e+06	2471065	3345993
Q6P2Q9,Pre-mRNA-processing-splicing factor 8 OS=Homo sapiens GN=PRPF8	R.TNHIYVSSDDIK.E	696.338	2	1753	-0.011134	58.24	4.98561e+06	5.44873e+06	5338027	5.37739e+06
Q6P2Q9,Pre-mRNA-processing-splicing factor 8 OS=Homo sapiens GN=PRPF8	R.TSYEEFTHK.D	571.257	2	1576	-0.010111	35.57	8193561	8448520	8.90316e+06	8.84671e+06
Q6P2Q9,Pre-mRNA-processing-splicing factor 8 OS=Homo sapiens GN=PRPF8	R.VDDESMQR.F	490.212	2	883	0.001866	65.33	637392	515672	789373	795912
Q6P2Q9,Pre-mRNA-processing-splicing factor 8 OS=Homo sapiens GN=PRPF8	R.VESHFDLELR.A	415.544	3	2539	-0.010688	42.69	1717068	1.26527e+06	1.37771e+06	1.56232e+06
Q6P2Q9,Pre-mRNA-processing-splicing factor 8 OS=Homo sapiens GN=PRPF8	R.WGDYDSHDIER.Y	696.789	2	1858	-0.011241	55.81	5653160	6.66431e+06	5.36839e+06	5643065
Q6P2Q9,Pre-mRNA-processing-splicing factor 8 OS=Homo sapiens GN=PRPF8	R.YIQPWESEFIDSQR.V	899.419	2	3322	-0.012873	71.84	10961625	1.14276e+07	1.14077e+07	1.16084e+07
Q6P2Q9,Pre-mRNA-processing-splicing factor 8 OS=Homo sapiens GN=PRPF8	R.YLTEHPDPNNENIVGYNNK.K	1116.01	2	2189	-0.017955	107.3	2.29991e+06	3080894	2520488	2227004
Q6P2Q9,Pre-mRNA-processing-splicing factor 8 OS=Homo sapiens GN=PRPF8	R.YLTEHPDPNNENIVGYNNK.K	744.343	3	2094	-0.022546	52.57	8.58424e+06	9889066	1.07851e+07	10919452
Q6YHK3,CD109 antigen OS=Homo sapiens GN=CD109	K.IEFPILEDSSELQLK.A	880.965	2	3889	-0.009821	84.97	2393786	1.82708e+06	2511740	1990964
Q6YHK3,CD109 antigen OS=Homo sapiens GN=CD109	K.TLTLPSLPLNSADEIYELR.V	1073.07	2	3920	-0.014537	101.93	2717418	2.60802e+06	2702870	2909667
Q6YHK3,CD109 antigen OS=Homo sapiens GN=CD109	K.VGSPFELVVSGNK.R	666.857	2	3159	-0.009701	68.38	704060	835822	734482	1.09742e+06
Q6YHK3,CD109 antigen OS=Homo sapiens GN=CD109	R.ISVTQPDSIVGIVAVDK.S	870.984	2	3373	-0.013468	131.62	1788241	2271559	1849473	2081904
Q7L576,Cytoplasmic FMR1-interacting protein 1 OS=Homo sapiens GN=CYFIP1	K.MADPQSIQESQNLSMFLANHNK.I	835.054	3	3105	-0.022149	42.37	3.65446e+06	3327625	3.371e+06	2.72785e+06
Q7L576,Cytoplasmic FMR1-interacting protein 1 OS=Homo sapiens GN=CYFIP1	K.SGDGEGTPVEHVR.C	670.312	2	1098	-0.007809	49.89	580288	737814	709652	677480
Q7L576,Cytoplasmic FMR1-interacting protein 1 OS=Homo sapiens GN=CYFIP1	R.SSLEGPTILDIEK.F	701.37	2	3036	-0.014537	61.75	1424553	1.57683e+06	1405022	1291352
Q7L576,Cytoplasmic FMR1-interacting protein 1 OS=Homo sapiens GN=CYFIP1	R.YSNSEVVTGSGR.Q	628.294	2	1285	-0.011195	71.11	610428	630056	731744	767154
Q86YZ3,Hornerin OS=Homo sapiens GN=HRNR	R.GPYESGSGHSSGLGHR.E	792.858	2	1013	-0.005565	110.88	230958	494062	182502	325460
Q86YZ3,Hornerin OS=Homo sapiens GN=HRNR	R.QSLGHGQHGSGSGQSPSPSR.G	649.973	3	767	0.001441	44.79	300392	683580	386157	758938
Q86YZ3,Hornerin OS=Homo sapiens GN=HRNR	R.YGQQGSGSGQSPSR.G	698.317	2	696	0.002737	61.44	204255	420906	130500	284014
Q8NFJ5,Retinoic acid-induced protein 3 OS=Homo sapiens GN=GPRC5A	R.AYSQEEITQGFEETGDTLYAPYSTHFQLQNQPPQK.E	1349.28	3	3620	-0.043068	126.09	578165	612962	620501	787058
Q8NFJ5,Retinoic acid-induced protein 3 OS=Homo sapiens GN=GPRC5A	R.TNVNVFSELSAPR.R	717.365	2	3210	-0.016581	69.58	1030391	1.04877e+06	741075	891573
Q8NI27,THO complex subunit 2 OS=Homo sapiens GN=THOC2	K.VLNLGQALER.R	556.821	2	2770	-0.008493	65.21	1102371	1156130	1.105e+06	1.32189e+06
Q8NI27,THO complex subunit 2 OS=Homo sapiens GN=THOC2	R.LDPETLESLGLIK.Q	714.398	2	3676	-0.011393	80.2	963887	899828	1.02305e+06	983658
Q8TCJ2,Dolichyl-diphosphooligosaccharide--protein glycosyltransferase subunit STT3B OS=Homo sapiens GN=STT3B	K.HLEEAFTSEHWLVR.I	585.289	3	2952	-0.014642	51.23	3109418	3560642	3026766	3320119
Q8TCJ2,Dolichyl-diphosphooligosaccharide--protein glycosyltransferase subunit STT3B OS=Homo sapiens GN=STT3B	R.ESDYFTPQGEFR.V	738.319	2	2619	-0.012965	36.78	1.65332e+06	1.57116e+06	1.67426e+06	1.79243e+06
Q8TCZ2,CD99 antigen-like protein 2 OS=Homo sapiens GN=CD99L2	K.GENLEAVVCEEPQVK.Y	850.902	2	2563	-0.018915	62.87	2.04836e+06	967958	2122065	1218193
Q8TCZ2,CD99 antigen-like protein 2 OS=Homo sapiens GN=CD99L2	K.YSTLHTQSAEPPPPPEPAR.I	692.338	3	1837	-0.018456	46.87	5.28137e+06	2.84242e+06	6.86839e+06	6.54931e+06
Q92544,Transmembrane 9 superfamily member 4 OS=Homo sapiens GN=TM9SF4	K.DIANYNKEDDIEDTMEESGWK.L	834.685	3	3083	-0.021372	50.72	3638483	3.39368e+06	3.96117e+06	3.87501e+06
Q92544,Transmembrane 9 superfamily member 4 OS=Homo sapiens GN=TM9SF4	K.SSCTLPEGTNSSPQEIDPTK.E	1074.48	2	2022	-0.016352	109.9	4652073	4.53306e+06	4.48008e+06	4.66977e+06
Q92544,Transmembrane 9 superfamily member 4 OS=Homo sapiens GN=TM9SF4	R.ITEDYYVHLIADNLPVATR.L	1102.06	2	3825	-0.019419	113.24	4868200	4.8851e+06	5483274	5446816
Q92544,Transmembrane 9 superfamily member 4 OS=Homo sapiens GN=TM9SF4	R.ITEDYYVHLIADNLPVATR.L	735.047	3	3808	-0.014366	65.56	10714983	1.02715e+07	1.13863e+07	1.23877e+07
Q92544,Transmembrane 9 superfamily member 4 OS=Homo sapiens GN=TM9SF4	R.IVNTPFQVLMNSEK.K	810.422	2	3576	-0.010401	104.51	4.08277e+06	4.53636e+06	3.70513e+06	4690752
Q92544,Transmembrane 9 superfamily member 4 OS=Homo sapiens GN=TM9SF4	R.KQPYDNPVR.T	558.789	2	1162	-0.00828	56.79	1694009	1.94557e+06	2066121	1.93825e+06
Q92544,Transmembrane 9 superfamily member 4 OS=Homo sapiens GN=TM9SF4	R.LGFTDVNK.I	447.236	2	1920	-0.008067	42.71	5889253	4.74322e+06	6.19979e+06	6.05461e+06
Q92841,Probable ATP-dependent RNA helicase DDX17 OS=Homo sapiens GN=DDX17	K.APILIATDVASR.G	613.855	2	2560	-0.008342	82.24	2886708	2.41018e+06	3049311	3.34886e+06
Q92841,Probable ATP-dependent RNA helicase DDX17 OS=Homo sapiens GN=DDX17	K.VLEEANQAINPK.L	663.351	2	1842	-0.010433	72.76	5607251	1.34616e+06	6760153	1543313
Q92841,Probable ATP-dependent RNA helicase DDX17 OS=Homo sapiens GN=DDX17	R.ELAQQVQQVADDYGK.C	846.408	2	2844	-0.014125	96.05	5833015	2.87756e+06	7.94056e+06	2.79646e+06
Q96HA1,Nuclear envelope pore membrane protein POM 121 OS=Homo sapiens GN=POM121	K.APPTLQAETATKPQATSAPSPAPK.Q	787.414	3	1828	-0.017402	83.25	2835015	3184819	3379318	3.1841e+06
Q96HA1,Nuclear envelope pore membrane protein POM 121 OS=Homo sapiens GN=POM121	K.ASLQWFNQALEDK.S	775.38	2	3423	-0.011653	72.06	4163071	7.37375e+06	4687499	7583081
Q96HA1,Nuclear envelope pore membrane protein POM 121 OS=Homo sapiens GN=POM121	M.SPAAAAAGAGER.R	514.761	2	928	0.003637	60.23	323487	290863	195834	267620
Q96HA1,Nuclear envelope pore membrane protein POM 121 OS=Homo sapiens GN=POM121	R.GLNSQSSDDHLNKR.S	785.871	2	955	-0.022257	58.48	687218	692908	569516	511812
Q96HA1,Nuclear envelope pore membrane protein POM 121 OS=Homo sapiens GN=POM121	R.GLNSQSSDDHLNKR.S	524.252	3	875	-0.016777	36.52	1.7956e+06	1.69371e+06	1.79352e+06	1.8557e+06
Q96HA1,Nuclear envelope pore membrane protein POM 121 OS=Homo sapiens GN=POM121	R.NAITSSYSSTR.G	593.783	2	1506	-0.010219	61.97	1911948	2213852	2.32789e+06	2.42542e+06
Q96HA1,Nuclear envelope pore membrane protein POM 121 OS=Homo sapiens GN=POM121	R.TVEEEDQIFLDGQENK.R	947.432	2	2644	-0.014125	80.75	1457966	1592467	1419588	1453659
Q96KR1,Zinc finger RNA-binding protein OS=Homo sapiens GN=ZFR	K.AISSASSPQSPGDALR.R	772.384	2	1854	-0.010875	72.59	1.68722e+06	1791089	1.72327e+06	1.83097e+06
Q96KR1,Zinc finger RNA-binding protein OS=Homo sapiens GN=ZFR	K.GLTTTGNSSLNSTSNTK.V	841.907	2	1479	-0.013072	111.67	646690	775518	876168	762760
Q96KR1,Zinc finger RNA-binding protein OS=Homo sapiens GN=ZFR	K.LVSDSLSEHEK.N	622.306	2	1399	-0.011303	52.17	571140	561368	590554	617226
Q96N66,Lysophospholipid acyltransferase 7 OS=Homo sapiens GN=MBOAT7	K.AASLEYDYETIR.N	715.838	2	2569	-0.010767	77.77	1.4965e+07	13388316	1.60914e+07	14773952
Q96N66,Lysophospholipid acyltransferase 7 OS=Homo sapiens GN=MBOAT7	K.AASQPTSLAPEK.L	600.313	2	1345	-0.007793	58.1	4.83061e+06	1.35492e+07	1.81026e+07	13579452
Q96N66,Lysophospholipid acyltransferase 7 OS=Homo sapiens GN=MBOAT7	K.LVSLASEVQDLHLAQR.K	889.985	2	3332	-0.012476	134.35	2830877	3269293	2695136	3001957
Q96N66,Lysophospholipid acyltransferase 7 OS=Homo sapiens GN=MBOAT7	K.LVSLASEVQDLHLAQR.K	593.659	3	3325	-0.013099	47.85	1.0009e+07	1.21117e+07	1.13649e+07	13518532
Q96N66,Lysophospholipid acyltransferase 7 OS=Homo sapiens GN=MBOAT7	R.AGGGPTLQCPPPSSPEK.A	840.4	2	1677	-0.013103	78.31	2.99472e+06	2848182	2724193	2669027
Q96N66,Lysophospholipid acyltransferase 7 OS=Homo sapiens GN=MBOAT7	R.KAASQPTSLAPEK.L	664.358	2	1205	-0.012782	80.74	1.58256e+06	1.84699e+06	1837909	1.81876e+06
Q96PK6,RNA-binding protein 14 OS=Homo sapiens GN=RBM14	K.KGPGLAVQSGDK.T	578.816	2	1050	-0.008234	60.39	901498	830385	786286	752628
Q96PK6,RNA-binding protein 14 OS=Homo sapiens GN=RBM14	R.ASYVAPLTAQPATYR.A	804.915	2	2387	-0.016062	77.49	1.50671e+06	1.76659e+06	1633696	2049182
Q96QD8,Sodium-coupled neutral amino acid transporter 2 OS=Homo sapiens GN=SLC38A2	K.SHYADVDPENQNFLLESNLGK.K	797.376	3	3002	-0.011024	69.54	2.73205e+06	2573043	2848339	2453770
Q96QD8,Sodium-coupled neutral amino acid transporter 2 OS=Homo sapiens GN=SLC38A2	K.TANEGGSLLYEQLGYK.A	871.928	2	3038	-0.011577	110.9	1956529	2.9579e+06	4.56187e+06	4097699
Q96RQ3,Methylcrotonoyl-CoA carboxylase subunit alpha, mitochondrial OS=Homo sapiens GN=MCCC1	K.AMTDTFTLQAHDQFSPFSSSSGR.R	840.042	3	3232	-0.020027	67.08	1341465	1.86626e+06	1.06108e+06	1.52643e+06
Q96RQ3,Methylcrotonoyl-CoA carboxylase subunit alpha, mitochondrial OS=Homo sapiens GN=MCCC1	K.EGSIEIDIPVPK.Y	648.851	2	3161	-0.01028	66.13	7.95049e+06	8.03918e+06	8.23695e+06	10168708
Q96RQ3,Methylcrotonoyl-CoA carboxylase subunit alpha, mitochondrial OS=Homo sapiens GN=MCCC1	K.IIEEAPAPGIK.S	569.325	2	1867	-0.008617	69.21	1.40298e+07	1.47085e+07	16220101	1.52995e+07
Q96RQ3,Methylcrotonoyl-CoA carboxylase subunit alpha, mitochondrial OS=Homo sapiens GN=MCCC1	K.IPLSQEEITLQGHAFEAR.I	1020.03	2	2885	-0.012707	105.2	2937807	3816734	1.74315e+06	3.30688e+06
Q96RQ3,Methylcrotonoyl-CoA carboxylase subunit alpha, mitochondrial OS=Homo sapiens GN=MCCC1	K.IPLSQEEITLQGHAFEAR.I	680.351	3	2972	-0.017114	79.19	15449457	19501152	1.3562e+07	19468263
Q96RQ3,Methylcrotonoyl-CoA carboxylase subunit alpha, mitochondrial OS=Homo sapiens GN=MCCC1	K.KSFNDDAMLIEK.F	705.844	2	2361	-0.012111	54.38	2220142	2010927	2178834	2118598
Q96RQ3,Methylcrotonoyl-CoA carboxylase subunit alpha, mitochondrial OS=Homo sapiens GN=MCCC1	K.LGVQTVAVYSEADR.N	754.387	2	2550	-0.008814	64.19	5.38974e+06	5730172	4.60909e+06	5794654
Q96RQ3,Methylcrotonoyl-CoA carboxylase subunit alpha, mitochondrial OS=Homo sapiens GN=MCCC1	K.LVVWAADR.Q	465.26	2	2446	-0.008556	58.21	6003858	6538078	6.50939e+06	7.71805e+06
Q96RQ3,Methylcrotonoyl-CoA carboxylase subunit alpha, mitochondrial OS=Homo sapiens GN=MCCC1	K.QEGIIFIGPPPSAIR.D	797.945	2	3384	-0.013255	63.6	4.23199e+06	5543963	4.59702e+06	5.56049e+06
Q96RQ3,Methylcrotonoyl-CoA carboxylase subunit alpha, mitochondrial OS=Homo sapiens GN=MCCC1	K.SFNDDAMLIEK.F	641.797	2	2739	-0.010906	67.61	50968681	5.46823e+06	4656781	4345867
Q96RQ3,Methylcrotonoyl-CoA carboxylase subunit alpha, mitochondrial OS=Homo sapiens GN=MCCC1	K.YLSSVSSQETQGGPLAPMTGTIEK.V	1241.1	2	2906	-0.0153	124.58	3581667	5639797	4280433	4158575
Q96RQ3,Methylcrotonoyl-CoA carboxylase subunit alpha, mitochondrial OS=Homo sapiens GN=MCCC1	R.HTPLVEFEEEESDKR.E	615.622	3	2360	-0.015694	63.25	9024914	1.03628e+07	9647010	10838241
Q96RQ3,Methylcrotonoyl-CoA carboxylase subunit alpha, mitochondrial OS=Homo sapiens GN=MCCC1	R.IYAEDPSNNFMPVAGPLVHLSTPR.A	875.771	3	3482	-0.013254	71.62	2.41626e+06	2872835	3096678	3554683
Q96RQ3,Methylcrotonoyl-CoA carboxylase subunit alpha, mitochondrial OS=Homo sapiens GN=MCCC1	R.LQVEHPVTEMITGTDLVEWQLR.I	865.44	3	3851	-0.022669	71.96	4.48651e+06	4928556	3.86053e+06	5.9107e+06
Q96RQ3,Methylcrotonoyl-CoA carboxylase subunit alpha, mitochondrial OS=Homo sapiens GN=MCCC1	R.NSMHVDMADEAYSIGPAPSQQSYLSMEK.I	1029.45	3	3102	-0.022318	102.35	2.80066e+06	4.22545e+06	2974811	3346139
Q96S97,Myeloid-associated differentiation marker OS=Homo sapiens GN=MYADM	R.ALTQPLGLLR.L	541.336	2	3118	-0.008922	52.77	4599098	7.93184e+06	5956189	8080397
Q96S97,Myeloid-associated differentiation marker OS=Homo sapiens GN=MYADM	R.TTITTTTTSSSGLGSPMIVGSPR.A	1126.57	2	2671	-0.01298	117.33	3.04473e+06	6577070	2846911	5.01743e+06
Q99808,Equilibrative nucleoside transporter 1 OS=Homo sapiens GN=SLC29A1	K.EESGVSVSNSQPTNESHSIK.A	705.992	3	1482	-0.017785	47.39	5983421	6276046	6.49821e+06	6693447
Q99808,Equilibrative nucleoside transporter 1 OS=Homo sapiens GN=SLC29A1	K.LEGPGEQETK.L	544.262	2	1086	-0.01005	56.19	1732785	1548627	2.18156e+06	2123646
Q99808,Equilibrative nucleoside transporter 1 OS=Homo sapiens GN=SLC29A1	K.SSIAGSSTWER.Y	590.778	2	1841	-0.010158	47.91	2346597	2128248	3092958	2.4089e+06
Q99808,Equilibrative nucleoside transporter 1 OS=Homo sapiens GN=SLC29A1	R.AGKEESGVSVSNSQPTNESHSIK.A	791.375	3	1350	-0.021782	53.47	821042	625946	654608	567962
Q9BQE3,Tubulin alpha-1C chain OS=Homo sapiens GN=TUBA1C	K.TIGGGDDSFNTFFSETGAGK.H	1004.44	2	3406	-0.015101	100.76	2.05733e+06	2458678	2137430	2.25107e+06
Q9BQE3,Tubulin alpha-1C chain OS=Homo sapiens GN=TUBA1C	K.VGINYQPPTVVPGGDLAK.V	912.989	2	2852	-0.015423	82.68	2.28099e+06	3.15475e+06	2.38262e+06	3.39325e+06
Q9BQE3,Tubulin alpha-1C chain OS=Homo sapiens GN=TUBA1C	R.AVFVDLEPTVIDEVR.T	851.449	2	3593	-0.01536	91.64	1835422	1903086	2029048	1.96442e+06
Q9BQG0,Myb-binding protein 1A OS=Homo sapiens GN=MYBBP1A	K.ALVDILSEVSK.A	587.336	2	3569	-0.008037	104.08	2.21911e+06	2154939	2.6864e+06	2.90198e+06
Q9BQG0,Myb-binding protein 1A OS=Homo sapiens GN=MYBBP1A	K.ATLQEILPEVLK.A	677.397	2	3783	-0.011851	76.82	3670532	3291739	3846000	4106803
Q9BQG0,Myb-binding protein 1A OS=Homo sapiens GN=MYBBP1A	K.EIPSATQSPISK.K	629.334	2	1845	-0.008525	50.79	1.01046e+07	13515964	5285469	5116509
Q9BQG0,Myb-binding protein 1A OS=Homo sapiens GN=MYBBP1A	K.EQLHLVMQGDVIR.H	513.272	3	2820	-0.013969	54.78	1924333	2.35729e+06	1.79757e+06	1.96699e+06
Q9BQG0,Myb-binding protein 1A OS=Homo sapiens GN=MYBBP1A	K.EVVEQGLLK.M	507.791	2	2098	-0.008953	51.43	5116683	4818047	5.27725e+06	5978120
Q9BQG0,Myb-binding protein 1A OS=Homo sapiens GN=MYBBP1A	K.FAPEMDDYVGTFLEGCQDDPER.Q	1296.03	2	3837	-0.025142	98.99	1.27289e+06	1.05638e+06	1367230	1384762
Q9BQG0,Myb-binding protein 1A OS=Homo sapiens GN=MYBBP1A	K.GNTAEGCVHETQEK.Q	780.336	2	904	-0.01037	85.73	3.06382e+06	3.27108e+06	3152384	3041425
Q9BQG0,Myb-binding protein 1A OS=Homo sapiens GN=MYBBP1A	K.HPFSFPLENQAR.E	481.573	3	2656	-0.012521	43.93	1896428	2579763	2.44072e+06	2.37575e+06
Q9BQG0,Myb-binding protein 1A OS=Homo sapiens GN=MYBBP1A	K.KPTSQIPETK.H	564.813	2	998	-0.006832	55.42	3.42926e+06	3564957	3330416	3.69943e+06
Q9BQG0,Myb-binding protein 1A OS=Homo sapiens GN=MYBBP1A	K.LLQALAQYQNHLQEQPR.K	684.026	3	2813	-0.019539	54.46	2.90342e+06	3913376	3.10756e+06	3.47584e+06
Q9BQG0,Myb-binding protein 1A OS=Homo sapiens GN=MYBBP1A	K.LVGSVNLFSDENVPR.L	823.425	2	3201	-0.012323	68.9	4.75195e+06	4234551	3.78233e+06	4149723
Q9BQG0,Myb-binding protein 1A OS=Homo sapiens GN=MYBBP1A	K.QLMGQVLAK.V	494.282	2	2232	-0.009349	50.71	2294296	2460504	2793498	2868536
Q9BQG0,Myb-binding protein 1A OS=Homo sapiens GN=MYBBP1A	K.SEDGTPAEDGTPAATGGSQPPSMGR.K	1187.01	2	1817	-0.021495	121.81	1526250	1699302	1.70317e+06	1.85719e+06
Q9BQG0,Myb-binding protein 1A OS=Homo sapiens GN=MYBBP1A	K.SPAPGAPTR.S	427.228	2	775	-0.003916	54.87	3576387	2.50276e+06	358946	224866
Q9BQG0,Myb-binding protein 1A OS=Homo sapiens GN=MYBBP1A	K.SPLSALAR.K	407.739	2	2142	-0.006983	67.34	2098605	2.35557e+06	2.46094e+06	2569307
Q9BQG0,Myb-binding protein 1A OS=Homo sapiens GN=MYBBP1A	R.AGALHAQVER.L	526.279	2	1075	-0.01359	39.1	2012309	1.84355e+06	1760075	1895276
Q9BQG0,Myb-binding protein 1A OS=Homo sapiens GN=MYBBP1A	R.ALQLILDVLNPETSEDENDR.V	1142.56	2	3968	-0.012797	110.46	3900551	4373214	3.7787e+06	4.72608e+06
Q9BQG0,Myb-binding protein 1A OS=Homo sapiens GN=MYBBP1A	R.ALQLILDVLNPETSEDENDRVVVTDDSDER.R	1133.88	3	3913	-0.022744	61.27	3.26546e+06	3.16899e+06	3.72838e+06	3512439
Q9BQG0,Myb-binding protein 1A OS=Homo sapiens GN=MYBBP1A	R.AMFLQPDLDSLVDFSTNNQK.K	1142.04	2	3956	-0.020442	130.89	4105425	4.8817e+06	4.19975e+06	5010569
Q9BQG0,Myb-binding protein 1A OS=Homo sapiens GN=MYBBP1A	R.EFLDFFWDIAKPEQETR.L	724.348	3	4019	-0.015786	65.75	4451102	4510525	5223047	4.87515e+06
Q9BQG0,Myb-binding protein 1A OS=Homo sapiens GN=MYBBP1A	R.EFLDFFWDIAKPEQETR.L	1086.02	2	4039	-0.016505	63.25	1146004	1156813	1.09562e+06	1.06458e+06
Q9BQG0,Myb-binding protein 1A OS=Homo sapiens GN=MYBBP1A	R.EQLMTVLQAGK.A	609.326	2	2780	-0.01063	37.51	2714291	2985457	2.86874e+06	2.57863e+06
Q9BQG0,Myb-binding protein 1A OS=Homo sapiens GN=MYBBP1A	R.HYGEHVCTAK.L	601.276	2	644	0.002004	44.12	102606	0	0	0
Q9BQG0,Myb-binding protein 1A OS=Homo sapiens GN=MYBBP1A	R.HYGEHVCTAK.L	401.186	3	719	0.001868	35.08	524696	369206	335798	280808
Q9BQG0,Myb-binding protein 1A OS=Homo sapiens GN=MYBBP1A	R.KALVDILSEVSK.A	651.383	2	3172	-0.009121	89.05	870108	1.36063e+06	1.11744e+06	1.46407e+06
Q9BQG0,Myb-binding protein 1A OS=Homo sapiens GN=MYBBP1A	R.LITGLGVGR.E	443.276	2	2284	-0.006419	59.88	2.76354e+06	3703120	3.26843e+06	4318005
Q9BQG0,Myb-binding protein 1A OS=Homo sapiens GN=MYBBP1A	R.LLGAALPLLTK.E	555.365	2	3463	-0.006038	54.73	1074435	1558967	841920	1704937
Q9BQG0,Myb-binding protein 1A OS=Homo sapiens GN=MYBBP1A	R.LVSIVDSLHLEMEEALTEQVAR.F	828.094	3	4009	-0.019585	55.07	1817127	1.68928e+06	1866007	1.84198e+06
Q9BQG0,Myb-binding protein 1A OS=Homo sapiens GN=MYBBP1A	R.VLDLVEVLVTK.Q	614.377	2	3899	-0.008754	103.68	5622100	5127473	5.92076e+06	6.34064e+06
Q9BQG0,Myb-binding protein 1A OS=Homo sapiens GN=MYBBP1A	R.VYSTALSSFLTK.R	658.853	2	3336	-0.010248	73.31	984706	1676674	1034323	1479334
Q9BU23,Lipase maturation factor 2 OS=Homo sapiens GN=LMF2	K.DSGAASEQATAAPNPCSSSSR.T	1025.93	2	1371	-0.018001	107.44	931264	919604	1011055	980333
Q9BU23,Lipase maturation factor 2 OS=Homo sapiens GN=LMF2	K.YWFSQPGEQGQWWR.R	927.912	2	3730	-0.018352	38	592102	599924	553568	610590
Q9BU23,Lipase maturation factor 2 OS=Homo sapiens GN=LMF2	R.LVQSQVAR.Y	450.762	2	940	-0.00857	60.08	2.50709e+06	2.99444e+06	3184867	3215656
Q9BU23,Lipase maturation factor 2 OS=Homo sapiens GN=LMF2	R.QWVEEFFPSVSLGDPTLETLLR.Q	1282.14	2	4086	-0.026591	79.99	1682515	1673061	1733172	1.42748e+06
Q9BU23,Lipase maturation factor 2 OS=Homo sapiens GN=LMF2	R.SSPLAPVSGEK.R	536.283	2	1614	-0.008678	38.37	3739287	3.35049e+06	6833597	3.29327e+06
Q9BU23,Lipase maturation factor 2 OS=Homo sapiens GN=LMF2	R.WQQLWETPTILWEAPR.L	1027.52	2	3987	-0.010052	104.25	2356342	2520368	2.40974e+06	2609510
Q9BUJ2,Heterogeneous nuclear ribonucleoprotein U-like protein 1 OS=Homo sapiens GN=HNRNPUL1	K.HLPSTEPDPHVVR.I	495.255	3	1556	-0.013374	47.19	1.68315e+06	2.05117e+06	2.31976e+06	2.3286e+06
Q9BUJ2,Heterogeneous nuclear ribonucleoprotein U-like protein 1 OS=Homo sapiens GN=HNRNPUL1	R.NYILDQTNVYGSAQR.R	871.422	2	2627	-0.013042	117.98	938107	1.10748e+06	963440	1.19512e+06
Q9H330,Transmembrane protein 245 OS=Homo sapiens GN=TMEM245	R.AVGPSGGGGETPR.T	571.278	2	944	-0.011378	64.69	3770268	3847619	4.27809e+06	3970098
Q9H330,Transmembrane protein 245 OS=Homo sapiens GN=TMEM245	R.GESAPTLSTSPSPSSPSPTSPSPTLGR.R	1291.62	2	2382	-0.018977	95.12	1543888	1.66721e+06	1656262	1780467
Q9H330,Transmembrane protein 245 OS=Homo sapiens GN=TMEM245	R.QGALAPWPIVGLGK.F	703.906	2	3617	-0.011195	56.12	1083788	1.25525e+06	946024	1286646
Q9H583,HEAT repeat-containing protein 1 OS=Homo sapiens GN=HEATR1	K.EGEEEQAINR.Q	587.764	2	1160	-0.01202	50.8	732220	818296	1.31717e+06	1.44648e+06
Q9H583,HEAT repeat-containing protein 1 OS=Homo sapiens GN=HEATR1	K.GISVNAEQVR.I	536.786	2	1800	-0.009547	53	1373116	1680953	1.93396e+06	2.01086e+06
Q9H583,HEAT repeat-containing protein 1 OS=Homo sapiens GN=HEATR1	K.ITSEMGSASQANIR.L	732.852	2	1780	-0.013896	68.63	825421	944557	931376	956284
Q9H583,HEAT repeat-containing protein 1 OS=Homo sapiens GN=HEATR1	K.VFAEYPGSSAQLR.V	712.858	2	2326	-0.007442	51.74	2.43938e+06	2.17318e+06	2546246	2.30269e+06
Q9H583,HEAT repeat-containing protein 1 OS=Homo sapiens GN=HEATR1	R.DEVASLLFDPK.E	617.317	2	3378	-0.00999	56.99	1.17897e+06	1198399	1.26231e+06	1.27073e+06
Q9H583,HEAT repeat-containing protein 1 OS=Homo sapiens GN=HEATR1	R.GLVGNPLPSVR.R	554.818	2	2632	-0.019099	35.94	1554174	1685761	1.50155e+06	2.18573e+06
Q9H583,HEAT repeat-containing protein 1 OS=Homo sapiens GN=HEATR1	R.GWEEALENVIK.S	644.327	2	3771	-0.010891	47.18	1.41502e+06	1.17832e+06	1411038	1493834
Q9H583,HEAT repeat-containing protein 1 OS=Homo sapiens GN=HEATR1	R.LALPQSDASLLSR.D	685.881	2	2857	-0.009578	74.06	2.20112e+06	2437950	2.30853e+06	2.7856e+06
Q9H583,HEAT repeat-containing protein 1 OS=Homo sapiens GN=HEATR1	R.LDDTYSFQVINK.T	721.856	2	2714	-0.011668	102.5	1947058	2.70964e+06	2.03306e+06	2.31529e+06
Q9H5V8,CUB domain-containing protein 1 OS=Homo sapiens GN=CDCP1	K.LATEEPPPR.S	505.265	2	1214	-0.009181	35.62	1.50751e+06	1334051	1.99918e+06	1.34691e+06
Q9H5V8,CUB domain-containing protein 1 OS=Homo sapiens GN=CDCP1	R.LSLVLVPAQK.L	534.341	2	3000	-0.007442	43	1.16341e+06	1.09457e+06	948998	1.13061e+06
Q9H5V8,CUB domain-containing protein 1 OS=Homo sapiens GN=CDCP1	R.TFAPSFQQEASR.Q	684.825	2	2270	-0.011989	55.99	3796706	2.41663e+06	4191528	2543094
Q9H5V8,CUB domain-containing protein 1 OS=Homo sapiens GN=CDCP1	R.VEYYIPGSTTNPEVFK.L	922.452	2	3042	-0.013864	76.67	3.73582e+06	2.31482e+06	3342901	2.47924e+06
Q9NR30,Nucleolar RNA helicase 2 OS=Homo sapiens GN=DDX21	K.EAQELSQNSAIK.Q	659.336	2	1493	-0.000332	47.52	1706734	1773061	2.07428e+06	1944687
Q9NR30,Nucleolar RNA helicase 2 OS=Homo sapiens GN=DDX21	K.EGAFSNFPISEETIK.L	834.901	2	3181	-0.017649	56.38	3.46569e+06	2692095	3.38357e+06	3.76072e+06
Q9NR30,Nucleolar RNA helicase 2 OS=Homo sapiens GN=DDX21	K.QDAQSLHGDIPQK.Q	718.854	2	1456	-0.011607	59.68	1.33674e+06	1181328	1.17817e+06	1234770
Q9NR30,Nucleolar RNA helicase 2 OS=Homo sapiens GN=DDX21	K.TAITVEHLAIK.C	598.35	2	2390	-0.010829	65.83	1042637	1.20677e+06	1019450	1.14543e+06
Q9NR30,Nucleolar RNA helicase 2 OS=Homo sapiens GN=DDX21	K.TFSFAIPLIEK.L	633.356	2	3887	-0.009593	38.1	1021015	1306693	1005148	1.40139e+06
Q9NR30,Nucleolar RNA helicase 2 OS=Homo sapiens GN=DDX21	R.AAVIGDVIR.V	457.273	2	2373	-0.007853	71.19	1560995	1.53908e+06	1761856	1.79138e+06
Q9NR30,Nucleolar RNA helicase 2 OS=Homo sapiens GN=DDX21	R.APQVLVLAPTR.E	582.854	2	2627	-0.010035	39.29	823831	1.03963e+06	1060344	1227959
Q9NR30,Nucleolar RNA helicase 2 OS=Homo sapiens GN=DDX21	R.GLDIPEVDLVIQSSPPK.D	903.987	2	3712	-0.017664	42.99	647924	836314	610146	731542
Q9NR30,Nucleolar RNA helicase 2 OS=Homo sapiens GN=DDX21	R.WQLSVATEQPELEGPR.E	920.459	2	3048	-0.012966	65.85	1426851	2.40067e+06	1739265	2000936
Q9NZM1,Myoferlin OS=Homo sapiens GN=MYOF	K.ANVTVLDTQIR.K	615.34	2	2502	-0.012903	50.29	2308070	2.44239e+06	2.54614e+06	2.58189e+06
Q9NZM1,Myoferlin OS=Homo sapiens GN=MYOF	K.DLTQTASSTAR.A	575.784	2	1398	-0.009134	74.59	1560524	1467011	2059832	1.87067e+06
Q9NZM1,Myoferlin OS=Homo sapiens GN=MYOF	K.GRDEPNMNPK.L	579.267	2	907	-0.010584	45.97	350832	325130	322824	277638
Q9NZM1,Myoferlin OS=Homo sapiens GN=MYOF	K.GWEWEGEWIVDPER.S	894.396	2	3843	-0.017772	75.17	1663101	1.40092e+06	1.4645e+06	1.57395e+06
Q9NZM1,Myoferlin OS=Homo sapiens GN=MYOF	K.IPANQLAELWLK.L	698.398	2	3801	-0.011531	75.15	1602025	1555277	1438838	1863800
Q9NZM1,Myoferlin OS=Homo sapiens GN=MYOF	K.ISVYDYDTFTR.D	690.321	2	2878	-0.012233	60.33	2.583e+06	2470731	2.19971e+06	2.89851e+06
Q9NZM1,Myoferlin OS=Homo sapiens GN=MYOF	K.KEHFWSIDQTEFR.I	574.942	3	2871	-0.01139	55.71	1045511	1.09362e+06	856660	1.29813e+06
Q9NZM1,Myoferlin OS=Homo sapiens GN=MYOF	K.KLEPISNDDLLVVEK.Y	571.314	3	2840	-0.021552	38.44	1350649	1.4141e+06	1477937	1.37352e+06
Q9NZM1,Myoferlin OS=Homo sapiens GN=MYOF	K.KVDNELNPVWNEILEFDLR.G	781.731	3	4004	-0.019219	58.19	1468287	1.51421e+06	1.86666e+06	1.51742e+06
Q9NZM1,Myoferlin OS=Homo sapiens GN=MYOF	K.LEGALGADTTEDGDEK.S	810.859	2	1719	-0.012766	100.62	1.60983e+06	1.6898e+06	1.70826e+06	1962228
Q9NZM1,Myoferlin OS=Homo sapiens GN=MYOF	K.LIDEVIEDTR.Y	601.812	2	2512	-0.008937	85.99	3008090	2.58123e+06	3.5353e+06	3070152
Q9NZM1,Myoferlin OS=Homo sapiens GN=MYOF	K.NANPEWNQVVNLQIK.F	883.955	2	3208	-0.015742	57.94	3.13059e+06	1.37785e+06	815231	1162740
Q9NZM1,Myoferlin OS=Homo sapiens GN=MYOF	K.NLVDPFVEVSFAGK.M	761.394	2	3786	-0.013362	55.49	1.08385e+06	1.06309e+06	938179	1418718
Q9NZM1,Myoferlin OS=Homo sapiens GN=MYOF	K.SITGEEMSDIYVK.G	736.348	2	2665	-0.010189	81.79	1497566	1095336	1155998	980892
Q9NZM1,Myoferlin OS=Homo sapiens GN=MYOF	K.STLAEIEDWLDK.L	710.348	2	3903	-0.011042	94	1.62141e+06	1.43102e+06	1.7175e+06	1.7834e+06
Q9NZM1,Myoferlin OS=Homo sapiens GN=MYOF	K.TTEIIHSTLNPTWDQTIIFDEVEIYGEPQTVLQNPPK.V	1423.04	3	3956	-0.026499	71.29	2.7832e+06	2.65778e+06	2.65395e+06	2.21454e+06
Q9NZM1,Myoferlin OS=Homo sapiens GN=MYOF	K.VEMTLEILNEK.E	659.843	2	3220	-0.012873	57.72	1341139	1.36246e+06	965793	1123989
Q9NZM1,Myoferlin OS=Homo sapiens GN=MYOF	K.VGETIIDLENR.F	629.83	2	2727	-0.01025	66.22	2.93367e+06	3.01248e+06	3069457	2759158
Q9NZM1,Myoferlin OS=Homo sapiens GN=MYOF	K.VSMFVLGTGDEPPPER.R	865.917	2	3130	-0.014126	65.95	1617493	2789475	2.02057e+06	1991267
Q9NZM1,Myoferlin OS=Homo sapiens GN=MYOF	K.WLLLNDPEDTSSGSK.G	831.397	2	3302	-0.014536	58.06	2.4387e+06	1916822	2.10665e+06	1.68713e+06
Q9NZM1,Myoferlin OS=Homo sapiens GN=MYOF	R.AEDIPQMDDAFSQTVK.E	897.908	2	2985	-0.012934	99.72	3042493	3784709	2.40642e+08	274250925
Q9NZM1,Myoferlin OS=Homo sapiens GN=MYOF	R.DQLRPTQLLQNVAR.F	551.308	3	2861	-0.013495	54.53	1.17526e+06	1761109	1221031	2.22845e+06
Q9NZM1,Myoferlin OS=Homo sapiens GN=MYOF	R.DRDNDSDDVESNLLLPAGIALR.W	800.059	3	3650	-0.020837	47.65	1028499	975502	1134850	970881
Q9NZM1,Myoferlin OS=Homo sapiens GN=MYOF	R.DYSLDEFEANK.I	665.788	2	2732	-0.010219	54.47	2011297	2164375	2312770	1.89325e+06
Q9NZM1,Myoferlin OS=Homo sapiens GN=MYOF	R.EYTGFPDPYDELNTGK.G	923.405	2	3183	-0.015453	66.48	1.62196e+06	1.54069e+06	1.25705e+06	1260502
Q9NZM1,Myoferlin OS=Homo sapiens GN=MYOF	R.IPAHQVLYSTSGENASGK.Y	929.96	2	1707	-0.017069	95.18	1288215	1234486	1.39879e+06	1430581
Q9NZM1,Myoferlin OS=Homo sapiens GN=MYOF	R.IYPLPDDPSVPAPPR.Q	817.428	2	2779	-0.009501	40.2	2875736	2.49074e+06	2.71572e+06	2857026
Q9NZM1,Myoferlin OS=Homo sapiens GN=MYOF	R.LDAVNTLLAMAER.L	708.874	2	3903	-0.011455	101.47	1821398	1813658	2075304	2.22826e+06
Q9NZM1,Myoferlin OS=Homo sapiens GN=MYOF	R.SLDGEGNFNWR.F	647.79	2	2711	-0.007549	52.22	1.9464e+06	1.88221e+06	1.97917e+06	1918459
Q9NZM1,Myoferlin OS=Homo sapiens GN=MYOF	R.SLLTEADAGHTEFTDEVYQNESR.Y	871.388	3	3071	-0.024497	68.94	4.08214e+06	4868239	4.50141e+06	4404528
Q9NZM1,Myoferlin OS=Homo sapiens GN=MYOF	R.SLSQIHEAAVR.M	605.825	2	1550	-0.011089	59.11	2508450	2.73613e+06	2.98043e+06	2730780
Q9NZM1,Myoferlin OS=Homo sapiens GN=MYOF	R.VIVESASNIPK.T	578.827	2	1915	-0.009684	76.2	4.69557e+06	4141804	4721075	5.1632e+06
Q9NZM1,Myoferlin OS=Homo sapiens GN=MYOF	R.YTLPLTEGK.A	511.278	2	2451	-0.007671	40.12	1.78608e+06	1.68188e+06	1896583	1.73633e+06
Q9P035,Very-long-chain (3R)-3-hydroxyacyl-CoA dehydratase 3 OS=Homo sapiens GN=HACD3	K.GDNVYEFHLEFLDLVKPEPVYK.L	884.445	3	3913	-0.019982	54.99	1734488	2278555	1.97882e+06	2.36219e+06
Q9P035,Very-long-chain (3R)-3-hydroxyacyl-CoA dehydratase 3 OS=Homo sapiens GN=HACD3	R.LESEGSPETLTNLR.K	773.385	2	2439	-0.012476	118.85	5.99025e+06	5.53891e+06	6030334	6421941
Q9P035,Very-long-chain (3R)-3-hydroxyacyl-CoA dehydratase 3 OS=Homo sapiens GN=HACD3	R.VELSDVQNPAISITENVLHFK.A	785.078	3	3966	-0.0196	57.93	4.8352e+06	5260212	4980803	5397494
Q9P2E9,Ribosome-binding protein 1 OS=Homo sapiens GN=RRBP1	K.LLATEQEDAAVAK.S	679.853	2	1790	-0.01701	71.63	1793290	1847231	1831422	2.0885e+06
Q9P2E9,Ribosome-binding protein 1 OS=Homo sapiens GN=RRBP1	R.EQEITAVQAR.I	572.798	2	1488	-0.007717	56.11	1010196	990676	1155151	1.10832e+06
Q9P2E9,Ribosome-binding protein 1 OS=Homo sapiens GN=RRBP1	R.NTDVAQSPEAPK.Q	628.801	2	1231	-0.016811	66.7	701005	774679	841474	872452
Q9UBM7,7-dehydrocholesterol reductase OS=Homo sapiens GN=DHCR7	K.FLPGYVGGIQEGAVTPAGVVNK.Y	1087.07	2	3117	-0.024042	75.67	2578840	2758857	1792621	2357287
Q9UBM7,7-dehydrocholesterol reductase OS=Homo sapiens GN=DHCR7	K.VIECSYTSADGQR.H	743.329	2	1519	-0.013515	73.59	819328	786894	781712	1002546
Q9UBM7,7-dehydrocholesterol reductase OS=Homo sapiens GN=DHCR7	R.TASQGQWGR.A	495.737	2	1004	-0.009364	41.31	799446	897556	796474	959078
Q9UBM7,7-dehydrocholesterol reductase OS=Homo sapiens GN=DHCR7	R.YTAAVPYR.L	470.744	2	1772	-0.00877	41.3	1457675	1796427	1.82624e+06	2079144

## Sheet: BR3-Int a3 mAb
Protein	Peptide	m/z	z	RT (s)	Delta Mass	Mascot Score	Intensity: Int a3 mAb - TR1	Intensity: CTL - TR1	Intensity: Int a3 mAb - TR2	Intensity: CTL - TR2	Intensity: Int a3 mAb - TR3	Intensity: CTL - TR3
O00159,Unconventional myosin-Ic OS=Homo sapiens GN=MYO1C	K.DNYPQSVPR.L	538.26	2	1512	-0.003337	44.41	2.36819e+06	2823680	2679010	3.13152e+06	2.74281e+06	3.05368e+06
O00159,Unconventional myosin-Ic OS=Homo sapiens GN=MYO1C	K.GEELISPLNLEQAAYAR.D	937.482	2	3528	-0.009624	70.4	1866323	2.20619e+06	1893028	2472872	2.11183e+06	2.86835e+06
O00159,Unconventional myosin-Ic OS=Homo sapiens GN=MYO1C	K.NGHLAVVAPR.L	517.298	2	1471	-0.001949	39.78	1.56489e+06	1556904	1717785	1742721	1.66542e+06	1527205
O00159,Unconventional myosin-Ic OS=Homo sapiens GN=MYO1C	K.SEQEEYEAEGIAWEPVQYFNNK.I	1330.58	2	3640	-0.028469	76.49	866402	1.25627e+06	1.17712e+06	1372992	1.18249e+06	1.73432e+06
O00159,Unconventional myosin-Ic OS=Homo sapiens GN=MYO1C	K.TLFATEDALEVR.K	682.855	2	3026	-0.00317	61.53	2942917	3.15592e+06	2.6072e+06	3.21052e+06	2.5116e+06	2926316
O00159,Unconventional myosin-Ic OS=Homo sapiens GN=MYO1C	R.DGTIDFTPGSELLITK.A	853.943	2	3422	-0.005519	58.03	3748579	4.18276e+06	4.05223e+06	5102438	4.26042e+06	5.74459e+06
O00159,Unconventional myosin-Ic OS=Homo sapiens GN=MYO1C	R.FDEVLIR.H	446.249	2	2501	-0.003032	47.41	2.40018e+06	2.05408e+06	1.87965e+06	2.29497e+06	2028703	2372253
O00159,Unconventional myosin-Ic OS=Homo sapiens GN=MYO1C	R.GVSFYEVPPHLFAVADTVYR.A	756.386	3	3834	-0.006326	50.48	1792177	2.12394e+06	1.96564e+06	2.4056e+06	1943966	2.50186e+06
O00159,Unconventional myosin-Ic OS=Homo sapiens GN=MYO1C	R.KYEAFLQR.Y	527.785	2	1885	-0.005549	43.92	1924373	2958748	2221406	2978295	1643608	2.32598e+06
O00159,Unconventional myosin-Ic OS=Homo sapiens GN=MYO1C	R.LLSVEGSTLR.E	537.809	2	2296	-0.004695	43.64	2.59133e+06	3075717	2.76471e+06	3772081	3.10052e+06	3662162
O00159,Unconventional myosin-Ic OS=Homo sapiens GN=MYO1C	R.NPQSYLYLVK.G	612.833	2	2901	-0.004389	56.05	1761832	2004171	2005745	2301605	2086746	2476964
O00159,Unconventional myosin-Ic OS=Homo sapiens GN=MYO1C	R.TFTWLVGK.I	476.267	2	3169	-0.003978	39.89	977704	1.2033e+06	1089980	1269522	1.038e+06	1459289
O00159,Unconventional myosin-Ic OS=Homo sapiens GN=MYO1C	R.VLQALGSEPIQYAVPVVK.Y	956.048	2	3293	-0.006786	101.64	2.29452e+06	3118999	2899374	3403696	2.66911e+06	3.58022e+06
O00159,Unconventional myosin-Ic OS=Homo sapiens GN=MYO1C	R.YLGLLENLR.V	545.814	2	3386	-0.004954	63.93	1.59615e+06	2011452	1.91204e+06	2084064	1.86623e+06	2.41279e+06
O00767,Acyl-CoA desaturase OS=Homo sapiens GN=SCD	K.FSETHADPHNSR.R	699.314	2	677	0.000906	45.8	359974	35543.5	0	0	340288	0
O00767,Acyl-CoA desaturase OS=Homo sapiens GN=SCD	K.GSTLDLSDLEAEK.L	689.338	2	2798	-0.00561	80.34	3.79305e+06	5.17172e+06	4.44109e+06	5.44178e+06	4.38093e+06	5796299
O14980,Exportin-1 OS=Homo sapiens GN=XPO1	K.LLSEEVFDFSSGQITQVK.S	1014.02	2	3647	-0.000774	113.09	696550	1.30657e+06	1097012	1265922	1094302	1.32467e+06
O14980,Exportin-1 OS=Homo sapiens GN=XPO1	K.YYGLQILENVIK.T	726.905	2	3933	-0.006021	78.7	913408	1.23079e+06	1.09782e+06	1.22473e+06	1069615	1.40386e+06
O15258,Protein RER1 OS=Homo sapiens GN=RER1	R.LGQIYQSWLDK.S	675.85	2	3099	-0.013027	79.33	2418382	3.39047e+06	2.64827e+06	3.63731e+06	2.86701e+06	4158374
O15260,Surfeit locus protein 4 OS=Homo sapiens GN=SURF4	M.GQNDLMGTAEDFADQFLR.V	1014.46	2	4022	-0.008387	105.37	1209551	1.6998e+06	1537424	1746098	1.65753e+06	2289545
O15260,Surfeit locus protein 4 OS=Homo sapiens GN=SURF4	R.LCLISTFLEDGIR.M	768.906	2	3941	-0.00503	62.47	1.0366e+06	1.06802e+06	1.17621e+06	999914	1.1895e+06	1.06717e+06
O15260,Surfeit locus protein 4 OS=Homo sapiens GN=SURF4	R.MWFQWSEQR.D	649.29	2	3364	-0.004955	48.63	1.29262e+06	1.81156e+06	1341094	1829740	1449407	2.02508e+06
O15523,ATP-dependent RNA helicase DDX3Y OS=Homo sapiens GN=DDX3Y	R.LEQELFSGGNTGINFEK.Y	941.958	2	3117	-0.009013	53.73	288202	1.02156e+06	301448	1.28297e+06	290482	1351821
O15523,ATP-dependent RNA helicase DDX3Y OS=Homo sapiens GN=DDX3Y	R.VGSTSENITQK.V	582.295	2	1021	-0.006709	62.94	419822	677867	542348	786127	509464	836403
O43292,Glycosylphosphatidylinositol anchor attachment 1 protein OS=Homo sapiens GN=GPAA1	K.ALEGMFR.K	412.208	2	2414	-0.00384	44.65	1.64127e+06	2.10076e+06	1.69958e+06	2334920	1923398	2.28353e+06
O43292,Glycosylphosphatidylinositol anchor attachment 1 protein OS=Homo sapiens GN=GPAA1	K.GGLLCTLQGK.L	523.784	2	2632	-0.006069	44.6	2.73972e+06	2.58622e+06	2.73135e+06	2923754	2.89007e+06	2.93889e+06
O43292,Glycosylphosphatidylinositol anchor attachment 1 protein OS=Homo sapiens GN=GPAA1	K.YDLVAVGK.A	432.743	2	2121	-0.00288	39.43	3410014	4.80909e+06	3.66232e+06	4.63419e+06	3.63455e+06	4.44135e+06
O43292,Glycosylphosphatidylinositol anchor attachment 1 protein OS=Homo sapiens GN=GPAA1	R.SVGLEVYTQSFSR.K	736.87	2	2964	-0.005397	78.21	2.12594e+06	2.80941e+06	4.44519e+06	3.00882e+06	2.33753e+06	2.80533e+06
O43292,Glycosylphosphatidylinositol anchor attachment 1 protein OS=Homo sapiens GN=GPAA1	R.VVSTQAPDR.G	486.76	2	836	0.001364	65.07	2999670	3230351	3076148	4.97946e+06	3.92241e+06	5.10759e+06
O43390,Heterogeneous nuclear ribonucleoprotein R OS=Homo sapiens GN=HNRNPR	K.VTEGLVDVILYHQPDDK.K	647.668	3	3401	-0.008139	52.41	2330641	2931235	2.6291e+06	2955551	2.72639e+06	3.44049e+06
O43390,Heterogeneous nuclear ribonucleoprotein R OS=Homo sapiens GN=HNRNPR	R.DLYEDELVPLFEK.A	805.4	2	3841	-0.006664	54.89	2062307	3.00055e+06	2.1851e+06	3.05502e+06	2.49404e+06	3577877
O43707,Alpha-actinin-4 OS=Homo sapiens GN=ACTN4	K.GYEEWLLNEIR.R	711.353	2	3775	-0.006281	52.26	1.05759e+06	1.60533e+06	1298050	1.78275e+06	1.39672e+06	1861167
O43707,Alpha-actinin-4 OS=Homo sapiens GN=ACTN4	K.LASDLLEWIR.R	608.339	2	3857	-0.002346	62.33	1.23962e+06	1.53943e+06	1.51939e+06	1644771	1469637	1.94575e+06
O43707,Alpha-actinin-4 OS=Homo sapiens GN=ACTN4	R.MAPYQGPDAVPGALDYK.S	896.928	2	2741	-0.008631	68.62	1.04242e+06	1178319	1.21837e+06	1.4102e+06	1203948	1.51735e+06
O43707,Alpha-actinin-4 OS=Homo sapiens GN=ACTN4	R.TINEVENQILTR.D	715.385	2	2706	-0.001643	63.98	1.37154e+06	1994603	1.70554e+06	2060501	1655234	2.19138e+06
O43707,Alpha-actinin-4 OS=Homo sapiens GN=ACTN4	R.VEQIAAIAQELNELDYYDSHNVNTR.C	969.134	3	3834	-0.007745	120.74	1253551	1731230	1511666	2.0635e+06	1.47493e+06	2.12438e+06
O43707,Alpha-actinin-4 OS=Homo sapiens GN=ACTN4	R.VGWEQLLTTIAR.T	693.888	2	3937	-0.005245	80.81	1.10953e+06	1477541	1207289	1414064	1374901	1.54284e+06
O43795,Unconventional myosin-Ib OS=Homo sapiens GN=MYO1B	K.EQLLQSNPVLEAFGNAK.T	929.488	2	3718	-0.001186	83.37	899832	1.09964e+06	1.06651e+06	1126410	1088087	1.38517e+06
O43795,Unconventional myosin-Ib OS=Homo sapiens GN=MYO1B	R.SGVEVLFNELEIPVEEYSFGR.S	1207.1	2	4049	-0.007549	101.76	1.79058e+06	2.48831e+06	2.26118e+06	2352175	2.38978e+06	2823197
O43795,Unconventional myosin-Ib OS=Homo sapiens GN=MYO1B	R.YNYLSLDSAK.V	587.294	2	2563	0.002018	39	1.22404e+06	1.32626e+06	1.16066e+06	1463299	1337785	1413225
O60506,Heterogeneous nuclear ribonucleoprotein Q OS=Homo sapiens GN=SYNCRIP	K.AGPIWDLR.L	464.254	2	2927	-0.003337	47.45	1600490	2334337	1.88617e+06	2.50531e+06	1839920	2730343
O60506,Heterogeneous nuclear ribonucleoprotein Q OS=Homo sapiens GN=SYNCRIP	K.DSDLSHVQNK.S	571.773	2	855	-0.004162	60.59	307906	853448	2472876	3.74721e+06	2.66735e+06	3703579
O60506,Heterogeneous nuclear ribonucleoprotein Q OS=Homo sapiens GN=SYNCRIP	R.DLFEDELVPLFEK.A	797.405	2	3980	-0.002239	78.47	1101171	1.44463e+06	1158095	1415164	1.32758e+06	1994910
O60506,Heterogeneous nuclear ribonucleoprotein Q OS=Homo sapiens GN=SYNCRIP	R.NLANTVTEEILEK.A	737.391	2	3410	-0.004162	80.18	1631575	2.42373e+06	1793444	2.36959e+06	1.83445e+06	2.42542e+06
O75369,Filamin-B OS=Homo sapiens GN=FLNB	K.VVASGPGLEHGK.V	575.814	2	1092	-0.001703	56.43	274270	713472	762187	833822	365344	861502
O75369,Filamin-B OS=Homo sapiens GN=FLNB	R.LVSPGSANETSSILVESVTR.S	1023.54	2	3122	-0.002558	112.81	1109011	1515349	1285289	1.69892e+06	1.14484e+06	1.82286e+06
O75396,Vesicle-trafficking protein SEC22b OS=Homo sapiens GN=SEC22B	R.GEALSALDSK.A	495.756	2	1841	-0.004648	56.32	2104093	1803697	2.32174e+06	2109074	2.57782e+06	2.99972e+06
O75396,Vesicle-trafficking protein SEC22b OS=Homo sapiens GN=SEC22B	R.NLGSINTELQDVQR.I	793.908	2	2704	-0.00535	84.56	1.44303e+06	1.87362e+06	1.63102e+06	2.13247e+06	1.76442e+06	2.46653e+06
O75533,Splicing factor 3B subunit 1 OS=Homo sapiens GN=SF3B1	K.LLVDVDESTLSPEEQK.E	901.452	2	2810	-0.010265	95.09	1.27888e+06	1556920	1.40338e+06	1647929	1.50662e+06	1.78573e+06
O75533,Splicing factor 3B subunit 1 OS=Homo sapiens GN=SF3B1	K.LLVDVDESTLSPEEQKER.K	696.353	3	2627	-0.006631	39.41	1864534	2237823	1954470	2252850	1889112	2.33589e+06
O75533,Splicing factor 3B subunit 1 OS=Homo sapiens GN=SF3B1	R.GAEYVSAR.E	426.712	2	971	-0.003398	47.66	1017082	1.06721e+06	1064543	1274506	1086663	1.03997e+06
O75533,Splicing factor 3B subunit 1 OS=Homo sapiens GN=SF3B1	R.GDTPGHATPGHGGATSSAR.K	867.402	2	401	0.002386	82.95	382161	429363	321240	641796	867574	564464
O75533,Splicing factor 3B subunit 1 OS=Homo sapiens GN=SF3B1	R.GDTPGHATPGHGGATSSAR.K	578.603	3	407	-0.000131	74.62	3029477	2.83063e+06	2323343	2818031	2790512	2620957
O75533,Splicing factor 3B subunit 1 OS=Homo sapiens GN=SF3B1	R.GGDSIGETPTPGASK.R	687.329	2	1444	-0.004497	57.12	1.65863e+06	2.35047e+06	1986445	2.38347e+06	2.08558e+06	2.29651e+06
O75533,Splicing factor 3B subunit 1 OS=Homo sapiens GN=SF3B1	R.QLVDTTVELANK.V	665.861	2	2373	-0.006251	75.99	1.60199e+06	1857074	1647939	2186850	1660808	1992536
O75533,Splicing factor 3B subunit 1 OS=Homo sapiens GN=SF3B1	R.SLVEIIEHGLVDEQQK.V	918.984	2	3796	-0.009165	83.36	1.9197e+06	2.3268e+06	2.15973e+06	2438647	2.26899e+06	2.33414e+06
O75533,Splicing factor 3B subunit 1 OS=Homo sapiens GN=SF3B1	R.SLVEIIEHGLVDEQQK.V	612.993	3	3793	-0.007041	51.99	2.12651e+06	2.42228e+06	2.02834e+06	2753259	2378477	2.60193e+06
O75643,U5 small nuclear ribonucleoprotein 200 kDa helicase OS=Homo sapiens GN=SNRNP200	R.GLIEIISNAAEYENIPIR.H	1008.04	2	3932	-0.007305	43.64	1114079	1726970	1528625	1.96534e+06	1260444	1.95633e+06
O75643,U5 small nuclear ribonucleoprotein 200 kDa helicase OS=Homo sapiens GN=SNRNP200	R.SPTLYGISHDDLK.G	723.365	2	2438	-0.003643	64.7	1.03964e+06	1360772	1.31809e+06	1.51404e+06	1221022	1.52288e+06
O75694,Nuclear pore complex protein Nup155 OS=Homo sapiens GN=NUP155	K.GVIQVYDLGQDGQGMSR.V	911.94	2	2839	-0.001658	68.61	736090	979624	922018	1.05094e+06	963880	1067952
O75694,Nuclear pore complex protein Nup155 OS=Homo sapiens GN=NUP155	R.KFHEAQLSEK.I	406.213	3	1122	-0.006447	42.04	2.92715e+06	5.32616e+06	2160410	6.10471e+06	3.21748e+06	5.56688e+06
O75907,Diacylglycerol O-acyltransferase 1 OS=Homo sapiens GN=DGAT1	R.DAAAGPDVGAAGDAPAPAPNK.D	916.938	2	1715	-0.009349	105.52	762731	1.0214e+06	963359	1113298	918818	1220098
O75907,Diacylglycerol O-acyltransferase 1 OS=Homo sapiens GN=DGAT1	R.LQDSLFSSDSGFSNYR.G	911.911	2	3106	-0.00912	114.79	1426603	2.03413e+06	1785858	2224241	1809894	2613351
O76021,Ribosomal L1 domain-containing protein 1 OS=Homo sapiens GN=RSL1D1	K.TVSQIISLQTLK.K	665.898	2	3116	-0.0059	60.28	947056	1545435	997222	1.51731e+06	990208	1583021
O76021,Ribosomal L1 domain-containing protein 1 OS=Homo sapiens GN=RSL1D1	R.LLSSFDFFLTDAR.I	766.391	2	3945	-0.004299	94.1	756090	1661873	990296	1617669	988782	1822063
O94901,SUN domain-containing protein 1 OS=Homo sapiens GN=SUN1	K.LLFSEDQQGGSLEQLLQR.F	1031.03	2	3777	-0.00587	106.67	4208173	4.58438e+06	3.65539e+06	4.26391e+06	3.89205e+06	4744055
O94901,SUN domain-containing protein 1 OS=Homo sapiens GN=SUN1	K.RPDDTAFQIVELR.I	780.41	2	3012	-0.005199	66.51	2826970	2.97489e+06	3.08365e+06	3.08165e+06	2878942	3.21006e+06
O94901,SUN domain-containing protein 1 OS=Homo sapiens GN=SUN1	K.TGCETVDAVQER.V	682.806	2	1467	-0.005688	83.76	2.03064e+06	2.47747e+06	2.5431e+06	2731506	2691474	2682846
O94901,SUN domain-containing protein 1 OS=Homo sapiens GN=SUN1	K.TISAVGEQLLPTVEHLQLELDQLK.S	892.158	3	4006	-0.007195	69.15	2.99108e+06	3.31834e+06	3065518	3.51679e+06	3129832	3.62269e+06
O94901,SUN domain-containing protein 1 OS=Homo sapiens GN=SUN1	K.TLSPTGNISSAPK.D	636.839	2	1754	-0.008083	45	1.90889e+06	2193481	2.02318e+06	2.42819e+06	1.93586e+06	2.40101e+06
O94901,SUN domain-containing protein 1 OS=Homo sapiens GN=SUN1	R.IGAVGQAVSR.T	479.277	2	1398	-0.001537	63.33	3.9625e+06	2.62074e+06	2.2204e+06	2687601	2391296	2770547
O94901,SUN domain-containing protein 1 OS=Homo sapiens GN=SUN1	R.KDVLTAHPAAPGPVSR.V	539.3	3	1642	-0.004769	57.4	2184665	1746610	2266389	1.88979e+06	2703453	2.32308e+06
O94901,SUN domain-containing protein 1 OS=Homo sapiens GN=SUN1	R.MSHLEDILGK.L	571.795	2	2518	-0.00471	59.86	1.78228e+06	2233195	1.98691e+06	2.36376e+06	1776942	2.31342e+06
O94901,SUN domain-containing protein 1 OS=Homo sapiens GN=SUN1	R.RPPVLDESWIR.E	684.372	2	2807	-0.005642	39.8	1.78133e+06	2247138	2116918	2.32799e+06	1938820	2.0483e+06
O94901,SUN domain-containing protein 1 OS=Homo sapiens GN=SUN1	R.VDDPQDVFKPTTSR.L	535.599	3	2116	-0.009788	37.86	3430681	3.44593e+06	3.44821e+06	3913078	3366173	3.74389e+06
O94901,SUN domain-containing protein 1 OS=Homo sapiens GN=SUN1	R.VDQMEGGAAGPSASVR.D	766.36	2	1551	-0.005214	103.86	2.86557e+06	3.46101e+06	3492890	3.64185e+06	4028518	4125153
O95573,Long-chain-fatty-acid--CoA ligase 3 OS=Homo sapiens GN=ACSL3	K.AKPVNSKPDSAYR.S	716.879	2	437	-0.003612	42.71	175318	147758	636680	349394	104457	615078
O95573,Long-chain-fatty-acid--CoA ligase 3 OS=Homo sapiens GN=ACSL3	K.AKPVNSKPDSAYR.S	478.257	3	407	0.00141	35.86	0	0	1.64681e+06	951987	0	1970021
O95573,Long-chain-fatty-acid--CoA ligase 3 OS=Homo sapiens GN=ACSL3	K.LQAGEYVSLGK.V	582.814	2	2287	-0.005854	39.78	1743927	2099596	1.64524e+06	2311960	1.67496e+06	2.00072e+06
O95573,Long-chain-fatty-acid--CoA ligase 3 OS=Homo sapiens GN=ACSL3	R.IGYSSPQTLADQSSK.I	791.389	2	2008	-0.004436	100.27	2.19052e+06	2.56087e+06	2504033	2711358	2.75522e+06	3.00082e+06
O95573,Long-chain-fatty-acid--CoA ligase 3 OS=Homo sapiens GN=ACSL3	R.LSPEPWTPETGLVTDAFK.L	994.501	2	3734	-0.005976	91.81	2.451e+06	2.81849e+06	3121085	3210794	3365488	3.59011e+06
O95864,Fatty acid desaturase 2 OS=Homo sapiens GN=FADS2	K.FLKPLLIGELAPEEPSQDHGK.N	773.415	3	3253	-0.008111	47.44	2170755	3047718	2.48044e+06	3.23141e+06	2343254	3314323
O95864,Fatty acid desaturase 2 OS=Homo sapiens GN=FADS2	K.FLKPLLIGELAPEEPSQDHGK.N	580.313	4	3269	-0.007698	40.61	2702591	3427439	2846581	3.73412e+06	2981179	4.29861e+06
O95864,Fatty acid desaturase 2 OS=Homo sapiens GN=FADS2	K.HGIEYQEKPLLR.A	494.938	3	1879	-0.007346	57.85	4359766	3.28188e+06	4.23281e+06	3.10787e+06	4111608	3194103
O95864,Fatty acid desaturase 2 OS=Homo sapiens GN=FADS2	R.AFHPDLEFVGK.F	630.321	2	2741	-0.006236	45.5	2368917	3.19445e+06	2889963	3.5721e+06	2.4045e+06	3.3348e+06
O95864,Fatty acid desaturase 2 OS=Homo sapiens GN=FADS2	R.AFHPDLEFVGK.F	420.55	3	2731	-0.006768	36.4	1324836	1.71988e+06	1.2713e+06	1.92286e+06	1.46752e+06	2172563
O95864,Fatty acid desaturase 2 OS=Homo sapiens GN=FADS2	R.VIGHYAGEDATDAFR.A	811.382	2	2218	-0.004115	80.82	1139365	1.98839e+06	1432506	2129163	1384617	1870973
P00533,Epidermal growth factor receptor OS=Homo sapiens GN=EGFR	K.IICAQQCSGR.C	596.779	2	1011	-0.005671	58.22	723187	473294	1.08089e+06	485278	784624	539427
P00533,Epidermal growth factor receptor OS=Homo sapiens GN=EGFR	K.RPAGSVQNPVYHNQPLNPAPSR.D	800.414	3	1846	-0.006692	51.41	835123	428996	1.41493e+06	494836	1261231	496962
P00533,Epidermal growth factor receptor OS=Homo sapiens GN=EGFR	K.RPAGSVQNPVYHNQPLNPAPSR.D	600.562	4	1845	-0.008171	35.96	2132214	826148	2.5097e+06	905792	2.90855e+06	972340
P00533,Epidermal growth factor receptor OS=Homo sapiens GN=EGFR	K.SPSDCCHNQCAAGCTGPR.E	678.924	3	922	-0.007149	49.38	560264	448994	945787	531242	698249	573810
P00533,Epidermal growth factor receptor OS=Homo sapiens GN=EGFR	K.VLGSGAFGTVYK.G	599.823	2	2609	-0.008799	48.38	3873958	1797184	4.03749e+06	1.97436e+06	4.25388e+06	1.9804e+06
P00533,Epidermal growth factor receptor OS=Homo sapiens GN=EGFR	R.ELIIEFSK.M	489.777	2	2928	-0.004466	42.74	1.76025e+06	870446	1620571	873545	1680745	798614
P00533,Epidermal growth factor receptor OS=Homo sapiens GN=EGFR	R.ELVEPLTPSGEAPNQALLR.I	1017.55	2	3055	-0.002895	73.84	2.96975e+06	1463770	3.74428e+06	1624942	3738892	1.87457e+06
P00533,Epidermal growth factor receptor OS=Homo sapiens GN=EGFR	R.FSNNPALCNVESIQWR.D	967.958	2	3197	-0.008387	106.04	1.28041e+06	726083	1640408	725160	1.53078e+06	876043
P00533,Epidermal growth factor receptor OS=Homo sapiens GN=EGFR	R.GKSPSDCCHNQCAAGCTGPR.E	740.633	3	834	0.005943	51.56	241032	136314	0	0	276611	0
P00533,Epidermal growth factor receptor OS=Homo sapiens GN=EGFR	R.IPLENLQIIR.G	604.87	2	3204	-0.003871	61.13	5579912	2.61747e+06	6.61755e+06	2682146	6.23121e+06	2990765
P00533,Epidermal growth factor receptor OS=Homo sapiens GN=EGFR	R.NLQEILHGAVR.F	625.352	2	2766	-0.00503	62.22	3783629	1.50605e+06	4.30951e+06	1.5812e+06	3.91641e+06	1383450
P00533,Epidermal growth factor receptor OS=Homo sapiens GN=EGFR	R.NLQEILHGAVR.F	417.237	3	2771	-0.003578	40.88	1426268	457244	1.52577e+06	590524	1.55975e+06	568314
P00533,Epidermal growth factor receptor OS=Homo sapiens GN=EGFR	R.NYVVTDHGSCVR.A	703.827	2	1421	-0.001979	80.77	2242515	1.08415e+06	2.27646e+06	1073573	2.33862e+06	967780
P00533,Epidermal growth factor receptor OS=Homo sapiens GN=EGFR	R.TDLHAFENLEIIR.G	524.277	3	3327	-0.006156	59.74	5065254	1.67568e+06	5292833	2090895	5413484	1788448
P00533,Epidermal growth factor receptor OS=Homo sapiens GN=EGFR	R.TDLHAFENLEIIR.G	785.915	2	3323	0.000203	45.6	2.51676e+06	1.61063e+06	2.94896e+06	1641405	2.77372e+06	1839060
P00533,Epidermal growth factor receptor OS=Homo sapiens GN=EGFR	R.YSSDPTGALTEDSIDDTFLPVPEYINQSVPK.R	1133.55	3	3886	0.028177	35.19	1.38434e+06	2323734	2.44503e+06	2.38034e+06	2.18127e+06	2.41728e+06
P02144,Myoglobin OS=Homo sapiens GN=MB	K.GHHEAEIKPLAQSHATK.H	464.245	4	1149	-0.004093	41.64	1634158	666545	322517	0	0	0
P02144,Myoglobin OS=Homo sapiens GN=MB	K.YKELGFQG.-	471.238	2	2082	-0.00439	44.95	7.71463e+06	5.05946e+06	7.02628e+06	1.00088e+06	1.1697e+07	512267
P02545,Prelamin-A/C OS=Homo sapiens GN=LMNA	K.AAYEAELGDAR.K	583.274	2	1846	-0.007289	66.91	982286	1.03065e+06	960884	1086162	1.04908e+06	1.10994e+06
P02545,Prelamin-A/C OS=Homo sapiens GN=LMNA	R.AQHEDQVEQYKK.E	751.862	2	724	-0.005915	46.42	0	0	0	199825	0	172802
P02545,Prelamin-A/C OS=Homo sapiens GN=LMNA	R.AQHEDQVEQYKK.E	501.581	3	622	0.0046	41.35	0	0	296510	0	0	0
P02786,Transferrin receptor protein 1 OS=Homo sapiens GN=TFRC	K.AFTYINLDK.A	542.785	2	2727	-0.004405	39.72	3952884	2438843	4.00274e+06	2730290	4092294	2889081
P02786,Transferrin receptor protein 1 OS=Homo sapiens GN=TFRC	K.DENLALYVENQFR.E	805.891	2	3765	-0.005443	56.98	1400710	2.02455e+06	1.42045e+06	2.09768e+06	1.71922e+06	2622060
P02786,Transferrin receptor protein 1 OS=Homo sapiens GN=TFRC	K.DSAQNSVIIVDK.N	644.84	2	1980	-0.001658	76.17	3365215	1.97421e+06	3.54654e+06	2.35427e+06	4734963	2.83994e+06
P02786,Transferrin receptor protein 1 OS=Homo sapiens GN=TFRC	K.GFVEPDHYVVVGAQR.D	836.923	2	2497	-0.006145	99.12	2382620	1377009	2.5087e+06	1398232	2261405	1404169
P02786,Transferrin receptor protein 1 OS=Homo sapiens GN=TFRC	K.GFVEPDHYVVVGAQR.D	558.284	3	2489	-0.006949	51.27	7105512	3339256	6.8833e+06	3986972	6.9345e+06	4.36731e+06
P02786,Transferrin receptor protein 1 OS=Homo sapiens GN=TFRC	K.HPVTGQFLYQDSNWASK.V	989.473	2	2728	-0.006954	75.61	1.11024e+06	432684	1.48948e+06	463334	1.51505e+06	432906
P02786,Transferrin receptor protein 1 OS=Homo sapiens GN=TFRC	K.HPVTGQFLYQDSNWASK.V	659.985	3	2721	-0.005502	57.54	3457988	1.17022e+06	4.12792e+06	1399425	4322201	1448535
P02786,Transferrin receptor protein 1 OS=Homo sapiens GN=TFRC	K.LAQMFSDMVLK.D	641.828	2	3378	-0.004527	64.72	5.03368e+06	3.66044e+06	5.48005e+06	3543088	5.56782e+06	3.83038e+06
P02786,Transferrin receptor protein 1 OS=Homo sapiens GN=TFRC	K.LAVDEEENADNNTK.A	781.352	2	1408	-0.000529	101.7	2.58986e+06	1.57793e+06	3040257	2124118	3413995	2129457
P02786,Transferrin receptor protein 1 OS=Homo sapiens GN=TFRC	K.LDSTDFTGTIK.L	599.302	2	2397	-0.002681	59.94	3263109	1949987	3480352	2053127	3540882	2238535
P02786,Transferrin receptor protein 1 OS=Homo sapiens GN=TFRC	K.LFGNMEGDCPSDWK.T	828.344	2	2935	-0.001537	86.3	3320711	2.1261e+06	3.72504e+06	2195367	3787859	2.57228e+06
P02786,Transferrin receptor protein 1 OS=Homo sapiens GN=TFRC	K.LLNENSYVPR.E	602.817	2	2171	-0.005396	53.69	9839302	7.91053e+06	9673997	8.53808e+06	9.67157e+06	7767785
P02786,Transferrin receptor protein 1 OS=Homo sapiens GN=TFRC	K.LTHDVELNLDYER.Y	808.896	2	2532	-0.00735	47.91	1.30618e+06	749574	1110496	697739	801973	586312
P02786,Transferrin receptor protein 1 OS=Homo sapiens GN=TFRC	K.LTHDVELNLDYER.Y	539.6	3	2536	-0.006446	46.58	4257522	2461875	2.92522e+06	2.05486e+06	2727924	1821831
P02786,Transferrin receptor protein 1 OS=Homo sapiens GN=TFRC	K.SGVGTALLLK.L	479.799	2	2624	-0.001552	68.02	3728263	2.18785e+06	3755984	2479929	4.04828e+06	2.48436e+06
P02786,Transferrin receptor protein 1 OS=Homo sapiens GN=TFRC	K.VSASPLLYTLIEK.T	717.414	2	3689	-0.004863	100.79	5.21719e+06	3008071	5.33291e+06	2.94417e+06	5.65938e+06	3395509
P02786,Transferrin receptor protein 1 OS=Homo sapiens GN=TFRC	R.EAGSQKDENLALYVENQFR.E	1106.03	2	3390	-0.010677	93.61	1176891	905939	1.30704e+06	1.19612e+06	1.20026e+06	1189306
P02786,Transferrin receptor protein 1 OS=Homo sapiens GN=TFRC	R.LTTDFGNAEK.T	548.268	2	1757	-0.003795	50.82	5295739	5.55506e+06	6.70762e+06	4.0889e+06	5.90654e+06	4.11226e+06
P02786,Transferrin receptor protein 1 OS=Homo sapiens GN=TFRC	R.LVYLVENPGGYVAYSK.A	886.465	2	3063	-0.004328	102.46	2.38224e+06	1.58355e+06	2.47463e+06	1.75088e+06	2.71249e+06	1.93047e+06
P02786,Transferrin receptor protein 1 OS=Homo sapiens GN=TFRC	R.QVDGDNSHVEMK.L	679.801	2	1010	-0.006221	47.65	386395	409286	690196	423034	509333	423366
P02786,Transferrin receptor protein 1 OS=Homo sapiens GN=TFRC	R.SAFSNLFGGEPLSYTR.F	873.428	2	3720	-2.5e-05	87.65	2.25454e+06	1.37585e+06	2.65304e+06	1402648	2695728	1.80849e+06
P02786,Transferrin receptor protein 1 OS=Homo sapiens GN=TFRC	R.SSGLPNIPVQTISR.A	734.907	2	2768	-0.005977	58.88	6468520	3.88754e+06	7761998	4156673	8196687	4.57665e+06
P02786,Transferrin receptor protein 1 OS=Homo sapiens GN=TFRC	R.VEYHFLSPYVSPK.E	522.603	3	2833	-0.005868	56.87	3944552	2390880	4479609	2.71225e+06	4606772	2857663
P02786,Transferrin receptor protein 1 OS=Homo sapiens GN=TFRC	R.YNSQLLSFVR.D	613.828	2	3168	-0.004054	54.6	2492812	1323875	2.76596e+06	1.50512e+06	2779894	1.49912e+06
P04843,Dolichyl-diphosphooligosaccharide--protein glycosyltransferase subunit 1 OS=Homo sapiens GN=RPN1	K.LPVALDPGAK.I	490.791	2	2218	-0.003047	37.15	2481780	2218398	2.39091e+06	2363180	2.20867e+06	2.49086e+06
P04843,Dolichyl-diphosphooligosaccharide--protein glycosyltransferase subunit 1 OS=Homo sapiens GN=RPN1	K.NIEIDSPYEISR.A	718.353	2	2668	-0.007534	68.21	2.36642e+06	2.68855e+06	2512504	3.09606e+06	2.6589e+06	3.44443e+06
P04843,Dolichyl-diphosphooligosaccharide--protein glycosyltransferase subunit 1 OS=Homo sapiens GN=RPN1	K.TILPAAAQDVYYR.D	740.891	2	2815	-0.004604	54.66	892122	993111	1050772	1204636	1.033e+06	1419541
P04843,Dolichyl-diphosphooligosaccharide--protein glycosyltransferase subunit 1 OS=Homo sapiens GN=RPN1	R.ATSFLLALEPELEAR.L	830.448	2	3891	-0.006938	78.69	3.86531e+06	4626828	3834753	4.6189e+06	4.23035e+06	5141361
P04844,Dolichyl-diphosphooligosaccharide--protein glycosyltransferase subunit 2 OS=Homo sapiens GN=RPN2	K.EETVLATVQALQTASHLSQQADLR.S	870.452	3	3780	-0.011758	63.55	540642	855202	566912	1.06318e+06	642842	985038
P04844,Dolichyl-diphosphooligosaccharide--protein glycosyltransferase subunit 2 OS=Homo sapiens GN=RPN2	K.ISTEVGITNVDLSTVDKDQSIAPK.T	844.109	3	2930	-0.012916	55.37	1868759	3.60426e+06	2448460	4.18577e+06	2.26988e+06	4417933
P04844,Dolichyl-diphosphooligosaccharide--protein glycosyltransferase subunit 2 OS=Homo sapiens GN=RPN2	K.TGQEVVFVAEPDNK.N	766.878	2	2286	-0.009928	46.34	1246693	1960543	1.38735e+06	2.31519e+06	1378692	2424409
P04844,Dolichyl-diphosphooligosaccharide--protein glycosyltransferase subunit 2 OS=Homo sapiens GN=RPN2	R.LQVTNVLSQPLTQATVK.L	920.525	2	3164	-0.010706	102.06	688202	1.64724e+06	873214	1.69611e+06	839727	1.83857e+06
P04844,Dolichyl-diphosphooligosaccharide--protein glycosyltransferase subunit 2 OS=Homo sapiens GN=RPN2	R.SIVEEIEDLVAR.L	686.867	2	4008	-0.005321	76.85	1406943	2.78917e+06	1.71443e+06	2.8975e+06	1627558	3.43382e+06
P04844,Dolichyl-diphosphooligosaccharide--protein glycosyltransferase subunit 2 OS=Homo sapiens GN=RPN2	R.YHVPVVVVPEGSASDTHEQAILR.L	835.098	3	2774	-0.013907	46.51	1.00397e+06	1832667	1079928	1846833	997764	1.73218e+06
P04844,Dolichyl-diphosphooligosaccharide--protein glycosyltransferase subunit 2 OS=Homo sapiens GN=RPN2	R.YIANTVELR.V	539.795	2	2095	-0.006663	44.6	1.04659e+06	2.25819e+06	1.06784e+06	2.08114e+06	1242308	2.07761e+06
P05023,Sodium/potassium-transporting ATPase subunit alpha-1 OS=Homo sapiens GN=ATP1A1	K.EQPLDEELKDAFQNAYLELGGLGER.V	945.461	3	4043	-0.015433	47.34	841329	1008721	1.00378e+06	1.0783e+06	1.13447e+06	1.23215e+06
P05023,Sodium/potassium-transporting ATPase subunit alpha-1 OS=Homo sapiens GN=ATP1A1	K.GVGIISEGNETVEDIAAR.L	915.464	2	3056	-0.00323	124.75	1695345	2.22791e+06	2.10369e+06	2.24395e+06	1986846	2474104
P05023,Sodium/potassium-transporting ATPase subunit alpha-1 OS=Homo sapiens GN=ATP1A1	K.IVEIPFNSTNK.Y	631.341	2	2582	-0.004787	38.38	997354	1013173	1058110	1270642	1066145	1341461
P05023,Sodium/potassium-transporting ATPase subunit alpha-1 OS=Homo sapiens GN=ATP1A1	K.TSATWLALSR.I	553.301	2	2850	-0.005611	45.51	1.09458e+06	1550627	1140149	1.66553e+06	1203346	1686708
P05023,Sodium/potassium-transporting ATPase subunit alpha-1 OS=Homo sapiens GN=ATP1A1	K.VDNSSLTGESEPQTR.S	810.378	2	1485	-0.00288	86.92	1020247	1286948	1240392	1.42327e+06	1448612	1396970
P05023,Sodium/potassium-transporting ATPase subunit alpha-1 OS=Homo sapiens GN=ATP1A1	K.YGTDLSR.G	406.199	2	1204	-0.002987	44.61	1135344	1099434	672213	1.30933e+06	1.17041e+06	1.35482e+06
P05165,Propionyl-CoA carboxylase alpha chain, mitochondrial OS=Homo sapiens GN=PCCA	K.FLSDVYPDGFK.G	644.314	2	2968	-0.005305	66.84	5603401	6.66297e+06	6.75408e+06	7336852	6960634	7669924
P05165,Propionyl-CoA carboxylase alpha chain, mitochondrial OS=Homo sapiens GN=PCCA	K.KAEVNTIPGFDGVVK.D	787.43	2	2633	-0.00622	93.22	2270150	2.86554e+06	2.85216e+06	3173632	2.58493e+06	3.26963e+06
P05165,Propionyl-CoA carboxylase alpha chain, mitochondrial OS=Homo sapiens GN=PCCA	K.LITYGSDR.T	462.742	2	1510	-0.002513	38.2	4936788	6.07946e+06	4994750	6.42685e+06	6008300	6.01527e+06
P05165,Propionyl-CoA carboxylase alpha chain, mitochondrial OS=Homo sapiens GN=PCCA	K.TVAIHSDVDASSVHVK.M	555.623	3	1801	-0.006751	60.01	7.03377e+06	7.10556e+06	6.01991e+06	5562766	4.56075e+06	4.22643e+06
P05165,Propionyl-CoA carboxylase alpha chain, mitochondrial OS=Homo sapiens GN=PCCA	K.VVEEAPSIFLDAETR.R	838.428	2	3215	-0.004191	80.42	6677589	7.68096e+06	7.59144e+06	8527418	7646306	9.01424e+06
P05165,Propionyl-CoA carboxylase alpha chain, mitochondrial OS=Homo sapiens GN=PCCA	K.YSSAGTVEFLVDSK.K	751.87	2	2982	-0.004116	119.02	1939790	2345839	1.87421e+06	1.91805e+06	1657842	1641809
P05165,Propionyl-CoA carboxylase alpha chain, mitochondrial OS=Homo sapiens GN=PCCA	R.AQAVHPGYGFLSENK.E	809.403	2	2321	-0.003093	76.42	1.9573e+06	2.26184e+06	2.2149e+06	2533960	2274443	2376342
P05165,Propionyl-CoA carboxylase alpha chain, mitochondrial OS=Homo sapiens GN=PCCA	R.AQAVHPGYGFLSENK.E	539.937	3	2332	-0.006952	38.87	4.6191e+06	4977206	4952460	5014166	5.01651e+06	5956745
P05165,Propionyl-CoA carboxylase alpha chain, mitochondrial OS=Homo sapiens GN=PCCA	R.HIEIQVLGDK.H	576.321	2	2314	-0.006953	53.65	4714622	2.45772e+06	4802582	2491045	4800677	2450842
P05165,Propionyl-CoA carboxylase alpha chain, mitochondrial OS=Homo sapiens GN=PCCA	R.IAWDDEETR.D	567.755	2	1985	-0.003565	42.1	2.47559e+06	2.40903e+06	2235318	2.65554e+06	2161445	3.16067e+06
P05165,Propionyl-CoA carboxylase alpha chain, mitochondrial OS=Homo sapiens GN=PCCA	R.LSQYQEPIHLPGVR.V	546.297	3	2767	-0.005577	37.55	7.43457e+06	5.63188e+06	1.1828e+07	6.76215e+06	31397850	8.50198e+06
P05165,Propionyl-CoA carboxylase alpha chain, mitochondrial OS=Homo sapiens GN=PCCA	R.LSSQEAASSFGDDR.L	735.326	2	1870	-0.005823	127.52	7.05247e+06	8416796	8.04058e+06	9265927	7.93556e+06	8.70396e+06
P05165,Propionyl-CoA carboxylase alpha chain, mitochondrial OS=Homo sapiens GN=PCCA	R.MADALDNYVIR.G	640.816	2	2865	-0.004909	75.47	4196822	5.33753e+06	4.88351e+06	5.84172e+06	4978519	6240842
P05165,Propionyl-CoA carboxylase alpha chain, mitochondrial OS=Homo sapiens GN=PCCA	R.MPVIKPDIANWELSVK.L	614.004	3	3390	-0.006341	67.29	3020732	3771883	3074452	3834350	3.14153e+06	4369364
P05165,Propionyl-CoA carboxylase alpha chain, mitochondrial OS=Homo sapiens GN=PCCA	R.VDSGIQPGSDISIYYDPMISK.L	1143.05	2	3390	-0.005809	95.91	2453354	2579244	3176459	2846377	3352634	3.18462e+06
P05362,Intercellular adhesion molecule 1 OS=Homo sapiens GN=ICAM1	K.ASVSVTAEDEGTQR.L	725.343	2	1469	-0.003688	81.94	2.07451e+06	1.04137e+06	2.26607e+06	760998	1.94793e+06	681931
P05362,Intercellular adhesion molecule 1 OS=Homo sapiens GN=ICAM1	K.DGTFPLPIGESVTVTR.D	844.944	2	3379	-0.00474	42.68	2.98483e+06	1197068	3.33356e+06	1349551	3588799	1346034
P05362,Intercellular adhesion molecule 1 OS=Homo sapiens GN=ICAM1	K.LLGIETPLPK.K	540.834	2	3044	-0.004633	46.78	4.6587e+06	1.05341e+06	5500473	3770276	5321878	2240766
P05362,Intercellular adhesion molecule 1 OS=Homo sapiens GN=ICAM1	R.DLEGTYLCR.A	563.761	2	2320	-0.005275	42.02	1851033	647464	1.91094e+06	766993	1.94564e+06	733894
P05362,Intercellular adhesion molecule 1 OS=Homo sapiens GN=ICAM1	R.EPAVGEPAEVTTTVLVR.R	884.476	2	2821	-0.003597	93.42	2.42322e+06	877428	2808816	919910	2.6161e+06	994169
P05362,Intercellular adhesion molecule 1 OS=Homo sapiens GN=ICAM1	R.VELAPLPSWQPVGK.D	760.925	2	3289	-0.005289	67.02	3.55881e+06	1.36276e+06	4.33813e+06	1554270	4.24732e+06	1.54726e+06
P05556,Integrin beta-1 OS=Homo sapiens GN=ITGB1	K.FCECDNFNCDR.S	768.767	2	1860	-0.003901	75.68	3367945	346349	4.16793e+06	397332	3907424	350464
P05556,Integrin beta-1 OS=Homo sapiens GN=ITGB1	K.GEVFNELVGK.Q	546.289	2	2679	-0.002544	49.48	6.76212e+07	5.74629e+06	6.82974e+07	6.33411e+06	69048882	6476328
P05556,Integrin beta-1 OS=Homo sapiens GN=ITGB1	K.KGCPPDDIENPR.G	699.325	2	1243	-0.005641	69.26	2321441	289704	2.9955e+06	204670	2730664	224818
P05556,Integrin beta-1 OS=Homo sapiens GN=ITGB1	K.KGCPPDDIENPR.G	466.553	3	1259	-0.00367	44.58	6.54797e+06	571154	6.42448e+06	653670	6602258	574899
P05556,Integrin beta-1 OS=Homo sapiens GN=ITGB1	K.LKPEDITQIQPQQLVLR.L	1010.08	2	3231	-0.005457	102.37	1.13857e+07	1041499	14540190	1.27205e+06	12276204	1.23743e+06
P05556,Integrin beta-1 OS=Homo sapiens GN=ITGB1	K.LKPEDITQIQPQQLVLR.L	673.722	3	3221	-0.008278	61.7	5.28936e+07	4.96772e+06	5.78269e+07	5440939	5.83754e+07	5.54184e+06
P05556,Integrin beta-1 OS=Homo sapiens GN=ITGB1	K.LSEGVTISYK.S	548.796	2	2156	-0.003077	63.12	13640647	1.00862e+06	10174033	961671	7654476	524454
P05556,Integrin beta-1 OS=Homo sapiens GN=ITGB1	K.LSENNIQTIFAVTEEFQPVYK.E	1235.62	2	3947	-0.012661	93.63	30628285	3647816	46920674	3.65934e+06	4.62572e+07	4.22843e+06
P05556,Integrin beta-1 OS=Homo sapiens GN=ITGB1	K.LSENNIQTIFAVTEEFQPVYK.E	824.086	3	3949	-0.005104	58.71	11375076	1260257	15894674	1204121	1.46749e+07	1400277
P05556,Integrin beta-1 OS=Homo sapiens GN=ITGB1	K.NVLSLTNK.G	444.76	2	1985	-0.002086	46.97	4.18393e+07	3.68454e+06	41038520	4.04053e+06	40506503	3.67286e+06
P05556,Integrin beta-1 OS=Homo sapiens GN=ITGB1	K.SAVTTVVNPK.Y	508.291	2	1550	-0.003979	62.09	7.85458e+07	8399272	8.38933e+07	7915912	9.56132e+07	7.28732e+06
P05556,Integrin beta-1 OS=Homo sapiens GN=ITGB1	K.SLGTDLMNEMR.R	633.792	2	3189	-0.004345	91.01	2.34948e+07	1.94296e+06	25636466	2.01411e+06	25539301	2316637
P05556,Integrin beta-1 OS=Homo sapiens GN=ITGB1	K.WDTGENPIYK.S	611.788	2	2303	-0.004603	50.84	5.46171e+07	4.62917e+06	57823050	5353111	6.07836e+07	4.91565e+06
P05556,Integrin beta-1 OS=Homo sapiens GN=ITGB1	R.AEDYPIDLYYLMDLSYSMK.D	1165.53	2	4054	-0.009333	122.26	2.31573e+06	445334	3.81702e+06	447046	3771301	533395
P05556,Integrin beta-1 OS=Homo sapiens GN=ITGB1	R.AEDYPIDLYYLMDLSYSMKDDLENVK.S	1572.23	2	4060	6.6e-05	107.72	408494	0	1.07322e+06	0	749186	0
P05556,Integrin beta-1 OS=Homo sapiens GN=ITGB1	R.AEDYPIDLYYLMDLSYSMKDDLENVK.S	1048.48	3	4058	-0.019173	102.48	11016184	1.31496e+06	17189730	1371832	15826854	1.50586e+06
P05556,Integrin beta-1 OS=Homo sapiens GN=ITGB1	R.CDDLEALK.K	482.224	2	1907	-0.003641	57.81	6.81373e+06	421480	6956786	703746	6.99545e+06	596084
P05556,Integrin beta-1 OS=Homo sapiens GN=ITGB1	R.DKLPQPVQPDPVSHCK.E	922.966	2	1760	-0.007381	80.27	8.46703e+06	970901	12765492	1101768	13225162	1.00118e+06
P05556,Integrin beta-1 OS=Homo sapiens GN=ITGB1	R.DKLPQPVQPDPVSHCK.E	615.646	3	1758	-0.009285	70.75	6.68437e+07	6.05381e+06	72428480	6.71055e+06	7.59754e+07	6.77652e+06
P05556,Integrin beta-1 OS=Homo sapiens GN=ITGB1	R.DKLPQPVQPDPVSHCK.E	461.986	4	1759	-0.009115	44.8	14022518	2214634	14345406	2.18063e+06	15971288	2417879
P05556,Integrin beta-1 OS=Homo sapiens GN=ITGB1	R.DNTNEIYSGK.F	570.76	2	1374	-0.00326	49.18	1.06116e+07	880896	1.16643e+07	1.08843e+06	1.22726e+07	914264
P05556,Integrin beta-1 OS=Homo sapiens GN=ITGB1	R.GICECGVCK.C	541.723	2	1223	-0.003626	40.49	1.18616e+07	1051455	11598544	1112412	12395625	1.19288e+06
P05556,Integrin beta-1 OS=Homo sapiens GN=ITGB1	R.HCECSTDEVNSEDMDAYCR.K	1189.42	2	1874	-0.003748	123.97	4.12901e+06	1145135	6.63331e+06	386737	6.59643e+06	457052
P05556,Integrin beta-1 OS=Homo sapiens GN=ITGB1	R.HCECSTDEVNSEDMDAYCR.K	793.283	3	1870	-0.007546	76.32	14310807	1175908	1.65803e+07	1.21385e+06	1.68617e+07	1.36991e+06
P05556,Integrin beta-1 OS=Homo sapiens GN=ITGB1	R.IGFGSFVEK.T	492.261	2	2861	-0.004358	77.06	82120746	7197808	8.36577e+07	7366908	86334622	7841139
P05556,Integrin beta-1 OS=Homo sapiens GN=ITGB1	R.SGEPQTFTLK.F	554.286	2	2073	-0.003809	56.77	43315657	3616360	4.33963e+07	3543550	4.6568e+07	3611667
P06748,Nucleophosmin OS=Homo sapiens GN=NPM1	R.MTDQEAIQDLWQWR.K	910.423	2	3874	-0.005245	81.7	2.81896e+06	3.06222e+06	3274837	3438926	3382745	3.8775e+06
P06756,Integrin alpha-V OS=Homo sapiens GN=ITGAV	R.FGSAIAPLGDLDQDGFNDIAIAAPYGGEDKK.G	1055.85	3	3807	-0.002847	74.35	1725152	869944	2.25929e+06	1121588	2.558e+06	1.13033e+06
P07305,Histone H1.0 OS=Homo sapiens GN=H1F0	K.VGENADSQIK.L	530.766	2	1048	-0.001354	72.64	2.66762e+06	4888018	3.39299e+06	6.10565e+06	2707038	6082662
P07305,Histone H1.0 OS=Homo sapiens GN=H1F0	K.YSDMIVAAIQAEK.N	719.863	2	3122	-0.005687	112.27	2.46819e+06	4957597	2.76557e+06	5392628	2.7154e+06	5.09569e+06
P07814,Bifunctional glutamate/proline--tRNA ligase OS=Homo sapiens GN=EPRS	K.NQGGGLSSSGAGEGQGPK.K	794.368	2	1109	-0.006221	98.53	558916	841602	336868	751052	842673	746526
P07814,Bifunctional glutamate/proline--tRNA ligase OS=Homo sapiens GN=EPRS	K.VASQGEVVR.K	472.761	2	903	-0.00201	57.74	952884	1.17413e+06	1120402	1.66167e+06	1255292	1693058
P07814,Bifunctional glutamate/proline--tRNA ligase OS=Homo sapiens GN=EPRS	R.VAVQGDVVR.E	471.769	2	1484	-0.006403	47.37	1.08657e+06	1587042	1073459	1703888	1.20273e+06	1.47184e+06
P08195,4F2 cell-surface antigen heavy chain OS=Homo sapiens GN=SLC3A2	K.ADLLLSTQPGREEGSPLELER.L	770.737	3	3068	0.00199	41.65	1878363	1701646	2.18324e+06	2.04616e+06	2237090	2.0238e+06
P08195,4F2 cell-surface antigen heavy chain OS=Homo sapiens GN=SLC3A2	K.GQSEDPGSLLSLFR.R	753.38	2	3859	-0.006221	88.8	1.39277e+06	1150053	1.60239e+06	1.33977e+06	1.7375e+06	1546899
P08195,4F2 cell-surface antigen heavy chain OS=Homo sapiens GN=SLC3A2	K.VAEDEAEAAAAAK.F	623.299	2	1428	-0.004695	97.06	1755782	1708032	1987666	1746786	1897267	1.57753e+06
P08195,4F2 cell-surface antigen heavy chain OS=Homo sapiens GN=SLC3A2	R.IGDLQAFQGHGAGNLAGLK.G	622.996	3	2878	-0.007789	48.4	1.53512e+06	1216913	1.57538e+06	1413438	1869966	1628951
P08670,Vimentin OS=Homo sapiens GN=VIM	K.ILLAELEQLK.G	585.357	2	3426	-0.006266	67.14	3533928	3388679	3.98154e+06	3.35538e+06	4006201	3919020
P08670,Vimentin OS=Homo sapiens GN=VIM	R.DGQVINETSQHHDDLE.-	918.9	2	1711	-0.005976	38.68	1124194	1152025	1473251	1158011	1439529	1116375
P08670,Vimentin OS=Homo sapiens GN=VIM	R.EMEENFAVEAANYQDTIGR.L	1093.98	2	3106	-0.007792	106.05	1.29527e+06	1664256	1.60594e+06	1.78388e+06	1.51129e+06	2.04267e+06
P08670,Vimentin OS=Homo sapiens GN=VIM	R.KVESLQEEIAFLK.K	767.428	2	3253	-0.002711	99.85	2068007	1923705	2533947	2266192	2.31245e+06	2264724
P08670,Vimentin OS=Homo sapiens GN=VIM	R.QDVDNASLAR.I	544.77	2	1255	-0.000177	71.31	1.82507e+06	1502301	1919757	1.62917e+06	2.20481e+06	1646114
P08670,Vimentin OS=Homo sapiens GN=VIM	R.QQYESVAAK.N	512.257	2	1003	-0.00291	47.01	1216516	1294781	1.60779e+06	1578634	1.46429e+06	1554531
P08670,Vimentin OS=Homo sapiens GN=VIM	R.SLYASSPGGVYATR.S	714.857	2	2121	-0.005901	64.92	1640564	1568018	2074144	1.89353e+06	2.26777e+06	1.71044e+06
P09651,Heterogeneous nuclear ribonucleoprotein A1 OS=Homo sapiens GN=HNRNPA1	K.IEVIEIMTDR.G	609.822	2	3214	-0.003429	63.68	1859332	2315445	1.9144e+06	2417444	1.9047e+06	2491303
P09651,Heterogeneous nuclear ribonucleoprotein A1 OS=Homo sapiens GN=HNRNPA1	K.LFIGGLSFETTDESLR.S	892.954	2	3743	-0.006435	114.06	912524	1562280	1369265	1.6828e+06	1.29946e+06	1.74807e+06
P09651,Heterogeneous nuclear ribonucleoprotein A1 OS=Homo sapiens GN=HNRNPA1	K.SESPKEPEQLR.K	433.889	3	1217	-0.002235	38.76	3.81621e+06	4978837	3210435	4983204	3498939	4942927
P09651,Heterogeneous nuclear ribonucleoprotein A1 OS=Homo sapiens GN=HNRNPA1	R.EDSQRPGAHLTVK.K	719.377	2	1169	0.003025	51.61	1466858	2.63629e+06	1.97654e+06	2.78864e+06	2131187	2.85331e+06
P09651,Heterogeneous nuclear ribonucleoprotein A1 OS=Homo sapiens GN=HNRNPA1	R.EDSQRPGAHLTVK.K	479.919	3	1171	-0.002998	37.19	7.72455e+06	10003203	6.33097e+06	9.69383e+06	7836608	9653685
P09651,Heterogeneous nuclear ribonucleoprotein A1 OS=Homo sapiens GN=HNRNPA1	R.GFAFVTFDDHDSVDK.I	850.384	2	3116	0.000173	68.94	1975080	2780122	2377099	3.06242e+06	2118273	2732639
P09651,Heterogeneous nuclear ribonucleoprotein A1 OS=Homo sapiens GN=HNRNPA1	R.NQGGYGGSSSSSSYGSGR.R	847.852	2	1114	-0.002787	156.93	1068340	1555496	908199	1.78189e+06	1562904	1.60749e+06
P11388,DNA topoisomerase 2-alpha OS=Homo sapiens GN=TOP2A	K.EDLATFIEELEAVEAK.E	903.951	2	4050	-0.006373	90.46	918657	1445138	1069315	1.57793e+06	1066757	1732871
P11388,DNA topoisomerase 2-alpha OS=Homo sapiens GN=TOP2A	K.IFDEIIVNAADNK.V	731.381	2	3138	-0.004527	106.83	1399748	2.11185e+06	1.45375e+06	2234210	1.3978e+06	2.3231e+06
P11388,DNA topoisomerase 2-alpha OS=Homo sapiens GN=TOP2A	K.TLAVSGLGVVGR.D	564.838	2	2672	-0.005657	53.52	903022	1498136	1.02016e+06	1503063	1.02643e+06	1.71386e+06
P11388,DNA topoisomerase 2-alpha OS=Homo sapiens GN=TOP2A	R.FLEEFITPIVK.V	668.38	2	3674	-0.003977	51	896628	1.25373e+06	958620	1345253	1.0903e+06	1.45205e+06
P11498,Pyruvate carboxylase, mitochondrial OS=Homo sapiens GN=PC	K.ASPSPTDPVVPAVPIGPPPAGFR.D	1113.6	2	3279	-0.008113	68.77	2339750	2.88096e+06	2.94519e+06	3.13079e+06	2890866	3422119
P11498,Pyruvate carboxylase, mitochondrial OS=Homo sapiens GN=PC	K.AYVEANQMLGDLIK.V	782.902	2	3489	-0.008098	104.28	2444073	2.80833e+06	2117188	2.63721e+06	2.60747e+06	3288839
P11498,Pyruvate carboxylase, mitochondrial OS=Homo sapiens GN=PC	K.QVGYENAGTVEFLVDR.H	898.941	2	3174	-0.007044	89.44	1.11392e+06	1657953	1536208	1702849	1378458	1712218
P11498,Pyruvate carboxylase, mitochondrial OS=Homo sapiens GN=PC	K.VVEIAPAAHLDPQLR.T	814.955	2	2649	-0.008724	84.99	1.63418e+06	1.97362e+06	2022915	2123894	1.71927e+06	2041488
P11498,Pyruvate carboxylase, mitochondrial OS=Homo sapiens GN=PC	K.YSLQYYMGLAEELVR.A	917.952	2	4047	-0.006845	105.2	531174	1106791	869800	1238640	884736	1.3258e+06
P11498,Pyruvate carboxylase, mitochondrial OS=Homo sapiens GN=PC	R.AEAEAQAEELSFPR.S	774.366	2	2540	-0.007945	109.43	7.93471e+06	8163007	7665567	8.64413e+06	7782830	9062312
P11498,Pyruvate carboxylase, mitochondrial OS=Homo sapiens GN=PC	R.DAHQSLLATR.V	556.294	2	1578	-0.005428	41.52	5138888	7.38752e+06	5465582	6790696	6099956	8184234
P11498,Pyruvate carboxylase, mitochondrial OS=Homo sapiens GN=PC	R.ELIPNIPFQMLLR.G	792.45	2	4015	-0.005138	35.32	760076	1.65098e+06	885914	1658035	1056583	1858902
P11498,Pyruvate carboxylase, mitochondrial OS=Homo sapiens GN=PC	R.GANAVGYTNYPDNVVFK.F	914.943	2	2803	-0.008586	98.47	3446665	4.14087e+06	4428753	4497867	4120006	5028796
P11498,Pyruvate carboxylase, mitochondrial OS=Homo sapiens GN=PC	R.HGEEVTPEDVLSAAMYPDVFAHFK.D	897.088	3	3935	-0.011527	89.2	1001813	1.64858e+06	2.0802e+06	1052823	1783880	862409
P11498,Pyruvate carboxylase, mitochondrial OS=Homo sapiens GN=PC	R.LDNASAFQGAVISPHYDSLLVK.V	782.408	3	3284	-0.004799	80.94	4.48377e+06	3.5915e+06	4814871	3704306	5.00377e+06	4.2839e+06
P11498,Pyruvate carboxylase, mitochondrial OS=Homo sapiens GN=PC	R.VEGRPGASLPPLDLQALEK.E	664.035	3	3233	-0.005456	52.46	3.34242e+06	4112543	3.51202e+06	4.38781e+06	3351089	4.29992e+06
P11498,Pyruvate carboxylase, mitochondrial OS=Homo sapiens GN=PC	R.VFDYSEYWEGAR.G	761.333	2	3116	-0.006464	98.87	5.0747e+06	7091683	6079631	7.22651e+06	5814295	7920898
P11498,Pyruvate carboxylase, mitochondrial OS=Homo sapiens GN=PC	R.VVHSYEELEENYTR.A	884.409	2	2273	-0.007913	76.3	1242642	1549262	1336755	1487400	1335917	1467304
P11717,Cation-independent mannose-6-phosphate receptor OS=Homo sapiens GN=IGF2R	K.DGAGNSFDLSSLSR.Y	713.331	2	2818	-0.006235	75.04	1.52702e+06	1343399	1845321	1.49421e+06	1734799	1.60017e+06
P11717,Cation-independent mannose-6-phosphate receptor OS=Homo sapiens GN=IGF2R	K.GTADAFIVR.F	475.256	2	2237	-0.004496	61.62	1.88712e+06	2.06513e+06	2120261	2234446	2.01833e+06	2.35219e+06
P11717,Cation-independent mannose-6-phosphate receptor OS=Homo sapiens GN=IGF2R	K.LSSDVCPTSDK.S	604.775	2	1244	-0.003704	55.74	1488756	1695680	1628153	1.61848e+06	1621260	1.82942e+06
P11717,Cation-independent mannose-6-phosphate receptor OS=Homo sapiens GN=IGF2R	K.VPIDGPPIDIGR.V	624.848	2	2709	-0.006145	51.5	1886080	2.11264e+06	2072397	2.2403e+06	2089057	2112501
P11717,Cation-independent mannose-6-phosphate receptor OS=Homo sapiens GN=IGF2R	R.HAEPEQNWEAVDGSQTETEKK.H	805.032	3	1770	-0.008814	75.02	2.32322e+06	2507320	2570976	2638754	2.73476e+06	2526508
P11717,Cation-independent mannose-6-phosphate receptor OS=Homo sapiens GN=IGF2R	R.NAQSNALQER.E	565.777	2	1033	-0.009014	54.57	1.69509e+06	2096358	2266673	2.57841e+06	1829648	2.78145e+06
P11717,Cation-independent mannose-6-phosphate receptor OS=Homo sapiens GN=IGF2R	R.TYHSVGDSVLR.S	411.877	3	1750	-0.004555	35.37	1139837	1.40696e+06	1417229	1536199	1561042	1.71264e+06
P11717,Cation-independent mannose-6-phosphate receptor OS=Homo sapiens GN=IGF2R	R.YDLSALVR.H	468.759	2	2921	-0.004832	41.75	1139938	1189242	1191836	1282734	1278694	1.48749e+06
P13639,Elongation factor 2 OS=Homo sapiens GN=EEF2	K.EGIPALDNFLDKL.-	722.889	2	4035	0.001867	40.9	1.65326e+06	2137428	2022354	2.22602e+06	2115404	2619956
P13639,Elongation factor 2 OS=Homo sapiens GN=EEF2	K.GEGQLGPAER.A	507.252	2	1166	-0.003917	40.21	1.75017e+06	2271263	1483533	2264403	1894606	2.27646e+06
P13639,Elongation factor 2 OS=Homo sapiens GN=EEF2	K.STAISLFYELSENDLNFIK.Q	1102.56	2	4067	0.004156	72.43	489793	790264	845265	1.09325e+06	707280	893106
P13639,Elongation factor 2 OS=Homo sapiens GN=EEF2	K.YEWDVAEAR.K	569.76	2	2453	-0.003962	51.18	1628867	2181816	1.81338e+06	2438128	1.90932e+06	2520870
P13639,Elongation factor 2 OS=Homo sapiens GN=EEF2	M.VNFTVDQIR.A	546.294	2	2495	-0.003046	52.28	1687851	1537411	1619702	1934754	1.61072e+06	2001214
P13639,Elongation factor 2 OS=Homo sapiens GN=EEF2	R.ALLELQLEPEELYQTFQR.I	1110.58	2	3938	-0.007364	79.73	678090	1347543	1043112	1.46434e+06	1.00306e+06	1815553
P13639,Elongation factor 2 OS=Homo sapiens GN=EEF2	R.VFSGLVSTGLK.V	554.322	2	2731	-0.003595	55.52	915082	1.26182e+06	1.01893e+06	1525915	1.08754e+06	1.60766e+06
P13746,HLA class I histocompatibility antigen, A-11 alpha chain OS=Homo sapiens GN=HLA-A	K.WAAVVVPSGEEQR.Y	714.365	2	2432	-0.005168	58.43	2496006	1197216	2862171	1361383	2918961	1.43442e+06
P13746,HLA class I histocompatibility antigen, A-11 alpha chain OS=Homo sapiens GN=HLA-A	R.DGEDQTQDTELVETRPAGDGTFQK.W	879.732	3	2232	-0.010767	66.05	4661714	1933641	5.52708e+06	2350840	5728361	2410961
P13746,HLA class I histocompatibility antigen, A-11 alpha chain OS=Homo sapiens GN=HLA-A	R.FDSDAASQR.M	498.723	2	887	0.00066	73.52	2.20911e+06	996924	3585107	1.42001e+06	2799346	1.47357e+06
P13746,HLA class I histocompatibility antigen, A-11 alpha chain OS=Homo sapiens GN=HLA-A	R.FIAVGYVDDTQFVR.F	815.415	2	3239	-0.003749	106.44	4002907	1.65299e+06	4.46027e+06	1685539	4.11349e+06	1596907
P13746,HLA class I histocompatibility antigen, A-11 alpha chain OS=Homo sapiens GN=HLA-A	R.KWEAAHAAEQQR.A	475.57	3	1061	-0.006141	79.25	1112732	462014	852326	503186	1171838	518870
P13987,CD59 glycoprotein OS=Homo sapiens GN=CD59	K.AGLQVYNK.C	446.746	2	1536	-0.003154	54.66	4.7442e+06	2250115	5254406	2.28533e+06	6.1603e+06	2.03817e+06
P13987,CD59 glycoprotein OS=Homo sapiens GN=CD59	K.FEHCNFNDVTTR.L	513.89	3	1856	-0.008293	45.12	2.99197e+06	1.87991e+06	3062810	1.81458e+06	3.32071e+06	1.95485e+06
P14866,Heterogeneous nuclear ribonucleoprotein L OS=Homo sapiens GN=HNRNPL	K.IEYAKPTR.L	489.274	2	998	-0.001581	43.99	1816222	2877246	2.39863e+06	2.89526e+06	2137464	3103374
P14866,Heterogeneous nuclear ribonucleoprotein L OS=Homo sapiens GN=HNRNPL	K.ISRPGDSDDSR.S	602.779	2	453	-0.004923	39.73	0	0	1.63431e+06	555686	0	1.04789e+06
P14866,Heterogeneous nuclear ribonucleoprotein L OS=Homo sapiens GN=HNRNPL	K.NDQDTWDYTNPNLSGQGDPGSNPNKR.Q	964.09	3	2335	-0.008033	121.44	2.85651e+06	3.8367e+06	3181889	4358085	3664827	4728485
P14866,Heterogeneous nuclear ribonucleoprotein L OS=Homo sapiens GN=HNRNPL	R.SSSGLLEWESK.S	611.798	2	2714	-0.00558	59.06	2492115	3.24298e+06	2835817	3.48412e+06	2919091	3.54505e+06
P14866,Heterogeneous nuclear ribonucleoprotein L OS=Homo sapiens GN=HNRNPL	R.YYGGGSEGGR.A	501.718	2	692	0.000967	46.12	0	0	1298649	1568520	165868	1.57086e+06
P15144,Aminopeptidase N OS=Homo sapiens GN=ANPEP	K.DLMVLNDVYR.V	619.309	2	3223	-0.014613	41.33	2.7675e+06	1157747	3.1247e+06	1.35573e+06	3117028	1321588
P15144,Aminopeptidase N OS=Homo sapiens GN=ANPEP	K.DNEETGFGSGTR.A	635.269	2	1376	-0.003276	72.28	6.87745e+06	688912	7848982	756294	8478049	740210
P15144,Aminopeptidase N OS=Homo sapiens GN=ANPEP	K.DSQYEMDSEFEGELADDLAGFYR.S	1344.06	2	4008	-0.006129	142.5	1.33066e+06	834744	2.54847e+06	805814	2.73683e+06	1.02977e+06
P15144,Aminopeptidase N OS=Homo sapiens GN=ANPEP	K.EATDVIIIHSK.K	613.341	2	1932	-0.003933	63.85	3.97616e+06	1.78028e+06	4.19393e+06	1.57205e+06	3035923	1357770
P15144,Aminopeptidase N OS=Homo sapiens GN=ANPEP	K.EVVLQWFTENSK.-	740.375	2	3538	-0.004238	85.54	2.62059e+06	910481	2753913	1.00518e+06	2.42772e+06	1059504
P15144,Aminopeptidase N OS=Homo sapiens GN=ANPEP	K.QWMENPNNNPIHPNLR.S	658.648	3	2499	-0.010552	36.55	3310832	1.20277e+06	3356581	1.22768e+06	3.21402e+06	1.40903e+06
P15144,Aminopeptidase N OS=Homo sapiens GN=ANPEP	K.SDQIGLPDFNAGAMENWGLVTYR.E	1277.6	2	3920	-0.005534	108.94	1.54803e+06	627941	2.3154e+06	754588	2447955	947787
P15144,Aminopeptidase N OS=Homo sapiens GN=ANPEP	K.VVATTQMQAADAR.K	681.35	2	1514	0.009359	88.05	4347287	1999381	4908359	2.20486e+06	5.41519e+06	1.97138e+06
P15144,Aminopeptidase N OS=Homo sapiens GN=ANPEP	R.DHSAIPVINR.A	561.305	2	1907	-0.003824	47.72	5498973	1877704	5633686	2.26543e+06	5.58149e+06	2185332
P15144,Aminopeptidase N OS=Homo sapiens GN=ANPEP	R.FSTEYELQQLEQFK.K	895.433	2	3593	-0.006572	76.32	678660	293737	976913	368169	1137075	488872
P15144,Aminopeptidase N OS=Homo sapiens GN=ANPEP	R.FSTEYELQQLEQFKK.D	959.48	2	3181	-0.006433	54.3	1421127	1.82732e+06	1.87844e+06	2160216	1.77397e+06	2310743
P15144,Aminopeptidase N OS=Homo sapiens GN=ANPEP	R.GVGGSQPPDIDKTELVEPTEYLVVHLK.G	974.18	3	3608	-0.003715	46.97	931874	641730	1253895	451410	1148439	567300
P15144,Aminopeptidase N OS=Homo sapiens GN=ANPEP	R.MLSSFLSEDVFK.Q	701.848	2	3727	-0.003384	81.54	3.82041e+06	1.56048e+06	4064996	1739562	4350927	1819444
P15144,Aminopeptidase N OS=Homo sapiens GN=ANPEP	R.QQQDYWLIDVR.A	732.365	2	3339	-0.004436	52.96	2232822	911635	2465691	961632	2434288	975454
P15144,Aminopeptidase N OS=Homo sapiens GN=ANPEP	R.VMAVDALASSHPLSTPASEINTPAQISELFDAISYSK.G	1287.64	3	3974	-0.009376	126.01	2.08101e+06	1.29122e+06	2667251	1460436	2.92131e+06	1486385
P15144,Aminopeptidase N OS=Homo sapiens GN=ANPEP	R.YLSYTLNPDLIR.K	734.393	2	3267	-0.004831	68.5	3198008	1348221	3.64926e+06	1375455	3.77393e+06	1.58149e+06
P16070,CD44 antigen OS=Homo sapiens GN=CD44	K.ALSIGFETCR.Y	577.286	2	2625	-0.003246	66.26	1.08664e+07	6.60343e+06	11121749	7.04885e+06	1.16049e+07	7.03185e+06
P16070,CD44 antigen OS=Homo sapiens GN=CD44	K.ESSETPDQFMTADETR.N	922.383	2	2361	-0.006098	112.41	3.78495e+07	22809061	4.58467e+07	25603294	4.81491e+07	27296049
P16070,CD44 antigen OS=Homo sapiens GN=CD44	K.LVINSGNGAVEDR.K	672.347	2	1830	-0.005274	79.31	4.12234e+07	2.42209e+07	41338534	2.48584e+07	46331823	26056904
P16070,CD44 antigen OS=Homo sapiens GN=CD44	K.TEAADLCK.A	454.213	2	994	-0.001109	45.05	5.78811e+06	3183301	6.68541e+06	3937195	7.57571e+06	3613754
P16070,CD44 antigen OS=Homo sapiens GN=CD44	R.FAGVFHVEK.N	517.274	2	2165	-0.005	37.44	7.77461e+07	4.7593e+07	83427427	4.89879e+07	74273872	4.37287e+07
P16070,CD44 antigen OS=Homo sapiens GN=CD44	R.NLQNVDMK.I	481.24	2	1517	-0.003505	49.93	32283609	17224115	34202591	19129186	40591190	1.84753e+07
P16070,CD44 antigen OS=Homo sapiens GN=CD44	R.TNPEDIYPSNPTDDDVSSGSSSER.S	1285.04	2	2196	-0.008296	104.38	2801047	1918152	3240769	2.24824e+06	3.46267e+06	2.34593e+06
P16070,CD44 antigen OS=Homo sapiens GN=CD44	R.YGFIEGHVVIPR.I	693.878	2	2820	-0.005001	101.98	7.973e+06	5059756	9.62375e+06	4.71898e+06	7.59794e+06	3.83871e+06
P16070,CD44 antigen OS=Homo sapiens GN=CD44	R.YGFIEGHVVIPR.I	462.921	3	2839	-0.005258	62.88	4.73611e+07	27518905	4.91322e+07	2.58494e+07	45080096	2.21711e+07
P16401,Histone H1.5 OS=Homo sapiens GN=HIST1H1B	K.ALAAGGYDVEK.N	547.276	2	1760	-0.006694	68.65	1.14697e+07	21191235	11236962	22029188	11438431	2.14787e+07
P16401,Histone H1.5 OS=Homo sapiens GN=HIST1H1B	K.ATGPPVSELITK.A	606.842	2	2469	-0.005763	62.84	5.44854e+06	9347627	5120764	9.98447e+06	5.27464e+06	1.01212e+07
P16401,Histone H1.5 OS=Homo sapiens GN=HIST1H1B	K.KALAAGGYDVEK.N	611.325	2	1517	-0.003872	55.77	631039	1.42885e+06	718899	1.5094e+06	564994	1.31112e+06
P16401,Histone H1.5 OS=Homo sapiens GN=HIST1H1B	R.KATGPPVSELITK.A	447.596	3	2144	-0.004541	52.15	2589478	5042071	3011375	5230724	3.4575e+06	5.64091e+06
P16401,Histone H1.5 OS=Homo sapiens GN=HIST1H1B	R.NGLSLAALK.K	443.769	2	2658	-0.004496	62.65	899547	1.48744e+06	875544	1.53777e+06	990433	1787828
P16403,Histone H1.2 OS=Homo sapiens GN=HIST1H1C	K.ALAAAGYDVEK.N	554.286	2	1833	-0.004268	62.78	1.05688e+07	18615826	1.05753e+07	1.84719e+07	10633698	18668988
P16403,Histone H1.2 OS=Homo sapiens GN=HIST1H1C	K.ASGPPVSELITK.A	599.835	2	2438	-0.005976	63.48	5.06653e+06	8670820	5.21602e+06	9273873	5.50654e+06	9472062
P16403,Histone H1.2 OS=Homo sapiens GN=HIST1H1C	K.KALAAAGYDVEK.N	618.333	2	1558	-0.004862	59.65	962090	1755606	1074945	1.92888e+06	1.09971e+06	1.78744e+06
P16403,Histone H1.2 OS=Homo sapiens GN=HIST1H1C	R.KASGPPVSELITK.A	663.882	2	2086	-0.006327	67.1	2.37543e+06	4.87773e+06	2.71078e+06	5438010	2697563	5.05475e+06
P16403,Histone H1.2 OS=Homo sapiens GN=HIST1H1C	R.KASGPPVSELITK.A	442.924	3	2106	-0.006247	57.3	2.89325e+06	5.432e+06	3.03656e+06	5.63349e+06	2.85449e+06	5.87187e+06
P16403,Histone H1.2 OS=Homo sapiens GN=HIST1H1C	R.SGVSLAALK.K	423.256	2	2286	-0.003779	64.23	3640145	6.01251e+06	3710423	7400768	4.51083e+06	7661815
P16615,Sarcoplasmic/endoplasmic reticulum calcium ATPase 2 OS=Homo sapiens GN=ATP2A2	K.DIVPGDIVEIAVGDK.V	770.415	2	3765	-0.003429	51.69	1.18837e+06	1340387	1.24444e+06	1.45679e+06	1340341	1568746
P16615,Sarcoplasmic/endoplasmic reticulum calcium ATPase 2 OS=Homo sapiens GN=ATP2A2	K.DIVPGDIVEIAVGDKVPADIR.L	1096.1	2	3818	-0.005672	75.37	1.16949e+06	1.70011e+06	1.57999e+06	1547460	1.53375e+06	1.74205e+06
P16615,Sarcoplasmic/endoplasmic reticulum calcium ATPase 2 OS=Homo sapiens GN=ATP2A2	K.EFTLEFSR.D	514.756	2	2940	-0.000896	47.86	2780795	3.34966e+06	2834782	3.55609e+06	2858999	3631911
P16615,Sarcoplasmic/endoplasmic reticulum calcium ATPase 2 OS=Homo sapiens GN=ATP2A2	K.GAPEGVIDR.C	457.239	2	1477	-0.002834	63.3	2063751	3081881	2230245	3145295	2620046	2908047
P16615,Sarcoplasmic/endoplasmic reticulum calcium ATPase 2 OS=Homo sapiens GN=ATP2A2	K.HTDPVPDPR.A	517.255	2	1187	-0.002925	39.67	4.43595e+06	6.00937e+06	2794682	5.33421e+06	5158193	4845520
P16615,Sarcoplasmic/endoplasmic reticulum calcium ATPase 2 OS=Homo sapiens GN=ATP2A2	K.ISLPVILMDETLK.F	736.423	2	3943	-0.004847	71.01	4036892	4.89956e+06	4.46975e+06	4.7682e+06	4686966	5890506
P16615,Sarcoplasmic/endoplasmic reticulum calcium ATPase 2 OS=Homo sapiens GN=ATP2A2	K.IVEFLQSFDEITAMTGDGVNDAPALK.K	1391.19	2	3997	0.007222	146.02	1027519	2258739	1.98383e+06	2.17456e+06	2117173	2473568
P16615,Sarcoplasmic/endoplasmic reticulum calcium ATPase 2 OS=Homo sapiens GN=ATP2A2	K.NMLFSGTNIAAGK.A	662.338	2	2757	-0.004757	81.04	3.52843e+06	4078899	3876427	4524044	4.00943e+06	4.85877e+06
P16615,Sarcoplasmic/endoplasmic reticulum calcium ATPase 2 OS=Homo sapiens GN=ATP2A2	K.TASEMVLADDNFSTIVAAVEEGR.A	1213.08	2	3983	-0.009822	138.49	1235147	2423395	2479681	2.38725e+06	2257193	2909537
P16615,Sarcoplasmic/endoplasmic reticulum calcium ATPase 2 OS=Homo sapiens GN=ATP2A2	R.EWGSGSDTLR.C	554.255	2	1886	-0.004648	54.14	4.05387e+06	5039640	4192842	5.60294e+06	3.5307e+06	4748429
P16615,Sarcoplasmic/endoplasmic reticulum calcium ATPase 2 OS=Homo sapiens GN=ATP2A2	R.IGIFGQDEDVTSK.A	704.848	2	2681	-0.007671	89.73	4576930	5.88128e+06	5011527	6.53231e+06	5029014	6.9754e+06
P16615,Sarcoplasmic/endoplasmic reticulum calcium ATPase 2 OS=Homo sapiens GN=ATP2A2	R.VDQSILTGESVSVIK.H	787.935	2	2859	-0.000742	79.02	6.04384e+06	7231476	7.13361e+06	7.66814e+06	7.2923e+06	8394432
P17301,Integrin alpha-2 OS=Homo sapiens GN=ITGA2	K.AGDISCNADINPLK.I	744.357	2	2352	-0.009134	80.51	2141621	1846570	2376637	2.04877e+06	2.51554e+06	2154550
P17301,Integrin alpha-2 OS=Homo sapiens GN=ITGA2	K.AIASIPTER.H	479.27	2	1848	-0.003886	36.98	6.23456e+06	1468335	5443218	7.11723e+06	6509651	7067987
P17301,Integrin alpha-2 OS=Homo sapiens GN=ITGA2	K.DCGEDGLCISDLVLDVR.Q	968.44	2	3858	-0.005947	83.99	911019	359292	961040	351464	1056235	434480
P17301,Integrin alpha-2 OS=Homo sapiens GN=ITGA2	K.GILGQHQFLEGPEGIENTR.F	699.021	3	2965	-0.007333	37.68	1.3252e+06	1.15461e+07	1434198	1.20393e+07	1861236	14100621
P17301,Integrin alpha-2 OS=Homo sapiens GN=ITGA2	K.GNWLLVGSPWSGFPENR.M	958.471	2	3902	-0.010219	52.25	1.1182e+06	295890	1.42795e+06	414208	1.58281e+06	513190
P17301,Integrin alpha-2 OS=Homo sapiens GN=ITGA2	K.IFSGPSSEQFGYAVQQFINPK.G	1172.58	2	3875	0.000111	95.14	1.09277e+06	672487	1318323	659658	1.40133e+06	734928
P17301,Integrin alpha-2 OS=Homo sapiens GN=ITGA2	K.ILGSDGAFR.S	468.248	2	2089	-0.004832	49.2	3.11478e+06	1.30946e+06	3.05825e+06	1206608	3124174	1.31584e+06
P17301,Integrin alpha-2 OS=Homo sapiens GN=ITGA2	K.NMVVNQAQSCPEHIIYIQEPSDVVNSLDLR.V	1156.9	3	3641	-0.008569	101.49	1.01618e+06	400836	1.2615e+06	405218	1249667	548404
P17301,Integrin alpha-2 OS=Homo sapiens GN=ITGA2	K.TQVGLIQYANNPR.V	737.39	2	2409	-0.008938	85.49	3121275	1210875	3.99405e+06	1.44647e+06	3.91942e+06	1.45085e+06
P17301,Integrin alpha-2 OS=Homo sapiens GN=ITGA2	K.YAYSAASGGR.R	501.735	2	1164	-0.001827	37.7	664672	968388	691528	973988	778772	826115
P17301,Integrin alpha-2 OS=Homo sapiens GN=ITGA2	R.QIPAAQEQPFIVSNQNK.R	956.492	2	2451	-0.014567	77.83	1.44687e+06	602020	1853401	813831	1888823	770989
P17301,Integrin alpha-2 OS=Homo sapiens GN=ITGA2	R.VDISLENPGTSPALEAYSETAK.V	1146.56	2	3125	-0.006648	90.56	2821958	1.37194e+06	3757742	1.53921e+06	3.43023e+06	1723058
P17301,Integrin alpha-2 OS=Homo sapiens GN=ITGA2	R.VVFNLNTYK.T	549.301	2	2707	-0.00468	41.77	1303048	482821	1276824	728029	1381416	684450
P18124,60S ribosomal protein L7 OS=Homo sapiens GN=RPL7	K.AGNFYVPAEPK.L	596.802	2	2243	-0.003321	60.16	3421627	9.31239e+06	3.68316e+06	11130780	3698717	1.139e+07
P18124,60S ribosomal protein L7 OS=Homo sapiens GN=RPL7	K.SVNELIYK.R	483.267	2	2104	-0.004451	55.42	7.18211e+06	17903123	6897985	1.73264e+07	7213752	1.7359e+07
P18124,60S ribosomal protein L7 OS=Homo sapiens GN=RPL7	K.TTHFVEGGDAGNR.E	454.212	3	1126	-0.002387	40.55	1.98929e+06	2350934	1526444	2656391	2.2062e+06	2763542
P18124,60S ribosomal protein L7 OS=Homo sapiens GN=RPL7	K.TTHFVEGGDAGNREDQINR.L	1058.49	2	1506	-0.005335	76.71	1412217	4641740	2056515	4748186	2.01418e+06	4.748e+06
P18124,60S ribosomal protein L7 OS=Homo sapiens GN=RPL7	K.TTHFVEGGDAGNREDQINR.L	705.996	3	1503	-0.006873	54.27	9.08727e+06	25621636	1.11497e+07	2.7679e+07	1.09772e+07	2.47751e+07
P18124,60S ribosomal protein L7 OS=Homo sapiens GN=RPL7	R.IALTDNALIAR.S	585.844	2	2736	-0.003108	83.38	10486622	25292655	11353579	28108949	11901576	29956177
P18124,60S ribosomal protein L7 OS=Homo sapiens GN=RPL7	R.IVEPYIAWGYPNLK.S	831.943	2	3532	-0.011119	75.39	1.16369e+06	3206396	1311788	3276346	1.36897e+06	3.97263e+06
P18827,Syndecan-1 OS=Homo sapiens GN=SDC1	K.EGEAVVLPEVEPGLTAR.E	883.467	2	3039	-0.006358	75.24	2.6332e+06	894684	3.00642e+06	967521	3.14259e+06	1103360
P18827,Syndecan-1 OS=Homo sapiens GN=SDC1	R.NQSPVDQGATGASQGLLDR.K	957.466	2	2294	-0.006067	114.08	1.6468e+06	594625	2.01721e+06	669929	2047321	689132
P19338,Nucleolin OS=Homo sapiens GN=NCL	K.EVFEDAAEIR.L	589.786	2	2364	-0.003901	50.12	1666948	2.30701e+06	1904654	2.14977e+06	1.8879e+06	2.35072e+06
P19338,Nucleolin OS=Homo sapiens GN=NCL	K.GFGFVDFNSEEDAK.A	781.341	2	3207	-0.004832	73.33	1.23965e+06	1.71787e+06	1494338	1.86988e+06	1.48957e+06	1.98622e+06
P19338,Nucleolin OS=Homo sapiens GN=NCL	K.TLVLSNLSYSATEETLQEVFEK.A	1251.13	2	3973	-0.003458	131.56	553744	1275423	1132880	1.34994e+06	1109645	1609493
P21333,Filamin-A OS=Homo sapiens GN=FLNA	K.ATCAPQHGAPGPGPADASK.V	597.277	3	1052	-0.011314	46.71	708536	821552	769370	850418	898460	905710
P21333,Filamin-A OS=Homo sapiens GN=FLNA	K.ETGEHLVHVK.K	574.803	2	1157	-0.00619	39.91	1.01183e+06	1.95884e+06	1356228	2.26268e+06	1814917	2609244
P21333,Filamin-A OS=Homo sapiens GN=FLNA	K.FNEEHIPDSPFVVPVASPSGDAR.R	823.067	3	3229	-0.003259	39.67	1915383	3096001	2548156	3.20747e+06	2514830	3.28314e+06
P21333,Filamin-A OS=Homo sapiens GN=FLNA	K.GLVEPVDVVDNADGTQTVNYVPSR.E	1272.63	2	3048	-0.003719	132.77	1.62636e+06	2280395	1923142	2290557	2047919	2.54384e+06
P21333,Filamin-A OS=Homo sapiens GN=FLNA	K.IECDDKGDGSCDVR.Y	542.554	3	926	-0.005898	35.08	273468	548562	462552	812002	425502	889981
P21333,Filamin-A OS=Homo sapiens GN=FLNA	K.KGEITGEVR.M	494.774	2	977	-0.000681	52	1077563	1.39756e+06	1.40099e+06	2008296	1712290	2147121
P21333,Filamin-A OS=Homo sapiens GN=FLNA	K.TGVAVNKPAEFTVDAK.H	549.628	3	2139	-0.00686	37.27	1.63874e+06	2119473	1.84488e+06	2.24178e+06	2.05505e+06	2.49536e+06
P21333,Filamin-A OS=Homo sapiens GN=FLNA	K.VDVGKDQEFTVK.S	455.571	3	1879	-0.005959	36.42	1.68965e+06	2392830	1647882	1932164	1.61658e+06	2.46576e+06
P21333,Filamin-A OS=Homo sapiens GN=FLNA	K.VPVHDVTDASK.V	584.302	2	1131	-0.003718	56.58	1.47089e+06	1.86866e+06	1.48671e+06	1.42023e+06	1684991	1.23346e+06
P21333,Filamin-A OS=Homo sapiens GN=FLNA	K.YGGQPVPNFPSK.L	645.824	2	2161	-0.007166	39.51	1.47177e+06	2158013	1682602	2.18651e+06	1.69148e+06	2155938
P21333,Filamin-A OS=Homo sapiens GN=FLNA	K.YTPVQQGPVGVNVTYGGDPIPK.S	1143.59	2	2841	-0.002391	86.23	921932	1.26298e+06	1.03675e+06	1.41462e+06	987980	1468860
P21333,Filamin-A OS=Homo sapiens GN=FLNA	R.ALTQTGGPHVK.A	554.806	2	1058	-0.005428	48.62	1076422	1628774	1.42997e+06	1992640	1101411	1681306
P21333,Filamin-A OS=Homo sapiens GN=FLNA	R.ANLPQSFQVDTSK.A	717.864	2	2345	-0.001337	59.05	1422869	1.98731e+06	1614456	2.04072e+06	1.72056e+06	2338286
P21333,Filamin-A OS=Homo sapiens GN=FLNA	R.AYGPGIEPTGNMVK.K	717.359	2	2242	0.00118	57.88	1.06519e+06	1394583	1148463	1.44258e+06	1269585	1.47167e+06
P21333,Filamin-A OS=Homo sapiens GN=FLNA	R.EAGAGGLAIAVEGPSK.A	713.878	2	2418	-0.005274	68.04	2.21802e+06	1.73417e+06	2559303	1977182	2655925	2011715
P21333,Filamin-A OS=Homo sapiens GN=FLNA	R.EGPYSISVLYGDEEVPR.S	955.459	2	3219	-0.006235	93.81	1635945	2065554	1807840	2218274	1632920	2.45918e+06
P21333,Filamin-A OS=Homo sapiens GN=FLNA	R.GAGTGGLGLAVEGPSEAK.M	785.905	2	2397	-0.004954	94.15	1.52515e+06	2.02849e+06	1680165	2.24522e+06	1.88497e+06	2.40205e+06
P21333,Filamin-A OS=Homo sapiens GN=FLNA	R.IANLQTDLSDGLR.L	708.371	2	2888	-0.013468	79.93	1.44784e+06	2.01486e+06	1.74754e+06	2298016	1.79428e+06	2375012
P21333,Filamin-A OS=Homo sapiens GN=FLNA	R.LIALIEVLSQK.R	613.887	2	3944	-0.004436	77.45	5079870	8.37641e+06	5.46157e+06	8.39198e+06	5.63259e+06	8.80535e+06
P21333,Filamin-A OS=Homo sapiens GN=FLNA	R.LTVSSLQESGLK.V	631.351	2	2421	-0.004802	64.16	752573	894092	777087	1176257	759098	996002
P21333,Filamin-A OS=Homo sapiens GN=FLNA	R.SAGQGEVLVYVEDPAGHQEEAK.V	771.703	3	2626	-0.005607	40.87	1.04345e+06	1.51526e+06	1227704	1686712	1154492	1481482
P21333,Filamin-A OS=Homo sapiens GN=FLNA	R.VANPSGNLTETYVQDR.G	882.428	2	2204	-0.007059	104.1	1.84622e+06	2.52414e+06	1788179	2.91281e+06	1.97932e+06	2.9931e+06
P21589,5'-nucleotidase OS=Homo sapiens GN=NT5E	K.AFEHSVHR.Y	491.747	2	736	0.001042	37.96	83325	0	0	0	609121	0
P21589,5'-nucleotidase OS=Homo sapiens GN=NT5E	K.ETPFLSNPGTNLVFEDEITALQPEVDK.L	1502.24	2	3922	-0.011119	102.37	1079088	556857	1373372	606832	1.72892e+06	747076
P21589,5'-nucleotidase OS=Homo sapiens GN=NT5E	K.ETPFLSNPGTNLVFEDEITALQPEVDKLK.T	1082.22	3	3927	-0.011863	59.92	2.49927e+06	1463310	2965685	1385212	2843452	1.55968e+06
P21589,5'-nucleotidase OS=Homo sapiens GN=NT5E	K.KAFEHSVHR.Y	555.793	2	413	-0.000895	57.48	245548	105688	126860	0	0	0
P21589,5'-nucleotidase OS=Homo sapiens GN=NT5E	K.VLPVGDEVVGIVGYTSK.E	866.477	2	3412	-0.00654	109.97	5902759	2748883	6.35857e+06	2819510	6264048	3024631
P21589,5'-nucleotidase OS=Homo sapiens GN=NT5E	K.YPFIVTSDDGR.K	635.307	2	2616	-0.004999	57.26	2.46459e+06	1.67976e+06	2.61519e+06	1417458	2685655	2.04345e+06
P21589,5'-nucleotidase OS=Homo sapiens GN=NT5E	R.HDSGDQDINVVSTYISK.M	939.446	2	2683	-0.003611	115.7	1.55473e+06	681390	1914261	789388	1.73045e+06	778960
P21589,5'-nucleotidase OS=Homo sapiens GN=NT5E	R.YDAMALGNHEFDNGVEGLIEPLLK.E	882.43	3	3951	-0.016852	63.71	1754668	1.12921e+06	2843486	1367431	2438346	1457833
P22626,Heterogeneous nuclear ribonucleoproteins A2/B1 OS=Homo sapiens GN=HNRNPA2B1	K.IDTIEIITDR.Q	594.824	2	2893	-0.005625	97.91	11589390	1.54591e+07	12534280	1.73065e+07	1.30598e+07	1.84471e+07
P22626,Heterogeneous nuclear ribonucleoproteins A2/B1 OS=Homo sapiens GN=HNRNPA2B1	K.LFIGGLSFETTEESLR.N	899.961	2	3775	-0.006571	121.98	3423542	8.17685e+06	5.56942e+06	7.98991e+06	6.08869e+06	7.62804e+06
P22626,Heterogeneous nuclear ribonucleoproteins A2/B1 OS=Homo sapiens GN=HNRNPA2B1	K.YHTINGHNAEVR.K	705.845	2	1077	-0.004359	64.82	355672	441462	504416	523772	597158	561811
P22626,Heterogeneous nuclear ribonucleoproteins A2/B1 OS=Homo sapiens GN=HNRNPA2B1	K.YHTINGHNAEVR.K	470.9	3	1084	-0.002664	36.52	2939462	2.78241e+06	2.61554e+06	3.3277e+06	3.50223e+06	3432943
P22626,Heterogeneous nuclear ribonucleoproteins A2/B1 OS=Homo sapiens GN=HNRNPA2B1	R.EESGKPGAHVTVK.K	669.853	2	747	-0.002056	46.38	312662	257418	0	148830	935492	0
P22626,Heterogeneous nuclear ribonucleoproteins A2/B1 OS=Homo sapiens GN=HNRNPA2B1	R.GFGFVTFDDHDPVDK.I	848.382	2	3137	-0.007854	91.11	5408795	7.93451e+06	6714285	8.56331e+06	5.9706e+06	8.51715e+06
P22626,Heterogeneous nuclear ribonucleoproteins A2/B1 OS=Homo sapiens GN=HNRNPA2B1	R.GFGFVTFDDHDPVDK.I	565.925	3	3163	-0.00457	36.15	11537607	15551047	12638527	1.68614e+07	13449908	1.93265e+07
P22626,Heterogeneous nuclear ribonucleoproteins A2/B1 OS=Homo sapiens GN=HNRNPA2B1	R.GGGGNFGPGPGSNFR.G	689.316	2	1994	-0.005518	62.24	8348634	1.17654e+07	9.90378e+06	12824629	10719224	13800027
P22626,Heterogeneous nuclear ribonucleoproteins A2/B1 OS=Homo sapiens GN=HNRNPA2B1	R.GGNFGFGDSR.G	507.223	2	1957	-0.004115	39.4	5.04465e+06	6.51526e+06	5372064	7.77812e+06	5524845	9.23544e+06
P22626,Heterogeneous nuclear ribonucleoproteins A2/B1 OS=Homo sapiens GN=HNRNPA2B1	R.QEMQEVQSSR.S	611.279	2	1052	-0.0021	59.97	2171961	2964063	2.65287e+06	3246741	2.74377e+06	3.47956e+06
P23246,Splicing factor, proline- and glutamine-rich OS=Homo sapiens GN=SFPQ	R.FGQGGAGPVGGQGPR.G	671.334	2	1553	-0.005901	62.9	1.47024e+06	2.30626e+06	1644449	2611389	1924718	2722548
P23246,Splicing factor, proline- and glutamine-rich OS=Homo sapiens GN=SFPQ	R.NLSPYVSNELLEEAFSQFGPIER.A	1320.15	2	4026	-0.015238	140.71	506157	794444	574204	771750	635556	1127842
P24390,ER lumen protein-retaining receptor 1 OS=Homo sapiens GN=KDELR1	K.ATYDGNHDTFR.V	648.782	2	1317	-0.004283	56.71	1744349	2668291	1.74623e+06	2.82044e+06	1808836	2.76092e+06
P24390,ER lumen protein-retaining receptor 1 OS=Homo sapiens GN=KDELR1	K.TGEAETITSHYLFALGVYR.T	710.026	3	3829	-0.007668	52.34	871416	4009768	1691999	3280999	2.14621e+06	2.90417e+06
P26006,Integrin alpha-3 OS=Homo sapiens GN=ITGA3	K.CESNLQMR.A	519.227	2	1241	-0.004282	51.44	1.95591e+07	2.75425e+06	20313750	2752039	21751197	2888794
P26006,Integrin alpha-3 OS=Homo sapiens GN=ITGA3	K.EAGNPGSLFGYSVALHR.Q	592.299	3	3105	-0.004617	50.23	1.92348e+07	2290385	20436215	2275265	2.20552e+07	2489265
P26006,Integrin alpha-3 OS=Homo sapiens GN=ITGA3	K.GNSYMIQR.K	484.733	2	1563	-0.004055	48.23	54911677	6601037	5.67435e+07	6.86387e+06	6.54261e+07	7048880
P26006,Integrin alpha-3 OS=Homo sapiens GN=ITGA3	K.LELLLMDNLR.D	615.348	2	3770	-0.004268	69.81	11465402	1202104	1.13526e+07	1.20292e+06	11243262	1356561
P26006,Integrin alpha-3 OS=Homo sapiens GN=ITGA3	K.NDPGHHIIEDMWLGVTVASQGPAGR.V	886.435	3	4052	0.001166	62.44	2.48699e+06	165338	535438	163348	518305	196822
P26006,Integrin alpha-3 OS=Homo sapiens GN=ITGA3	K.SETVLTCATGR.A	597.791	2	1810	-0.002955	87.42	2518805	827508	2909873	978880	3351753	1.11937e+06
P26006,Integrin alpha-3 OS=Homo sapiens GN=ITGA3	K.TVEDVGSPLK.Y	522.781	2	1849	-0.003168	61.8	4.66903e+07	5.90904e+06	4.58131e+07	5.8081e+06	48971154	6.02539e+06
P26006,Integrin alpha-3 OS=Homo sapiens GN=ITGA3	K.VYIYHSSSK.G	542.275	2	1182	-0.00439	39.27	2.0276e+07	2.79965e+06	2.43001e+07	2529258	1.25557e+07	1.95073e+06
P26006,Integrin alpha-3 OS=Homo sapiens GN=ITGA3	R.AAFVSEQQQK.L	568.29	2	1223	-0.002375	62.48	59269713	7586105	45775277	7325263	5.82256e+07	7.58345e+06
P26006,Integrin alpha-3 OS=Homo sapiens GN=ITGA3	R.HMGAVFLLSQEAGGDLR.R	900.954	2	3221	-0.004953	133.33	4.92485e+06	357914	6482848	216433	4574184	438947
P26006,Integrin alpha-3 OS=Homo sapiens GN=ITGA3	R.HMGAVFLLSQEAGGDLR.R	600.972	3	3214	-0.004722	53.79	12191170	798606	14695873	1230893	12061839	903904
P26006,Integrin alpha-3 OS=Homo sapiens GN=ITGA3	R.LQSFFGGTVMGESGMK.T	838.391	2	3305	-0.006542	87.96	21505726	3930962	27229791	4.06694e+06	26998253	4.24095e+06
P26006,Integrin alpha-3 OS=Homo sapiens GN=ITGA3	R.QLDPGGGQGPPPVTLAAAK.K	887.473	2	2400	-0.010616	100.8	1438791	472943	1769158	614965	1932626	587594
P26006,Integrin alpha-3 OS=Homo sapiens GN=ITGA3	R.TGAVYLCPLTAHK.N	715.875	2	2379	-0.004298	70.02	6758678	587392	7764211	570338	7.12399e+06	589283
P26006,Integrin alpha-3 OS=Homo sapiens GN=ITGA3	R.TGAVYLCPLTAHK.N	477.585	3	2374	-0.004434	59.1	1.18415e+07	859189	11929251	979224	13396298	873342
P26006,Integrin alpha-3 OS=Homo sapiens GN=ITGA3	R.TGAVYLCPLTAHKDDCER.M	702.659	3	2207	-0.011298	43.4	5.17419e+06	483274	5.6483e+06	589517	4839778	630495
P26006,Integrin alpha-3 OS=Homo sapiens GN=ITGA3	R.YLLLAGAPR.D	487.294	2	2712	-0.002895	66.78	47697240	4792303	50439548	5.3873e+06	5.15061e+07	5671989
P26006,Integrin alpha-3 OS=Homo sapiens GN=ITGA3	R.YTQVLWSGSEDQR.R	784.867	2	2439	-0.006985	85.6	3.51644e+07	4.31869e+06	43492285	4709104	4.47019e+07	4925919
P26358,DNA (cytosine-5)-methyltransferase 1 OS=Homo sapiens GN=DNMT1	R.VARPLPAEEPER.A	455.247	3	1449	-0.006692	43.18	1083329	1.56803e+06	1028626	1386040	1344070	1429988
P26373,60S ribosomal protein L13 OS=Homo sapiens GN=RPL13	K.STESLQANVQR.L	616.813	2	1448	-0.003994	72.47	1.51925e+06	2554050	1.84644e+06	2.6446e+06	2.10413e+06	2.49609e+06
P26373,60S ribosomal protein L13 OS=Homo sapiens GN=RPL13	R.VATWFNQPAR.K	595.305	2	2521	-0.008189	53.48	1.17163e+06	1489432	1198012	1.76206e+06	1.20311e+06	1679602
P26640,Valine--tRNA ligase OS=Homo sapiens GN=VARS	K.IQQQQPPPGEK.K	625.33	2	739	-0.001124	60.07	367947	693166	75712.5	489055	618725	408848
P26640,Valine--tRNA ligase OS=Homo sapiens GN=VARS	K.ITPAHDQNDYEVGQR.H	871.907	2	1440	-0.002925	68.21	647296	1055474	900793	1.09683e+06	819087	1045901
P26640,Valine--tRNA ligase OS=Homo sapiens GN=VARS	K.LGSSLDWDR.A	524.754	2	2367	-0.004406	65.78	1.10629e+06	1.37842e+06	1.32361e+06	1.60944e+06	1.38152e+06	1.76371e+06
P26640,Valine--tRNA ligase OS=Homo sapiens GN=VARS	K.LSAAVTEAFVR.L	582.322	2	2699	-0.005733	77.81	3.71285e+06	3222970	4119309	3149953	3.65182e+06	3414095
P26640,Valine--tRNA ligase OS=Homo sapiens GN=VARS	R.ALSPLEEWLR.L	607.33	2	3773	-0.004512	40.39	1.60107e+06	1806444	1712956	2.01717e+06	1864799	2.18768e+06
P26640,Valine--tRNA ligase OS=Homo sapiens GN=VARS	R.EAFLQEVWK.W	575.299	2	3366	-0.002514	35.81	1494496	1.85285e+06	1477093	1.87695e+06	1.59795e+06	1.9732e+06
P26640,Valine--tRNA ligase OS=Homo sapiens GN=VARS	R.IPAYFVTVSDPAVPPGEDPDGR.Y	1150.06	2	3205	-0.002742	78.87	1.13435e+06	1662524	1.54429e+06	1.89802e+06	1565946	2051791
P26640,Valine--tRNA ligase OS=Homo sapiens GN=VARS	R.KVDEAIALFQK.M	631.359	2	2653	-0.003932	56.76	1449821	1.74449e+06	1579387	1.97157e+06	1.49426e+06	1833371
P26640,Valine--tRNA ligase OS=Homo sapiens GN=VARS	R.SSAQDPQAVLGALGR.A	735.385	2	2887	-0.008907	78	2.02952e+06	2.40337e+06	2.46067e+06	2.59567e+06	2442888	3.03716e+06
P26640,Valine--tRNA ligase OS=Homo sapiens GN=VARS	R.YGEAGEGPGWGGAHPR.I	533.241	3	1724	-0.004967	68.06	2.1532e+06	2.77632e+06	2270491	3.06083e+06	2436627	2.84908e+06
P27708,CAD protein OS=Homo sapiens GN=CAD	K.EATAGNPGGQTVR.E	629.308	2	893	-0.010005	63.65	802823	968076	880131	1388182	1084807	1362556
P27708,CAD protein OS=Homo sapiens GN=CAD	R.HPQPGAVELAAK.H	609.334	2	1493	-0.003719	47.83	1921633	2117439	2.01094e+06	2564997	2363576	2087084
P27708,CAD protein OS=Homo sapiens GN=CAD	R.MAEIGEHVAPSEAANSLEQAQAAAER.L	894.087	3	2785	-0.017235	73.66	1606559	1.92257e+06	1945519	2051432	1.97256e+06	2.47884e+06
P31943,Heterogeneous nuclear ribonucleoprotein H OS=Homo sapiens GN=HNRNPH1	K.IQNGAQGIR.F	478.766	2	950	-0.003277	39.37	429361	835617	613998	870766	589205	820617
P31943,Heterogeneous nuclear ribonucleoprotein H OS=Homo sapiens GN=HNRNPH1	R.ATENDIYNFFSPLNPVR.V	998.99	2	3900	-0.004207	84.54	1.83147e+06	2591199	2.26944e+06	2.47275e+06	2273356	3.11613e+06
P31943,Heterogeneous nuclear ribonucleoprotein H OS=Homo sapiens GN=HNRNPH1	R.STGEAFVQFASQEIAEK.A	921.445	2	3405	-0.009563	63.61	2311023	4286754	2938419	4.90751e+06	3256391	5667455
P31943,Heterogeneous nuclear ribonucleoprotein H OS=Homo sapiens GN=HNRNPH1	R.VHIEIGPDGR.V	546.792	2	1876	-0.003779	56.11	2.92332e+06	5214532	3713561	5.66559e+06	3.07783e+06	4474783
P32004,Neural cell adhesion molecule L1 OS=Homo sapiens GN=L1CAM	K.AFGAPVPSVQWLDEDGTTVLQDER.F	1315.64	2	3812	-0.004221	146.03	1802518	802161	2.30157e+06	744998	2.53167e+06	1.02412e+06
P32004,Neural cell adhesion molecule L1 OS=Homo sapiens GN=L1CAM	K.ETVKPVEVEEGESVVLPCNPPPSAEPLR.I	1020.18	3	2873	-0.016168	56.55	1624917	703308	1.83435e+06	694732	1.78439e+06	668806
P32004,Neural cell adhesion molecule L1 OS=Homo sapiens GN=L1CAM	K.YGPGEPSPVSETVVTPEAAPEKNPVDVK.G	965.151	3	2558	-0.008842	39.42	1231251	533234	1354783	646282	1355210	616582
P32004,Neural cell adhesion molecule L1 OS=Homo sapiens GN=L1CAM	R.AQLLVVGSPGPVPR.L	695.411	2	2737	-0.007381	72.98	1297843	543486	1.43222e+06	571816	1.4445e+06	627122
P33527,Multidrug resistance-associated protein 1 OS=Homo sapiens GN=ABCC1	K.EDTSEQVVPVLVK.N	721.889	2	2606	-0.003886	93.27	1.54683e+06	1968730	1.77536e+06	2.32311e+06	1808994	2490217
P33527,Multidrug resistance-associated protein 1 OS=Homo sapiens GN=ABCC1	K.GSVAYVPQQAWIQNDSLR.E	1016.51	2	3087	-0.005808	92.53	1.91489e+06	2149236	2.35316e+06	2556688	2.69228e+06	3425500
P33527,Multidrug resistance-associated protein 1 OS=Homo sapiens GN=ABCC1	K.HIFENVIGPK.G	577.319	2	2265	-0.005015	41.3	2692898	1346515	3.27403e+06	1.56436e+06	3346304	1.58365e+06
P33527,Multidrug resistance-associated protein 1 OS=Homo sapiens GN=ABCC1	K.ILVLDEATAAVDLETDDLIQSTIR.T	1307.7	2	4075	0.003636	130.26	932500	1.67444e+06	1.8811e+06	1.71211e+06	1791610	1.98063e+06
P33527,Multidrug resistance-associated protein 1 OS=Homo sapiens GN=ABCC1	K.ITIIPQDPVLFSGSLR.M	878.501	2	3774	-0.005183	65.85	1.54277e+06	2.06437e+06	1953885	2339107	2.01006e+06	2441536
P33527,Multidrug resistance-associated protein 1 OS=Homo sapiens GN=ABCC1	K.LYAWELAFK.D	570.806	2	3638	-0.004969	36.14	838651	1.08869e+06	771914	1.05221e+06	936570	1.05898e+06
P33527,Multidrug resistance-associated protein 1 OS=Homo sapiens GN=ABCC1	K.SSTVGEIVNLMSVDAQR.F	903.453	2	3705	-0.008311	121.6	1103534	2445350	1.21155e+06	2753357	1389111	3.65916e+06
P33527,Multidrug resistance-associated protein 1 OS=Homo sapiens GN=ABCC1	K.VDANEEVEALIVK.S	714.879	2	3106	-0.007854	115.58	2398455	2580758	2.45763e+06	2.78631e+06	2404005	2846287
P33527,Multidrug resistance-associated protein 1 OS=Homo sapiens GN=ABCC1	R.AFEEQER.F	454.71	2	876	0.001774	37.71	2.10419e+06	1105801	2381977	1408332	2493336	1.3408e+06
P33527,Multidrug resistance-associated protein 1 OS=Homo sapiens GN=ABCC1	R.AVYSNADIYLFDDPLSAVDAHVGK.H	860.755	3	3837	-0.009911	79.52	1641979	2.46336e+06	2293509	2.72836e+06	2381662	2855012
P33527,Multidrug resistance-associated protein 1 OS=Homo sapiens GN=ABCC1	R.DGAFAEFLR.T	513.255	2	3320	-0.003305	66.05	2.34454e+06	2.48029e+06	2381590	2.5881e+06	2525185	2.74586e+06
P33527,Multidrug resistance-associated protein 1 OS=Homo sapiens GN=ABCC1	R.GYIQMTPLNK.T	582.806	2	2447	-0.003109	42.76	1.46388e+06	1384229	1.52885e+06	1.41335e+06	1574059	1.60351e+06
P33527,Multidrug resistance-associated protein 1 OS=Homo sapiens GN=ABCC1	R.HHNSTAELQK.A	582.792	2	402	0.000142	47.38	41781	45448	115726	115207	406846	405431
P33527,Multidrug resistance-associated protein 1 OS=Homo sapiens GN=ABCC1	R.IFLSHEELEPDSIER.R	907.448	2	2736	-0.007305	82.23	1.6351e+06	1843198	1.79222e+06	1.88938e+06	1687747	1.97574e+06
P33527,Multidrug resistance-associated protein 1 OS=Homo sapiens GN=ABCC1	R.LKEYSETEK.E	563.785	2	833	-0.000544	39.87	423729	414073	462862	549523	710918	572860
P33527,Multidrug resistance-associated protein 1 OS=Homo sapiens GN=ABCC1	R.MNLDPFSQYSDEEVWTSLELAHLK.G	951.448	3	3946	-0.014718	85.31	1.10146e+06	1.95758e+06	2381972	2154869	2459026	2287314
P33527,Multidrug resistance-associated protein 1 OS=Homo sapiens GN=ABCC1	R.QPLEGSDLWSLNKEDTSEQVVPVLVK.N	970.831	3	3575	-0.031425	45.86	959352	966166	945764	967600	1.10649e+06	1.22665e+06
P33527,Multidrug resistance-associated protein 1 OS=Homo sapiens GN=ABCC1	R.TPSGNLVNR.F	479.258	2	1228	-0.001887	63.43	4.04329e+06	4548573	3474379	4246113	3875053	4.44476e+06
P33527,Multidrug resistance-associated protein 1 OS=Homo sapiens GN=ABCC1	R.VIVLDKGEIQEYGAPSDLLQQR.G	824.447	3	3187	0.01232	55.9	2.51705e+06	3047936	2714507	2662138	2.42461e+06	2.78792e+06
P33897,ATP-binding cassette sub-family D member 1 OS=Homo sapiens GN=ABCD1	K.EVTELAGYTAR.V	605.307	2	2082	-0.004115	56.5	2704420	3.17868e+06	3.08294e+06	3.38465e+06	2.90908e+06	3324872
P33897,ATP-binding cassette sub-family D member 1 OS=Homo sapiens GN=ABCD1	K.FGELVAEEAR.R	560.783	2	2239	-0.005503	61.67	2338719	2.7098e+06	2490407	3.2231e+06	2.56165e+06	3317830
P33897,ATP-binding cassette sub-family D member 1 OS=Homo sapiens GN=ABCD1	K.KEEELVSER.T	559.785	2	1110	-0.00584	49.79	1.43995e+06	2.37187e+06	2.54278e+06	2.86658e+06	1.70325e+06	2738625
P33897,ATP-binding cassette sub-family D member 1 OS=Homo sapiens GN=ABCD1	R.DQVIYPDSVEDMQR.K	847.885	2	2539	-0.005305	65.6	1.43418e+06	1633363	1.62054e+06	1.87668e+06	1631640	1996619
P33897,ATP-binding cassette sub-family D member 1 OS=Homo sapiens GN=ABCD1	R.GLQAPAGEPTQEASGVAAAK.A	926.972	2	1985	-0.003824	131.82	3208971	3.67821e+06	4.00312e+06	4351273	3769607	4.70826e+06
P33897,ATP-binding cassette sub-family D member 1 OS=Homo sapiens GN=ABCD1	R.NLLTAAADAIER.I	629.338	2	3609	-0.01034	75.12	2.09098e+06	2446494	2066948	2517958	2173584	2737623
P33897,ATP-binding cassette sub-family D member 1 OS=Homo sapiens GN=ABCD1	R.VHEMFQVFEDVQR.C	555.266	3	3181	-0.007576	37.48	1.36663e+06	945598	1.37475e+06	973250	1387822	1245401
P33897,ATP-binding cassette sub-family D member 1 OS=Homo sapiens GN=ABCD1	R.VVANSEEIAFYGGHEVELALLQR.S	848.771	3	3804	-0.012275	55.22	392414	1.32489e+06	992643	1.34556e+06	1259252	1.33795e+06
P35579,Myosin-9 OS=Homo sapiens GN=MYH9	K.ALELDSNLYR.I	597.305	2	2653	-0.013087	62.01	2393431	2.99111e+06	2537405	3.1381e+06	2.47678e+06	3.35169e+06
P35579,Myosin-9 OS=Homo sapiens GN=MYH9	K.ANLQIDQINTDLNLER.S	935.484	2	3196	-0.006189	129.36	1.37982e+06	1906280	1717789	2063665	1.67777e+06	2323315
P35579,Myosin-9 OS=Homo sapiens GN=MYH9	K.ASITALEAK.I	452.259	2	1842	-0.003383	62.94	1.53989e+06	2.58342e+06	1648852	2.30387e+06	1603588	2151089
P35579,Myosin-9 OS=Homo sapiens GN=MYH9	K.DFSALESQLQDTQELLQEENR.Q	1247.09	2	3869	-0.006892	113.14	2.64103e+06	3.60624e+06	3.2954e+06	4059187	3345804	4508530
P35579,Myosin-9 OS=Homo sapiens GN=MYH9	K.DLEAHIDSANK.N	606.795	2	1551	-0.002665	43.46	1907895	2502175	1993162	2.87427e+06	2.41025e+06	2.79126e+06
P35579,Myosin-9 OS=Homo sapiens GN=MYH9	K.DLEGLSQR.H	459.235	2	1742	-0.005121	35.17	1495817	2.10196e+06	1.61019e+06	2040861	1653575	2.05477e+06
P35579,Myosin-9 OS=Homo sapiens GN=MYH9	K.HSQAVEELAEQLEQTKR.V	666.005	3	2788	-0.009635	70.92	2.94143e+06	2.33646e+06	3.1802e+06	2336385	2821979	1.83714e+06
P35579,Myosin-9 OS=Homo sapiens GN=MYH9	K.IAQLEEQLDNETK.E	765.883	2	2348	-0.00596	98.61	2.68881e+06	3.60997e+06	2989272	3.83548e+06	2.88598e+06	3777204
P35579,Myosin-9 OS=Homo sapiens GN=MYH9	K.KFDQLLAEEK.N	610.826	2	2142	-0.008127	57.6	1.83675e+06	2.56149e+06	2.06617e+06	2.66934e+06	1.95113e+06	2.64774e+06
P35579,Myosin-9 OS=Homo sapiens GN=MYH9	K.LDPHLVLDQLR.C	659.875	2	3128	-0.004665	46.85	2070118	2137728	2494232	2274405	2.38023e+06	2367875
P35579,Myosin-9 OS=Homo sapiens GN=MYH9	K.MQQNIQELEEQLEEEESAR.Q	1167.03	2	3329	-0.008189	136.14	1132597	1.49111e+06	1361772	1503118	1.18425e+06	1706667
P35579,Myosin-9 OS=Homo sapiens GN=MYH9	K.NFINNPLAQADWAAK.K	836.923	2	3384	-0.004984	91.27	1876213	2683881	2.29252e+06	2717354	2409785	3251535
P35579,Myosin-9 OS=Homo sapiens GN=MYH9	K.QLLQANPILEAFGNAK.T	863.976	2	3847	-0.003612	84.08	1865030	2.54917e+06	2157073	2924165	2.45128e+06	3.09128e+06
P35579,Myosin-9 OS=Homo sapiens GN=MYH9	K.SMEAEMIQLQEELAAAER.A	1024.98	2	3899	-0.007518	85.19	2280296	3.26284e+06	2.6652e+06	3189031	2.91947e+06	3528637
P35579,Myosin-9 OS=Homo sapiens GN=MYH9	K.VSHLLGINVTDFTR.G	524.622	3	3243	-0.004021	47.95	3294767	3.56256e+06	3.40011e+06	4611522	3.55187e+06	4146774
P35579,Myosin-9 OS=Homo sapiens GN=MYH9	R.AGVLAHLEEER.D	612.321	2	2226	-0.004007	63.16	2101890	2.29252e+06	2.0043e+06	2.65794e+06	1916978	2.42122e+06
P35579,Myosin-9 OS=Homo sapiens GN=MYH9	R.ALEEAMEQK.A	524.752	2	1515	-0.001262	50.17	1241712	1541845	1379536	1554446	1.47933e+06	1.58002e+06
P35579,Myosin-9 OS=Homo sapiens GN=MYH9	R.DLGEELEALKTELEDTLDSTAAQQELR.S	1006.49	3	4073	-0.012336	59.13	2042541	2472698	2393352	2654125	2.36047e+06	3267104
P35579,Myosin-9 OS=Homo sapiens GN=MYH9	R.IAEFTTNLTEEEEK.S	827.395	2	2549	-0.002222	129.51	2834704	3359501	2737399	3519116	2768661	3924952
P35579,Myosin-9 OS=Homo sapiens GN=MYH9	R.IAQLEEELEEEQGNTEIINDR.L	1236.59	2	3178	-0.005794	128.43	2041055	3061565	2.6346e+06	3178915	2.46188e+06	3.36316e+06
P35579,Myosin-9 OS=Homo sapiens GN=MYH9	R.IIGLDQVAGMSETALPGAFK.T	1009.53	2	3831	-0.003307	95.85	1039919	1.5528e+06	1.27399e+06	1.6448e+06	1.30946e+06	1.77871e+06
P35579,Myosin-9 OS=Homo sapiens GN=MYH9	R.IMGIPEEEQMGLLR.V	808.41	2	3365	-0.005153	49.85	2.35369e+06	2.63669e+06	2.3705e+06	2982648	2505985	3.30591e+06
P35579,Myosin-9 OS=Homo sapiens GN=MYH9	R.KLEGDSTDLSDQIAELQAQIAELK.M	872.449	3	3923	-0.008613	90.44	1.39475e+06	1.95492e+06	1.71972e+06	2.18497e+06	1840141	2.54213e+06
P35579,Myosin-9 OS=Homo sapiens GN=MYH9	R.LQQELDDLLVDLDHQR.Q	650.668	3	3766	-0.003517	59.97	3983385	4.83169e+06	4.36662e+06	5478294	4872534	5.77259e+06
P35579,Myosin-9 OS=Homo sapiens GN=MYH9	R.LTEMETLQSQLMAEK.L	876.428	2	3270	-0.006067	95.96	1.60441e+06	1931251	1.80251e+06	2251981	1739449	2.1942e+06
P35579,Myosin-9 OS=Homo sapiens GN=MYH9	R.NTDQASMPDNTAAQK.V	796.351	2	1195	-0.007396	105.16	1.68671e+06	2302310	1896655	2.6496e+06	2.12699e+06	2809525
P35579,Myosin-9 OS=Homo sapiens GN=MYH9	R.QLEEAEEEAQR.A	666.305	2	1395	-0.004603	57.89	936726	4.4846e+06	2.47446e+06	5.36916e+06	2.60323e+06	5.09895e+06
P35579,Myosin-9 OS=Homo sapiens GN=MYH9	R.THEAQIQEMR.Q	621.797	2	1254	-0.003291	44.07	945464	1.41098e+06	1.0968e+06	1434045	1022453	1.50945e+06
P35610,Sterol O-acyltransferase 1 OS=Homo sapiens GN=SOAT1	K.EVGSHFDDFVTNLIEK.S	925.447	2	3719	-0.00918	96.05	1.69089e+06	2094022	2095915	1928328	1.92153e+06	2.04917e+06
P35610,Sterol O-acyltransferase 1 OS=Homo sapiens GN=SOAT1	K.LTAEAEELKPFFMK.E	551.955	3	3291	-0.005303	36.37	3.08156e+06	3291917	3.38964e+06	3.35777e+06	3545888	4.06297e+06
P35613,Basigin OS=Homo sapiens GN=BSG	K.GSDQAIITLR.V	537.299	2	2331	-0.004314	48.82	3.00651e+06	2211259	3.18992e+06	2547288	2.91039e+06	2043036
P35613,Basigin OS=Homo sapiens GN=BSG	K.SESVPPVTDWAWYK.I	832.899	2	3412	-0.005655	92.62	6.65489e+06	4.20014e+06	8.47008e+06	4.95861e+06	7732665	4923111
P35613,Basigin OS=Homo sapiens GN=BSG	R.FFVSSSQGR.S	507.751	2	1768	-0.004679	57.65	3310926	2342951	3.45162e+06	2402929	3.54009e+06	2337266
P35613,Basigin OS=Homo sapiens GN=BSG	R.RKPEDVLDDDDAGSAPLK.S	647.656	3	2099	-0.002861	73.36	3339356	2.28111e+06	3.27282e+06	2199760	3220488	2014598
P36578,60S ribosomal protein L4 OS=Homo sapiens GN=RPL4	K.AAAAAAALQAK.S	478.778	2	1258	-0.004223	87.5	76147906	1.18142e+08	7.44088e+07	1.17277e+08	7.36049e+07	113408278
P36578,60S ribosomal protein L4 OS=Homo sapiens GN=RPL4	K.LDELYGTWR.K	576.785	2	2734	-0.005107	66.24	8.74286e+06	7.34328e+06	9.7498e+06	8.19633e+06	10247703	9452911
P36578,60S ribosomal protein L4 OS=Homo sapiens GN=RPL4	K.MINTDLSR.I	475.24	2	1726	-0.003749	62.74	2.95152e+07	40281417	3.04178e+07	4.21233e+07	3.3295e+07	57943058
P36578,60S ribosomal protein L4 OS=Homo sapiens GN=RPL4	K.NVTLPAVFK.A	494.793	2	2986	-0.004237	47.73	25168336	3.60691e+07	2.73558e+07	41763277	2.86247e+07	4.3795e+07
P36578,60S ribosomal protein L4 OS=Homo sapiens GN=RPL4	K.TKEAVLLLK.K	507.829	2	2071	-0.004679	38.87	3.10121e+06	5486749	3384446	5.2705e+06	3.11849e+06	4929857
P36578,60S ribosomal protein L4 OS=Homo sapiens GN=RPL4	R.APIRPDIVNFVHTNLR.K	621.349	3	3089	-0.008171	62.13	9997567	1.51106e+07	1.14958e+07	1.664e+07	12764775	15381116
P36578,60S ribosomal protein L4 OS=Homo sapiens GN=RPL4	R.APIRPDIVNFVHTNLR.K	466.263	4	3096	-0.009098	42.35	4.42385e+06	6145703	4663371	6.58958e+06	5.36795e+06	6.75615e+06
P36578,60S ribosomal protein L4 OS=Homo sapiens GN=RPL4	R.FCIWTESAFR.K	658.806	2	3412	-0.005168	59.25	4205391	6762534	4.26281e+06	6.94183e+06	4.30003e+06	6107345
P36578,60S ribosomal protein L4 OS=Homo sapiens GN=RPL4	R.GPCIIYNEDNGIIK.A	803.397	2	2709	-0.007303	79.6	4165303	6620719	4459343	7151113	4.87274e+06	7246097
P36578,60S ribosomal protein L4 OS=Homo sapiens GN=RPL4	R.IEEVPELPLVVEDK.V	804.937	2	3401	-0.005946	63.45	4.37517e+07	64502714	4.95242e+07	72163532	50644006	79683851
P36578,60S ribosomal protein L4 OS=Homo sapiens GN=RPL4	R.IEEVPELPLVVEDKVEGYK.K	729.057	3	3472	-0.006615	49.76	18816610	2.92013e+07	1.98762e+07	32842133	18198051	33648116
P36578,60S ribosomal protein L4 OS=Homo sapiens GN=RPL4	R.KLDELYGTWR.K	640.834	2	2593	-0.002773	77.32	28661236	45007054	3.05164e+07	49355373	2.79375e+07	46568299
P36578,60S ribosomal protein L4 OS=Homo sapiens GN=RPL4	R.KLDELYGTWR.K	427.557	3	2593	-0.005866	43.96	6.33454e+06	1.00188e+07	6.7962e+06	10496666	6.93182e+06	1.01976e+07
P36578,60S ribosomal protein L4 OS=Homo sapiens GN=RPL4	R.NIPGITLLNVSK.L	634.88	2	3304	-0.004755	88.81	36135583	5.35555e+07	4.14972e+07	5.64338e+07	4.12452e+07	59443197
P36578,60S ribosomal protein L4 OS=Homo sapiens GN=RPL4	R.QPYAVSELAGHQTSAESWGTGR.A	1166.55	2	2622	-0.010738	119.33	2.62343e+06	4523823	3760368	4606363	3040280	4.23376e+06
P36578,60S ribosomal protein L4 OS=Homo sapiens GN=RPL4	R.QPYAVSELAGHQTSAESWGTGR.A	778.034	3	2597	-0.00892	71.08	23217641	33121085	2.4176e+07	31843355	23579443	3.08865e+07
P36578,60S ribosomal protein L4 OS=Homo sapiens GN=RPL4	R.RGPCIIYNEDNGIIK.A	881.449	2	2523	-0.004648	74.67	1.61841e+06	2463924	1887366	2494024	1587567	2589099
P38159,RNA-binding motif protein, X chromosome OS=Homo sapiens GN=RBMX	K.LFIGGLNTETNEK.A	718.374	2	2702	-0.002071	81.06	2.65364e+06	3.96707e+06	2.87853e+06	4699831	2796598	4.98264e+06
P38159,RNA-binding motif protein, X chromosome OS=Homo sapiens GN=RBMX	R.GFAFVTFESPADAK.D	743.863	2	3402	-0.003459	62.45	1876930	2.91875e+06	2.22251e+06	3.16591e+06	2219058	3335773
P38159,RNA-binding motif protein, X chromosome OS=Homo sapiens GN=RBMX	R.REPLPSR.R	427.747	2	899	0.0017	39.76	537050	626693	488396	1.12823e+06	961198	1.21504e+06
P38159,RNA-binding motif protein, X chromosome OS=Homo sapiens GN=RBMX	R.SDLYSSGR.D	442.708	2	1045	-0.002939	39.58	654724	863272	814670	1.16421e+06	698926	1216995
P38159,RNA-binding motif protein, X chromosome OS=Homo sapiens GN=RBMX	R.YDDYSSSR.D	496.701	2	826	-0.000254	50.77	392386	632840	613228	903632	433808	932893
P38646,Stress-70 protein, mitochondrial OS=Homo sapiens GN=HSPA9	R.AQFEGIVTDLIR.R	681.373	2	3665	-0.002666	66.64	731615	720508	737130	770557	812720	877370
P38646,Stress-70 protein, mitochondrial OS=Homo sapiens GN=HSPA9	R.RYDDPEVQK.D	575.28	2	989	-0.000926	41.83	1840346	2.59672e+06	1962417	2.83415e+06	2220421	2.80849e+06
P38646,Stress-70 protein, mitochondrial OS=Homo sapiens GN=HSPA9	R.VINEPTAAALAYGLDK.S	823.443	2	3054	-0.001063	62.89	4019402	5431991	4.69998e+06	5874728	4689452	6499627
P39023,60S ribosomal protein L3 OS=Homo sapiens GN=RPL3	K.AGMTHIVR.E	442.741	2	1161	-0.002361	68.95	3239472	6.4058e+06	4.87949e+06	5984407	4.90881e+06	4634710
P39023,60S ribosomal protein L3 OS=Homo sapiens GN=RPL3	K.IGQGYLIK.D	446.266	2	2107	-0.004131	53.3	6266047	1.04664e+07	6430893	10385986	6824204	10291008
P39023,60S ribosomal protein L3 OS=Homo sapiens GN=RPL3	K.NNASTDYDLSDK.S	671.789	2	1548	-0.004618	58.17	6.18319e+06	9.69949e+06	6.98137e+06	1.12035e+07	8275767	11163206
P39023,60S ribosomal protein L3 OS=Homo sapiens GN=RPL3	K.SINPLGGFVHYGEVTNDFVMLK.G	813.075	3	3875	-0.010477	76.74	614437	3678421	2.19475e+06	3.85438e+06	2424696	3897363
P39023,60S ribosomal protein L3 OS=Homo sapiens GN=RPL3	K.TVFAEHISDECK.R	718.327	2	1871	-0.006282	85.34	1.73782e+06	3352228	1829356	3416607	1.74961e+06	3008417
P39023,60S ribosomal protein L3 OS=Homo sapiens GN=RPL3	R.ERLEQQVPVNQVFGQDEMIDVIGVTK.G	991.175	3	3692	-0.008034	101.29	1.11051e+06	3.63504e+06	1.75575e+06	2930431	1703593	2.88613e+06
P39023,60S ribosomal protein L3 OS=Homo sapiens GN=RPL3	R.FQTMEEK.K	456.709	2	1242	-0.002009	36.31	2.75701e+06	5337663	2618689	5.27996e+06	3015908	5551130
P39023,60S ribosomal protein L3 OS=Homo sapiens GN=RPL3	R.HGSLGFLPR.K	492.272	2	2318	-0.004909	65.85	5.56967e+06	2.81191e+06	5.98014e+06	2.76276e+06	5410933	2.30735e+06
P39023,60S ribosomal protein L3 OS=Homo sapiens GN=RPL3	R.LEQQVPVNQVFGQDEMIDVIGVTK.G	1343.69	2	3786	-0.005015	122.61	2.38353e+06	4673523	3484030	4.94092e+06	3.4752e+06	5677415
P39023,60S ribosomal protein L3 OS=Homo sapiens GN=RPL3	R.LEQQVPVNQVFGQDEMIDVIGVTK.G	896.129	3	3784	-0.004052	54.34	1.21281e+06	2.15285e+06	1.44313e+06	2235349	1600100	3128411
P39060,Collagen alpha-1(XVIII) chain OS=Homo sapiens GN=COL18A1	R.EETGAALKPR.L	536.292	2	965	-0.003169	64.42	929340	1365436	1.05741e+06	1628935	1136489	1656808
P39060,Collagen alpha-1(XVIII) chain OS=Homo sapiens GN=COL18A1	R.GLELEPGAGLFVAQAGGADPDKFQGVIAELK.V	1033.21	3	3879	-0.008035	64.97	1.31646e+06	2.66467e+06	2.18118e+06	2.75524e+06	2349433	3.00731e+06
P39060,Collagen alpha-1(XVIII) chain OS=Homo sapiens GN=COL18A1	R.GTDNEVAALQPPVVQLHDSNPYPR.R	873.102	3	2935	-0.009452	64.86	1422595	2108970	1.93505e+06	2299570	1.97105e+06	2812511
P39060,Collagen alpha-1(XVIII) chain OS=Homo sapiens GN=COL18A1	R.ISEEVGLLQLLGDPPPQQVTQTDDPDVGLAYVFGPDANSGQVAR.Y	1536.1	3	4023	0.002297	70.85	243203	355452	396713	381274	401254	553963
P39060,Collagen alpha-1(XVIII) chain OS=Homo sapiens GN=COL18A1	R.LQDLYSIVR.R	553.812	2	2880	-0.004282	42.55	1195391	1761977	1304322	2144088	1.54543e+06	2086621
P39060,Collagen alpha-1(XVIII) chain OS=Homo sapiens GN=COL18A1	R.TEAPSATGQASSLLGGR.L	801.902	2	2355	-0.011621	106.97	1757807	2494193	2.19388e+06	2931434	2.17813e+06	3.15572e+06
P40429,60S ribosomal protein L13a OS=Homo sapiens GN=RPL13A	K.VFDGIPPPYDK.K	624.317	2	2543	-0.003306	51.61	2.62768e+07	41170862	24839238	4.46909e+07	25981050	47319332
P40429,60S ribosomal protein L13a OS=Homo sapiens GN=RPL13A	K.VFDGIPPPYDKK.K	459.244	3	2248	-0.006936	39.54	9072299	1.66023e+07	8.93691e+06	17584537	9.55309e+06	18805282
P40429,60S ribosomal protein L13a OS=Homo sapiens GN=RPL13A	K.YQAVTATLEEK.R	626.823	2	2013	-0.004191	82.55	61032251	8.87534e+07	6.06992e+07	90721706	58089574	88509521
P40429,60S ribosomal protein L13a OS=Homo sapiens GN=RPL13A	M.AEVQVLVLDGR.G	599.841	2	2797	-0.00404	88.68	2048746	3.60156e+06	2239546	3.77549e+06	2278547	3804229
P40429,60S ribosomal protein L13a OS=Homo sapiens GN=RPL13A	R.CEGINISGNFYR.N	715.326	2	2756	-0.007548	68.86	5.97871e+06	11330171	6.11308e+06	1.12634e+07	6461348	1.09333e+07
P40429,60S ribosomal protein L13a OS=Homo sapiens GN=RPL13A	R.KFAYLGR.L	427.746	2	1777	-0.003489	35.49	3.39034e+06	6772035	3351657	5859806	3319943	4.76607e+06
P40429,60S ribosomal protein L13a OS=Homo sapiens GN=RPL13A	R.LAHEVGWK.Y	470.254	2	1525	-0.004069	54.26	44476879	7.78771e+07	4.78745e+07	8.26737e+07	49959670	7.52781e+07
P40429,60S ribosomal protein L13a OS=Homo sapiens GN=RPL13A	R.MVVPAALK.V	414.753	2	2221	-0.003183	44.42	4.86927e+07	7.8582e+07	50397195	8.33645e+07	5.05367e+07	8.42142e+07
P42704,Leucine-rich PPR motif-containing protein, mitochondrial OS=Homo sapiens GN=LRPPRC	K.SVLELIPELNEKEEAYNSLMK.S	817.087	3	3811	-0.00753	37.96	1213771	1.52219e+06	1.28856e+06	1572426	1.48997e+06	1.65363e+06
P42704,Leucine-rich PPR motif-containing protein, mitochondrial OS=Homo sapiens GN=LRPPRC	K.TVLDQQQTPSR.L	636.829	2	1383	-0.003704	52.83	1139154	1268575	1.13109e+06	1.42128e+06	1266835	1.32576e+06
P42704,Leucine-rich PPR motif-containing protein, mitochondrial OS=Homo sapiens GN=LRPPRC	K.TVQLTSSELESTLETLK.A	939.997	2	3687	-0.004725	98.82	1110085	1349550	1203632	1469261	1.30392e+06	1588055
P42704,Leucine-rich PPR motif-containing protein, mitochondrial OS=Homo sapiens GN=LRPPRC	R.AGDMENAENILTVMR.D	832.388	2	3374	-0.008692	86.16	3621269	2.27303e+06	4.03687e+06	2.55244e+06	4.0963e+06	2.33857e+06
P46013,Antigen KI-67 OS=Homo sapiens GN=MKI67	K.AQALEDLAGFK.E	581.806	2	2855	-0.00497	49.53	2.33161e+06	3.23594e+06	2.58486e+06	3394481	2.55059e+06	3564855
P46013,Antigen KI-67 OS=Homo sapiens GN=MKI67	K.AQALEELTGFR.E	617.823	2	3020	-0.004374	40.96	797650	1062351	858890	1295304	837594	1.34672e+06
P46013,Antigen KI-67 OS=Homo sapiens GN=MKI67	K.AQPLEDLAGLK.E	577.82	2	2859	-0.008066	36.57	1597017	2.1662e+06	1.67431e+06	2442138	1.75032e+06	2553487
P46013,Antigen KI-67 OS=Homo sapiens GN=MKI67	K.EEAQSLEDLAGFK.E	718.845	2	3060	-0.00706	69.43	1.38709e+06	1.89292e+06	1472244	2.1046e+06	1628790	2.19963e+06
P46013,Antigen KI-67 OS=Homo sapiens GN=MKI67	K.KKPNPVEEEPSR.R	705.372	2	821	-0.002025	48.09	80901	227072	66912	425450	298531	385272
P46013,Antigen KI-67 OS=Homo sapiens GN=MKI67	K.KKPNPVEEEPSR.R	470.584	3	777	-0.001335	41.77	270515	1464920	453066	1510332	1.02526e+06	1.48744e+06
P46013,Antigen KI-67 OS=Homo sapiens GN=MKI67	K.LDLTENLTGSK.R	595.815	2	2487	-0.002711	61.89	1631182	2540852	1671062	2.77268e+06	2032344	2.77898e+06
P46013,Antigen KI-67 OS=Homo sapiens GN=MKI67	K.LTQTSGETTHTDKEPVGEGK.G	705.675	3	1066	-0.009453	54.05	621787	670734	925119	1076164	837696	1273917
P46013,Antigen KI-67 OS=Homo sapiens GN=MKI67	K.LTQTSGETTHTDKVPGGEDK.S	701.003	3	1147	-0.009254	43.93	1.06877e+06	1661835	1152116	1.63372e+06	1.23573e+06	1723362
P46013,Antigen KI-67 OS=Homo sapiens GN=MKI67	K.LTQTSGETTHTHTEPTGDGK.S	699.993	3	853	-0.003792	44.12	1.61343e+06	1.75358e+06	0	799928	1.47019e+06	362460
P46013,Antigen KI-67 OS=Homo sapiens GN=MKI67	K.SPQSDPADTPTNTK.Q	729.839	2	906	0.000248	78.68	525173	995289	824844	1377743	758060	1.33698e+06
P46013,Antigen KI-67 OS=Homo sapiens GN=MKI67	K.VEDAADSATKPENLSSK.T	587.955	3	1408	-0.001045	35.14	654690	1054653	757602	1.30578e+06	815123	1122106
P46013,Antigen KI-67 OS=Homo sapiens GN=MKI67	R.KADVEEEFLALR.K	473.919	3	3101	-0.004677	41.65	1149431	1603333	1.20028e+06	1737628	1.15848e+06	1.82479e+06
P46776,60S ribosomal protein L27a OS=Homo sapiens GN=RPL27A	K.LWTLVSEQTR.V	616.833	2	2867	-0.00535	47.3	1235999	1919574	1.49145e+06	2.3076e+06	1565228	2382131
P46776,60S ribosomal protein L27a OS=Homo sapiens GN=RPL27A	K.TGAAPIIDVVR.S	556.325	2	2624	-0.004359	59.07	3.21675e+06	4.23725e+06	3098437	4615826	3285916	4.95734e+06
P46779,60S ribosomal protein L28 OS=Homo sapiens GN=RPL28	K.QTYSTEPNNLK.A	647.816	2	1443	-0.003397	49.68	2647534	5443314	2955005	5.93769e+06	3089612	5.49042e+06
P46779,60S ribosomal protein L28 OS=Homo sapiens GN=RPL28	K.TVGVEPAADGK.G	522.27	2	1162	-0.004375	42.79	3.37296e+06	6797076	3232446	6752207	4.07286e+06	6.61117e+06
P46779,60S ribosomal protein L28 OS=Homo sapiens GN=RPL28	R.KTVGVEPAADGK.G	586.32	2	905	0.000889	56.81	771684	1.37638e+06	1.05265e+06	2101375	1099961	2010959
P46940,Ras GTPase-activating-like protein IQGAP1 OS=Homo sapiens GN=IQGAP1	K.ATFYGEQVDYYK.S	742.337	2	2551	-0.006938	73.12	2.51502e+06	2.75719e+06	2648728	3.01114e+06	2618455	3168897
P46940,Ras GTPase-activating-like protein IQGAP1 OS=Homo sapiens GN=IQGAP1	K.FLSAIVSSVDK.I	583.324	2	2879	-0.005396	53.01	1168176	1572108	1.30364e+06	1.74278e+06	1272106	1.88356e+06
P46940,Ras GTPase-activating-like protein IQGAP1 OS=Homo sapiens GN=IQGAP1	K.FVHLLDQSDQDFQEELDLMK.M	817.388	3	3801	-0.003502	50.14	739126	1222179	909038	1.45012e+06	1156792	1.38039e+06
P46940,Ras GTPase-activating-like protein IQGAP1 OS=Homo sapiens GN=IQGAP1	K.GVLLEIEDLQVNQFK.N	872.975	2	3825	-0.005167	91.98	1632422	2.80285e+06	2.35893e+06	2.62861e+06	2421178	2884044
P46940,Ras GTPase-activating-like protein IQGAP1 OS=Homo sapiens GN=IQGAP1	K.IFYPETTDIYDR.K	766.864	2	2809	-0.005503	36.74	1.43635e+06	1791465	1.62226e+06	2162310	1.65654e+06	2.43158e+06
P46940,Ras GTPase-activating-like protein IQGAP1 OS=Homo sapiens GN=IQGAP1	K.ITLQDVVSHSK.K	613.838	2	2470	-0.005304	53.96	1.33765e+06	1.3821e+06	1610008	1.60305e+06	1.41961e+06	1998025
P46940,Ras GTPase-activating-like protein IQGAP1 OS=Homo sapiens GN=IQGAP1	K.LEGVLAEVAQHYQDTLIR.A	685.699	3	3803	-0.004539	50.5	3.11309e+06	3901332	3399941	3844575	3.63486e+06	4.08914e+06
P46940,Ras GTPase-activating-like protein IQGAP1 OS=Homo sapiens GN=IQGAP1	K.LGNFFSPK.V	455.242	2	2573	-0.005289	49.25	1098071	1.34601e+06	1056579	1.46818e+06	1.21415e+06	1.44684e+06
P46940,Ras GTPase-activating-like protein IQGAP1 OS=Homo sapiens GN=IQGAP1	K.LPYDVTPEQALAHEEVK.T	646.997	3	2803	-0.00515	56.12	4102427	4.7417e+06	4.24736e+06	5193172	4453991	5.53963e+06
P46940,Ras GTPase-activating-like protein IQGAP1 OS=Homo sapiens GN=IQGAP1	K.NVIFEISPTEEVGDFEVK.A	1026.51	2	3752	-0.006877	80.45	2.25903e+06	3116122	2751119	3223919	2594475	3.12244e+06
P46940,Ras GTPase-activating-like protein IQGAP1 OS=Homo sapiens GN=IQGAP1	K.TLINAEDPPMVVVR.K	777.42	2	2966	-0.003016	73.15	2887540	3527428	3276810	3855300	3.47336e+06	4189161
P46940,Ras GTPase-activating-like protein IQGAP1 OS=Homo sapiens GN=IQGAP1	K.TLQALQIPAAK.L	577.348	2	2548	-0.005382	53.09	1969717	2.43673e+06	1989334	2654321	2.20098e+06	2.80213e+06
P46940,Ras GTPase-activating-like protein IQGAP1 OS=Homo sapiens GN=IQGAP1	K.VDFTEEEINNMK.T	734.83	2	2609	-0.009532	80.58	1.493e+06	1.77561e+06	1.49934e+06	1.79851e+06	1521148	1.96352e+06
P46940,Ras GTPase-activating-like protein IQGAP1 OS=Homo sapiens GN=IQGAP1	K.VDQIQEIVTGNPTVIK.M	877.485	2	3027	-0.007121	109.35	1712557	1890534	2139457	1.993e+06	2074351	2.29891e+06
P46940,Ras GTPase-activating-like protein IQGAP1 OS=Homo sapiens GN=IQGAP1	R.ALESGDVNTVWK.Q	659.833	2	2430	-0.004649	61.59	1863924	2137856	1877779	2423282	2067721	2452940
P46940,Ras GTPase-activating-like protein IQGAP1 OS=Homo sapiens GN=IQGAP1	R.EEIQSSISGVTAAYNR.E	862.921	2	2573	-0.009928	113.63	1.06067e+06	1.26265e+06	1.26902e+06	1.31592e+06	1.30203e+06	1.58465e+06
P46940,Ras GTPase-activating-like protein IQGAP1 OS=Homo sapiens GN=IQGAP1	R.EQLWLANEGLITR.L	771.914	2	3357	-0.00622	83.38	3058000	5.16936e+06	3.80607e+06	4958452	3327454	4.85668e+06
P46940,Ras GTPase-activating-like protein IQGAP1 OS=Homo sapiens GN=IQGAP1	R.FQPGETLTEILETPATSEQEAEHQR.A	947.786	3	3703	-0.008934	62.73	4.58384e+06	6117043	5431938	6.06965e+06	5337916	7.05632e+06
P46940,Ras GTPase-activating-like protein IQGAP1 OS=Homo sapiens GN=IQGAP1	R.GLQQQNSDWYLK.Q	740.36	2	2575	-0.008982	69.47	1662549	2.07054e+06	1.89771e+06	2442024	1947928	2.51393e+06
P46940,Ras GTPase-activating-like protein IQGAP1 OS=Homo sapiens GN=IQGAP1	R.ILAIGLINEALDEGDAQK.T	942.007	2	3895	-0.005961	124.67	6178820	8177455	6875473	7.98208e+06	6933052	9.05653e+06
P46940,Ras GTPase-activating-like protein IQGAP1 OS=Homo sapiens GN=IQGAP1	R.LIVDVIR.F	414.269	2	2667	-0.003306	45.07	1714675	2018132	1.88147e+06	2.14417e+06	1789325	2.13406e+06
P46940,Ras GTPase-activating-like protein IQGAP1 OS=Homo sapiens GN=IQGAP1	R.QSGQTDPLQKEELQSGVDAANSAAQQYQR.R	1049.83	3	2686	-0.010337	88.93	1606322	1912431	1.93828e+06	2.48427e+06	1885984	2473180
P46940,Ras GTPase-activating-like protein IQGAP1 OS=Homo sapiens GN=IQGAP1	R.SNQQLENDLNLMDIK.I	887.933	2	3368	-0.004404	96.96	2.02304e+06	2.4675e+06	2.39077e+06	2774084	2551385	2839497
P46940,Ras GTPase-activating-like protein IQGAP1 OS=Homo sapiens GN=IQGAP1	R.SPDVGLYGVIPECGETYHSDLAEAK.K	903.085	3	3128	-0.015068	56.72	921666	1034513	1.01876e+06	1217755	1.18472e+06	1.30154e+06
P46977,Dolichyl-diphosphooligosaccharide--protein glycosyltransferase subunit STT3A OS=Homo sapiens GN=STT3A	K.ENDYYTPTGEFR.V	746.321	2	2323	-0.004694	57.12	2.80609e+06	3596257	2.97372e+06	3988817	3.20936e+06	4280911
P46977,Dolichyl-diphosphooligosaccharide--protein glycosyltransferase subunit STT3A OS=Homo sapiens GN=STT3A	K.FHNWFDDR.A	568.747	2	2656	-0.003229	38.39	2046972	1384081	2.18202e+06	1436077	1735387	1.3256e+06
P46977,Dolichyl-diphosphooligosaccharide--protein glycosyltransferase subunit STT3A OS=Homo sapiens GN=STT3A	R.FYSLLDPSYAK.N	652.332	2	3156	-0.000804	66.3	2.46309e+06	2930386	2.79479e+06	3264728	2915765	3.47079e+06
P46977,Dolichyl-diphosphooligosaccharide--protein glycosyltransferase subunit STT3A OS=Homo sapiens GN=STT3A	R.VGQAMASTEEK.A	575.775	2	966	0.002171	54.84	2725643	3741574	2828500	4.07298e+06	3306113	4.17231e+06
P47914,60S ribosomal protein L29 OS=Homo sapiens GN=RPL29	K.AQAAAPASVPAQAPK.R	689.376	2	1497	-0.004512	90.7	8336616	13904717	10272305	1.52032e+07	1.15408e+07	1.49641e+07
P47914,60S ribosomal protein L29 OS=Homo sapiens GN=RPL29	R.LAYIAHPK.L	456.767	2	1284	-0.00378	35.57	2.61237e+06	4120824	3.05677e+06	3910603	1.99412e+06	2.95684e+06
P48960,CD97 antigen OS=Homo sapiens GN=CD97	K.LVDELMEAPGDVEALAPPVR.H	1061.05	2	3651	-0.003138	97.02	1.30168e+06	681176	1.53806e+06	672562	1.63438e+06	752322
P48960,CD97 antigen OS=Homo sapiens GN=CD97	K.YSEFTSTTSGTGHNQTR.A	937.416	2	1372	-0.007229	105.64	903290	1.15446e+06	1.13421e+06	1.32331e+06	1.16154e+06	1321022
P49207,60S ribosomal protein L34 OS=Homo sapiens GN=RPL34	R.LSYNTASNK.T	499.248	2	1025	-0.005871	47.64	2088317	3.43984e+06	3052496	4.12799e+06	2.36184e+06	4.34153e+06
P49207,60S ribosomal protein L34 OS=Homo sapiens GN=RPL34	R.RLSYNTASNK.T	577.301	2	860	-0.001079	39.54	499084	501152	583698	1.12182e+06	938442	1.24111e+06
P49327,Fatty acid synthase OS=Homo sapiens GN=FASN	K.ADEASELACPTPK.E	694.82	2	1739	-0.004314	78.23	2095458	2391096	2.13247e+06	2452336	2.42762e+06	2779446
P49327,Fatty acid synthase OS=Homo sapiens GN=FASN	K.AGLYGLPR.R	423.743	2	2322	-0.005184	44.45	2.4196e+06	2.71728e+06	2615326	2.95757e+06	2892248	2.94113e+06
P49327,Fatty acid synthase OS=Homo sapiens GN=FASN	K.AQVADVVVSR.W	522.294	2	1783	-0.004634	64.83	4.29049e+06	4810150	4.30566e+06	4.9097e+06	4.58221e+06	5.14056e+06
P49327,Fatty acid synthase OS=Homo sapiens GN=FASN	K.DTVTISGPQAPVFEFVEQLR.K	1117.07	2	4012	-0.007808	87.63	1.78053e+06	2270764	2422477	2635492	2.17317e+06	3012179
P49327,Fatty acid synthase OS=Homo sapiens GN=FASN	K.EDGLAQQQTQLNLR.S	807.411	2	2257	-0.009653	76.72	3.51028e+06	4163445	4013083	4.96e+06	4123688	5160494
P49327,Fatty acid synthase OS=Homo sapiens GN=FASN	K.EQGVTFPSGDIQEQLIR.S	958.986	2	3200	-0.006221	63.28	1.90697e+06	2.38908e+06	2.42872e+06	2714902	2401780	2.9653e+06
P49327,Fatty acid synthase OS=Homo sapiens GN=FASN	K.FDASFFGVHPK.Q	626.309	2	2943	-0.004939	75.73	2541265	2.28532e+06	2.88858e+06	2593490	2.87853e+06	2587235
P49327,Fatty acid synthase OS=Homo sapiens GN=FASN	K.GLVQALQTK.V	479.288	2	2183	-0.003977	47.43	3.87293e+06	4.37257e+06	4.21257e+06	4757839	4.22265e+06	4.51808e+06
P49327,Fatty acid synthase OS=Homo sapiens GN=FASN	K.GVDLVLNSLAEEK.L	693.876	2	3195	-0.003033	49.67	5024539	6.22699e+06	5829010	6.45722e+06	5451584	6671688
P49327,Fatty acid synthase OS=Homo sapiens GN=FASN	K.LPEDPLLSGLLDSPALK.A	889.498	2	3945	-0.006235	114.28	6.70536e+06	7.92847e+06	7407140	8514910	7.40812e+06	9992764
P49327,Fatty acid synthase OS=Homo sapiens GN=FASN	K.LPESENLQEFWDNLIGGVDMVTDDDRR.W	1055.15	3	4075	-0.013879	137.2	1.83924e+06	2.80751e+06	2.51431e+06	2.76202e+06	2483063	3.31251e+06
P49327,Fatty acid synthase OS=Homo sapiens GN=FASN	K.MVVPGLDGAQIPR.D	676.87	2	2980	-0.001796	43.05	2220710	2.54336e+06	2651972	2731980	2528768	2962838
P49327,Fatty acid synthase OS=Homo sapiens GN=FASN	K.SNMGHPEPASGLAALAK.V	550.944	3	2375	-0.008141	64.88	2430126	1.86966e+06	2.73215e+06	2.17474e+06	2.73414e+06	2535480
P49327,Fatty acid synthase OS=Homo sapiens GN=FASN	K.VSVHVIEGDHR.T	416.553	3	1432	-0.005013	43.52	3.52609e+06	4.35761e+06	3.04656e+06	3.20355e+06	2244055	2.16496e+06
P49327,Fatty acid synthase OS=Homo sapiens GN=FASN	K.VVVQVLAEEPEAVLK.G	811.97	2	3285	-0.00416	93.82	7911381	1.08051e+07	8447800	1.10616e+07	8490059	11345793
P49327,Fatty acid synthase OS=Homo sapiens GN=FASN	K.VYQWDDPDPR.L	645.787	2	2279	-0.007273	63.87	2930611	3589936	3219713	4.00224e+06	3.12844e+06	4.02883e+06
P49327,Fatty acid synthase OS=Homo sapiens GN=FASN	K.YSGTLNLDR.V	519.762	2	1912	-0.004786	64.12	3378338	4350831	3346165	4.2771e+06	3791678	4.72942e+06
P49327,Fatty acid synthase OS=Homo sapiens GN=FASN	R.AAEQYTPK.A	454.229	2	853	-0.000972	66.34	629337	674911	526457	902893	826964	812974
P49327,Fatty acid synthase OS=Homo sapiens GN=FASN	R.ALGLGVEQLPVVFEDVVLHQATILPK.T	929.198	3	4071	-0.007713	57	3.97124e+06	4.35187e+06	4.09149e+06	5326965	5086039	4775159
P49327,Fatty acid synthase OS=Homo sapiens GN=FASN	R.CVLLSNLSSTSHVPEVDPGSAELQK.V	889.775	3	3030	-0.018348	67.6	1093464	1549581	1.35705e+06	1.32011e+06	1244608	1548835
P49327,Fatty acid synthase OS=Homo sapiens GN=FASN	R.DGAWGAFR.H	440.207	2	2523	-0.003687	41.98	2.29338e+06	2.33825e+06	2115997	2417331	2.26366e+06	2.54004e+06
P49327,Fatty acid synthase OS=Homo sapiens GN=FASN	R.DNLEFFLAGIGR.L	676.352	2	3894	-0.004374	71.06	3129255	3.0485e+06	3.4175e+06	2.93348e+06	3344570	3527185
P49327,Fatty acid synthase OS=Homo sapiens GN=FASN	R.DPSQQELPR.L	535.266	2	1446	-0.002544	64.29	3219445	4.8212e+06	3794041	4560112	4246069	4.35256e+06
P49327,Fatty acid synthase OS=Homo sapiens GN=FASN	R.FPQLDSTSFANSR.D	735.351	2	2747	-0.006816	84.1	3126842	3515804	3.878e+06	4.09392e+06	3778652	4.62851e+06
P49327,Fatty acid synthase OS=Homo sapiens GN=FASN	R.GYAVLGGER.G	461.241	2	1872	-0.004435	41.66	2.41519e+06	3014361	2542324	2975250	2.78125e+06	3.07159e+06
P49327,Fatty acid synthase OS=Homo sapiens GN=FASN	R.HFLLEEDKPEEPTAHAFVSTLTR.G	667.59	4	3066	-0.004719	36.2	1.73885e+06	1.28553e+06	1724795	675860	980241	558725
P49327,Fatty acid synthase OS=Homo sapiens GN=FASN	R.LFDHPESPTPNPTEPLFLAQAEVYK.E	947.473	3	3644	-0.00979	91.17	4898531	5.73011e+06	4.71179e+06	5262185	4744075	6.30304e+06
P49327,Fatty acid synthase OS=Homo sapiens GN=FASN	R.LHLSGIDANPNALFPPVEFPAPR.G	824.771	3	3799	-0.006233	67.35	3.28243e+06	3.01423e+06	3829875	3.92141e+06	4023712	4000494
P49327,Fatty acid synthase OS=Homo sapiens GN=FASN	R.LQVVDQPLPVR.G	632.373	2	2532	-0.003626	60.52	5.44277e+06	4.97618e+06	4690103	5.79968e+06	4843492	6.15102e+06
P49327,Fatty acid synthase OS=Homo sapiens GN=FASN	R.SDEAVKPFGLK.V	595.822	2	2050	-0.004419	47.68	3009449	3.19522e+06	3291160	3582605	2.86311e+06	3130600
P49327,Fatty acid synthase OS=Homo sapiens GN=FASN	R.SEGVVAVLLTK.K	558.336	2	3154	-0.002819	78.52	2.40512e+06	2.95166e+06	2.54515e+06	3.04542e+06	2.68352e+06	3180752
P49327,Fatty acid synthase OS=Homo sapiens GN=FASN	R.SLLVNPEGPTLMR.L	713.887	2	3003	-0.005351	48.46	2554879	3103216	2.92529e+06	3573955	3.25175e+06	3629922
P49327,Fatty acid synthase OS=Homo sapiens GN=FASN	R.SLYQSAGVAPESFEYIEAHGTGTK.V	848.072	3	3058	-0.007911	44.15	5881099	6.54098e+06	6427389	7.12662e+06	6.68316e+06	7.82517e+06
P49327,Fatty acid synthase OS=Homo sapiens GN=FASN	R.VFTTVGSAEK.R	519.775	2	1563	-0.003229	44.98	4907306	5.29838e+06	5074594	5766954	5.28547e+06	5707002
P49327,Fatty acid synthase OS=Homo sapiens GN=FASN	R.VLEALLPLK.G	498.327	2	3279	-0.003565	59.2	2083316	2.67881e+06	2.3677e+06	2.76294e+06	2559252	3097575
P49790,Nuclear pore complex protein Nup153 OS=Homo sapiens GN=NUP153	K.EGSVLDILK.S	487.28	2	3243	-0.003825	50.25	1513867	1.61995e+06	1.76276e+06	1.91702e+06	1628616	1978500
P49790,Nuclear pore complex protein Nup153 OS=Homo sapiens GN=NUP153	K.FGDQGGFK.I	428.202	2	1563	-0.003092	37.4	2.24213e+06	2438044	2.18034e+06	2.66414e+06	2.32673e+06	2578786
P49790,Nuclear pore complex protein Nup153 OS=Homo sapiens GN=NUP153	K.FGVSSESKPEEVKK.D	517.605	3	1286	-0.006753	45.69	2042249	2508653	2.06593e+06	2578862	2.16493e+06	2.63244e+06
P49790,Nuclear pore complex protein Nup153 OS=Homo sapiens GN=NUP153	K.NTSLPPLWSPEAER.S	798.901	2	3092	-0.006648	45.96	1.38908e+06	1.79054e+06	1.59831e+06	1868971	1649607	2.42625e+06
P49790,Nuclear pore complex protein Nup153 OS=Homo sapiens GN=NUP153	K.QLSAQSYGVTSSTAR.R	778.387	2	1843	-0.004542	86.58	2288920	2.50942e+06	2.70696e+06	2886857	2.6936e+06	2885587
P49790,Nuclear pore complex protein Nup153 OS=Homo sapiens GN=NUP153	K.SSFNLGTIETK.S	598.809	2	2587	-0.004481	43.66	2.25059e+06	2.67551e+06	2362449	2961384	2.32823e+06	2.83358e+06
P49790,Nuclear pore complex protein Nup153 OS=Homo sapiens GN=NUP153	K.TSQLGDSPFYPGK.T	698.838	2	2472	-0.004969	55.01	1.93153e+06	2.18699e+06	2248688	2.37727e+06	2322371	2.62113e+06
P49790,Nuclear pore complex protein Nup153 OS=Homo sapiens GN=NUP153	K.TTLSASGTGFGDK.F	621.304	2	1860	-8.7e-05	54.85	2769309	3085174	2.72399e+06	3415975	3050864	3.58772e+06
P49790,Nuclear pore complex protein Nup153 OS=Homo sapiens GN=NUP153	K.TTYGGAAAAVR.Q	519.271	2	1415	-0.003687	67.94	2010274	2752336	2160784	2.7709e+06	2.38329e+06	2.42187e+06
P49790,Nuclear pore complex protein Nup153 OS=Homo sapiens GN=NUP153	R.FVASKPLEEEEMEVPVLPK.I	724.38	3	3109	-0.004936	45.57	1.47083e+06	1.7173e+06	2.84022e+06	2551240	1.98503e+06	2.601e+06
P49790,Nuclear pore complex protein Nup153 OS=Homo sapiens GN=NUP153	R.FVASKPLEEEEMEVPVLPK.I	724.38	3	3109	-0.004936	45.57	1.47083e+06	1.7173e+06	2.84362e+06	2551240	1.98503e+06	2.601e+06
P49792,E3 SUMO-protein ligase RanBP2 OS=Homo sapiens GN=RANBP2	K.EIDTDSTSQGESK.I	698.804	2	750	-0.006175	55.21	0	115786	95224	176868	145518	168758
P49792,E3 SUMO-protein ligase RanBP2 OS=Homo sapiens GN=RANBP2	K.SNNSETSSVAQSGSESK.V	849.871	2	812	-0.005626	106.01	287618	309974	0	275936	307367	241219
P50416,Carnitine O-palmitoyltransferase 1, liver isoform OS=Homo sapiens GN=CPT1A	K.EAMTDIITLFGLSSNSK.K	913.959	2	3979	-0.008997	94.92	922358	1293152	1.10313e+06	1.30469e+06	1285333	1427285
P50416,Carnitine O-palmitoyltransferase 1, liver isoform OS=Homo sapiens GN=CPT1A	K.GDINPNIPYPTR.L	678.846	2	2364	-0.00674	35.79	2474251	3095989	2.50894e+06	3.34129e+06	2.66963e+06	3241550
P50416,Carnitine O-palmitoyltransferase 1, liver isoform OS=Homo sapiens GN=CPT1A	K.IDPSLGIIAK.I	513.811	2	2687	-0.00407	38.86	1971664	2.23362e+06	2.03255e+06	2459117	2.08998e+06	2.68749e+06
P50416,Carnitine O-palmitoyltransferase 1, liver isoform OS=Homo sapiens GN=CPT1A	K.YLAVESPFLK.E	583.826	2	3176	-0.001596	39.68	1.72739e+06	2084479	1.87401e+06	2141067	2.09818e+06	2.40446e+06
P50416,Carnitine O-palmitoyltransferase 1, liver isoform OS=Homo sapiens GN=CPT1A	R.ILDNTSEPQPGEAR.L	763.872	2	1599	-0.007762	85.92	2.02414e+06	2.37552e+06	1836612	2.50769e+06	2.43636e+06	2662670
P50416,Carnitine O-palmitoyltransferase 1, liver isoform OS=Homo sapiens GN=CPT1A	R.IPGEETDTIQHMR.D	509.578	3	1895	-0.00602	38.24	3550151	4300583	3398289	3.83184e+06	3.38159e+06	4.44839e+06
P50416,Carnitine O-palmitoyltransferase 1, liver isoform OS=Homo sapiens GN=CPT1A	R.LAALTAGDR.V	444.249	2	1568	-0.004145	65.39	4.62303e+06	5.89143e+06	4.34722e+06	5109260	4.38098e+06	3.96513e+06
P50416,Carnitine O-palmitoyltransferase 1, liver isoform OS=Homo sapiens GN=CPT1A	R.MTALAQDFAVGLGPR.L	773.903	2	3345	-0.00526	85.68	1.49576e+06	1.78645e+06	1593783	1925747	1685712	2004385
P51610,Host cell factor 1 OS=Homo sapiens GN=HCFC1	K.VMTSGTGAPAK.I	510.263	2	868	-0.000162	46.34	430331	1061041	332276	663708	777648	646995
P51610,Host cell factor 1 OS=Homo sapiens GN=HCFC1	K.YSNDLYELQASR.W	729.844	2	2434	-0.005443	77.59	1.14622e+06	1627433	1.26689e+06	1.77005e+06	1.42846e+06	1.77928e+06
P51610,Host cell factor 1 OS=Homo sapiens GN=HCFC1	R.SLHSATTIGNK.M	564.802	2	1004	-0.004999	48.08	706908	1.27854e+06	1072275	1541835	816062	3.68936e+06
P51991,Heterogeneous nuclear ribonucleoprotein A3 OS=Homo sapiens GN=HNRNPA3	K.IETIEVMEDR.Q	617.8	2	2463	-0.006144	65.13	2382831	2924593	2378132	3.29297e+06	2.36054e+06	3.46553e+06
P51991,Heterogeneous nuclear ribonucleoprotein A3 OS=Homo sapiens GN=HNRNPA3	K.IFVGGIKEDTEEYNLR.D	941.976	2	2705	-0.009624	68.64	907435	1294144	1.08196e+06	1.35637e+06	947912	1.2282e+06
P51991,Heterogeneous nuclear ribonucleoprotein A3 OS=Homo sapiens GN=HNRNPA3	K.IFVGGIKEDTEEYNLR.D	628.321	3	2708	-0.005181	45.42	3367386	4096199	3.49943e+06	4.2788e+06	3301517	4486694
P51991,Heterogeneous nuclear ribonucleoprotein A3 OS=Homo sapiens GN=HNRNPA3	R.EDSVKPGAHLTVK.K	690.876	2	1334	-0.003351	40.95	722602	1.00371e+06	654640	1.06002e+06	765360	1.04231e+06
P51991,Heterogeneous nuclear ribonucleoprotein A3 OS=Homo sapiens GN=HNRNPA3	R.GFAFVTFDDHDTVDK.I	857.388	2	3134	-0.005961	114.8	2.1483e+06	3.04635e+06	2470171	3.10822e+06	2154748	3.0199e+06
P51991,Heterogeneous nuclear ribonucleoprotein A3 OS=Homo sapiens GN=HNRNPA3	R.SSGSPYGGGYGSGGGSGGYGSR.R	955.896	2	1645	-0.005412	115.09	894980	1.21907e+06	830125	1.09911e+06	1117975	1341675
P61313,60S ribosomal protein L15 OS=Homo sapiens GN=RPL15	K.FFEVILIDPFHK.A	752.912	2	3923	-0.003536	61.32	7314397	18057879	14735550	16323725	13128166	1.38733e+07
P61313,60S ribosomal protein L15 OS=Homo sapiens GN=RPL15	K.FFEVILIDPFHK.A	502.276	3	3926	-0.00651	49.13	2487476	5569645	4491442	5.07362e+06	4625823	5.04424e+06
P61313,60S ribosomal protein L15 OS=Homo sapiens GN=RPL15	K.FHHTIGGSR.R	506.259	2	445	-0.002025	43.2	0	266838	12475343	19401835	0	1.61564e+07
P61313,60S ribosomal protein L15 OS=Homo sapiens GN=RPL15	K.GATYGKPVHHGVNQIK.F	853.457	2	1101	-0.005749	91.82	791468	1215818	785018	733092	399510	565819
P61313,60S ribosomal protein L15 OS=Homo sapiens GN=RPL15	K.GATYGKPVHHGVNQIK.F	569.307	3	1293	-0.007347	37.2	8.5934e+06	4.42947e+06	10254685	6148275	1.06316e+07	5.70031e+06
P61313,60S ribosomal protein L15 OS=Homo sapiens GN=RPL15	K.GATYGKPVHHGVNQIK.F	427.233	4	1161	-0.003699	36.13	7088181	6732465	3149720	3.75102e+06	3.25438e+06	3.22918e+06
P61313,60S ribosomal protein L15 OS=Homo sapiens GN=RPL15	K.QGYVIYR.I	449.741	2	1891	-0.004068	35.33	21738761	3.8545e+07	22794298	40115201	20738909	3.93707e+07
P61313,60S ribosomal protein L15 OS=Homo sapiens GN=RPL15	K.YIQELWR.K	504.267	2	2730	-0.003168	43.64	19864306	34683351	2.15673e+07	3.90321e+07	21994781	41561639
P61313,60S ribosomal protein L15 OS=Homo sapiens GN=RPL15	R.NPDTQWITK.A	551.777	2	2076	-0.005701	48.33	1793247	3046872	2.09547e+06	3417865	2.13464e+06	3405211
P61313,60S ribosomal protein L15 OS=Homo sapiens GN=RPL15	R.NPDTQWITKPVHK.H	782.415	2	1885	-0.005854	62.82	3.55722e+06	5.8319e+06	4.59482e+06	6.32406e+06	4660486	6413145
P61313,60S ribosomal protein L15 OS=Homo sapiens GN=RPL15	R.RNPDTQWITK.A	629.828	2	1830	-0.004268	39.43	4713279	9111017	5.62879e+06	1.02369e+07	5890370	10486403
P61313,60S ribosomal protein L15 OS=Homo sapiens GN=RPL15	R.RNPDTQWITKPVHK.H	573.979	3	1732	-0.005532	41.68	7189138	8.66528e+06	7474627	8.77424e+06	4.34289e+06	5974272
P61313,60S ribosomal protein L15 OS=Homo sapiens GN=RPL15	R.RNPDTQWITKPVHK.H	860.464	2	1738	-0.007349	38.12	935406	1447411	1.43938e+06	1.53443e+06	732262	1.0694e+06
P61313,60S ribosomal protein L15 OS=Homo sapiens GN=RPL15	R.SLQSVAEER.A	509.761	2	1575	-0.002558	51.08	5.38609e+07	9.91709e+07	5.38985e+07	1.02503e+08	6.55637e+07	1.02792e+08
P61313,60S ribosomal protein L15 OS=Homo sapiens GN=RPL15	R.VLNSYWVGEDSTYK.F	830.893	2	2765	-0.006222	91.84	29309026	5.23154e+07	34290267	58144680	3.45083e+07	60870474
P61978,Heterogeneous nuclear ribonucleoprotein K OS=Homo sapiens GN=HNRNPK	K.IILDLISESPIK.G	670.903	2	3682	-0.004268	68.03	1.41962e+06	1896955	1544105	1938006	1675740	2.10347e+06
P62241,40S ribosomal protein S8 OS=Homo sapiens GN=RPS8	K.ISSLLEEQFQQGK.L	753.891	2	2749	-0.004512	73.73	1.97296e+06	2.82326e+06	2.37727e+06	3274130	2.45233e+06	3414682
P62241,40S ribosomal protein S8 OS=Homo sapiens GN=RPS8	R.IIDVVYNASNNELVR.T	859.954	2	2907	-0.005732	103.94	1431413	2.46404e+06	1618400	2.72174e+06	1.85362e+06	2759485
P62424,60S ribosomal protein L7a OS=Homo sapiens GN=RPL7A	K.KVVNPLFEK.R	537.319	2	2050	-0.003947	40.34	3.57968e+06	5037045	3798679	5.63446e+06	3876067	5.31107e+06
P62424,60S ribosomal protein L7a OS=Homo sapiens GN=RPL7A	K.NFGIGQDIQPK.R	608.818	2	2381	-0.004328	79.46	4.93908e+06	7148739	5468303	8289623	5649139	8.36085e+06
P62424,60S ribosomal protein L7a OS=Homo sapiens GN=RPL7A	K.VPPAINQFTQALDR.Q	785.418	2	3317	-0.008723	48.59	2668781	2.83074e+06	3.06553e+06	2818826	2920625	3.1556e+06
P62424,60S ribosomal protein L7a OS=Homo sapiens GN=RPL7A	R.QTATQLLK.L	451.765	2	1600	-0.00706	45.13	2864436	4300378	2.88415e+06	4322066	3561572	4.41809e+06
P62805,Histone H4 OS=Homo sapiens GN=HIST1H4A	K.VFLENVIR.D	495.29	2	2965	-0.004725	47.54	11475101	16651649	1.24519e+07	1.84889e+07	1.33475e+07	1.9646e+07
P62805,Histone H4 OS=Homo sapiens GN=HIST1H4A	R.DAVTYTEHAK.R	567.772	2	1122	-0.005534	51.98	5871428	7042841	6705813	7.03102e+06	6029632	7.50443e+06
P62805,Histone H4 OS=Homo sapiens GN=HIST1H4A	R.ISGLIYEETR.G	590.812	2	2389	-0.003199	67.49	5.15453e+06	6.22868e+06	5.3961e+06	6089312	5359940	5943298
P62917,60S ribosomal protein L8 OS=Homo sapiens GN=RPL8	R.ASGNYATVISHNPETK.K	844.913	2	1806	-0.005412	80.83	1118290	1716908	1.47289e+06	1983368	1341604	1912411
P62917,60S ribosomal protein L8 OS=Homo sapiens GN=RPL8	R.AVVGVVAGGGR.I	471.278	2	1554	-0.004573	48.1	1.87266e+06	2.71083e+06	1955765	2.92564e+06	2.26208e+06	2926275
P62979,Ubiquitin-40S ribosomal protein S27a OS=Homo sapiens GN=RPS27A	K.ESTLHLVLR.L	534.312	2	2421	-0.00413	46.35	4.06867e+06	3709166	4066559	3.77073e+06	3686582	3081472
P62979,Ubiquitin-40S ribosomal protein S27a OS=Homo sapiens GN=RPS27A	K.IQDKEGIPPDQQR.L	762.392	2	1167	-0.003962	72.1	654902	819762	862890	980866	1.0067e+06	993333
P62979,Ubiquitin-40S ribosomal protein S27a OS=Homo sapiens GN=RPS27A	K.TITLEVEPSDTIENVK.A	894.464	2	2920	-0.007197	98.65	1.51927e+07	1.33551e+07	18631736	1.54417e+07	19601582	1.65232e+07
P63261,Actin, cytoplasmic 2 OS=Homo sapiens GN=ACTG1	K.AGFAGDDAPR.A	488.726	2	1372	-0.003536	78.14	3564441	3694564	2.04621e+06	2.5553e+06	2.36713e+06	2.32863e+06
P63261,Actin, cytoplasmic 2 OS=Homo sapiens GN=ACTG1	K.DSYVGDEAQSK.R	599.761	2	1152	-0.0068	61.96	2232411	2.48959e+06	2719952	3.03371e+06	3319053	3340118
P63261,Actin, cytoplasmic 2 OS=Homo sapiens GN=ACTG1	K.QEYDESGPSIVHR.K	506.235	3	1704	-0.011239	45.21	3110378	3022495	3136231	3.58297e+06	3379332	3327849
P63261,Actin, cytoplasmic 2 OS=Homo sapiens GN=ACTG1	K.QEYDESGPSIVHR.K	758.85	2	1713	-0.009852	40.32	1137994	1.29327e+06	1.20422e+06	1392058	1.3472e+06	1279016
P63261,Actin, cytoplasmic 2 OS=Homo sapiens GN=ACTG1	R.GYSFTTTAER.E	566.765	2	1887	-0.004419	69.61	4467720	4.45955e+06	4143611	4461722	4249960	5273318
P63261,Actin, cytoplasmic 2 OS=Homo sapiens GN=ACTG1	R.VAPEEHPVLLTEAPINPK.S	977.532	2	2711	-0.00793	64.37	1.00881e+06	1264323	1538178	1.38241e+06	1.18257e+06	1.36154e+06
P63261,Actin, cytoplasmic 2 OS=Homo sapiens GN=ACTG1	R.VAPEEHPVLLTEAPINPK.S	652.024	3	2716	-0.006233	38.12	6.75881e+06	6.77035e+06	7.2561e+06	7.79863e+06	7203130	7958796
P68104,Elongation factor 1-alpha 1 OS=Homo sapiens GN=EEF1A1	K.IGGIGTVPVGR.V	513.306	2	2139	-0.004833	79.09	17131458	25094198	19303580	27426559	2.10831e+07	28234608
P68104,Elongation factor 1-alpha 1 OS=Homo sapiens GN=EEF1A1	K.IGYNPDTVAFVPISGWNGDNMLEPSANMPWFK.G	1189.89	3	4031	-0.016044	39.83	109215	369224	197314	391342	239780	536638
P68104,Elongation factor 1-alpha 1 OS=Homo sapiens GN=EEF1A1	K.SGDAAIVDMVPGKPMCVESFSDYPPLGR.F	999.134	3	3653	-0.013207	71.68	884074	1.42654e+06	1.15101e+06	1515981	1223376	1.77201e+06
P68104,Elongation factor 1-alpha 1 OS=Homo sapiens GN=EEF1A1	K.STTTGHIIYK.L	560.801	2	1444	-0.004068	58.8	9.65086e+06	1.55895e+07	9.39559e+06	1.66147e+07	11804973	15425946
P68104,Elongation factor 1-alpha 1 OS=Homo sapiens GN=EEF1A1	K.YYVTIIDAPGHR.D	468.912	3	2505	-0.005792	62.49	9803456	8840962	8034745	9445898	8279543	1.03662e+07
P68104,Elongation factor 1-alpha 1 OS=Homo sapiens GN=EEF1A1	K.YYVTIIDAPGHR.D	702.864	2	2495	-0.005412	59.43	5807069	7.54761e+06	6.90448e+06	7.96045e+06	6.08506e+06	7741458
P68104,Elongation factor 1-alpha 1 OS=Homo sapiens GN=EEF1A1	R.IPLQDVYK.I	488.277	2	2359	-0.003597	54.48	1.35823e+07	1.94073e+07	1.43958e+07	21149263	14983045	20409958
P68104,Elongation factor 1-alpha 1 OS=Homo sapiens GN=EEF1A1	R.VETGVIKPGMVVTFAPVNVTTEVK.S	839.131	3	3416	-0.005853	58.85	3.17172e+06	8062356	3166005	6.90726e+06	3.21694e+06	6338129
P68431,Histone H3.1 OS=Homo sapiens GN=HIST1H3A	K.STEILIR.K	416.249	2	2095	-0.003505	57.65	2404588	2.40879e+06	2.57428e+06	2251193	2792268	2.56357e+06
P68431,Histone H3.1 OS=Homo sapiens GN=HIST1H3A	R.YRPGTVALR.E	516.799	2	1555	-0.004985	36.64	3.2268e+06	3.13611e+06	3804566	3452299	3.56705e+06	3160026
P78527,DNA-dependent protein kinase catalytic subunit OS=Homo sapiens GN=PRKDC	K.AALSALESFLK.Q	575.327	2	3811	-0.004345	82.72	2.20616e+06	2.80134e+06	2.46113e+06	2909018	2627034	3.12403e+06
P78527,DNA-dependent protein kinase catalytic subunit OS=Homo sapiens GN=PRKDC	K.DILETHLR.E	498.775	2	2107	-0.00387	47.45	3.94399e+06	4.33615e+06	3997561	4.48797e+06	4378581	4.09847e+06
P78527,DNA-dependent protein kinase catalytic subunit OS=Homo sapiens GN=PRKDC	K.DLLLNTMSQEEK.A	710.849	2	2820	-0.007701	70.85	2760418	2937294	2993109	3.12962e+06	2.99378e+06	3.45353e+06
P78527,DNA-dependent protein kinase catalytic subunit OS=Homo sapiens GN=PRKDC	K.DVDFMYVELIQR.C	764.376	2	3834	-0.006144	62.63	1.55092e+06	1.65256e+06	1526813	1.57542e+06	1517456	1.64546e+06
P78527,DNA-dependent protein kinase catalytic subunit OS=Homo sapiens GN=PRKDC	K.DVLIQGLIDENPGLQLIIR.N	1060.11	2	4039	0.007176	113.81	740958	1.46221e+06	1.28474e+06	1367853	1.17253e+06	1.49279e+06
P78527,DNA-dependent protein kinase catalytic subunit OS=Homo sapiens GN=PRKDC	K.FYGELALK.T	470.759	2	2639	-0.00358	42.31	1670178	1.67588e+06	1546247	1.89216e+06	1626950	1.7786e+06
P78527,DNA-dependent protein kinase catalytic subunit OS=Homo sapiens GN=PRKDC	K.FYQGFLFSEKPEK.N	810.406	2	3042	-0.005793	50.4	1195733	1799763	1422081	1999697	1.44589e+06	2.08955e+06
P78527,DNA-dependent protein kinase catalytic subunit OS=Homo sapiens GN=PRKDC	K.GGSWIQEINVAEK.N	715.866	2	3085	-0.003229	46.58	1.06457e+06	1.18008e+06	1128228	1312306	1197864	1.38475e+06
P78527,DNA-dependent protein kinase catalytic subunit OS=Homo sapiens GN=PRKDC	K.GIAPGDER.Q	407.707	2	878	0.001317	39.84	1.15962e+06	1081042	1575756	2.12181e+06	1.95604e+06	1999233
P78527,DNA-dependent protein kinase catalytic subunit OS=Homo sapiens GN=PRKDC	K.HSSLITPLQAVAQR.D	507.621	3	2759	-0.006066	49.82	1460163	614472	1.47578e+06	657364	1849471	773202
P78527,DNA-dependent protein kinase catalytic subunit OS=Homo sapiens GN=PRKDC	K.IAPYSVEIK.N	510.291	2	2255	-0.003124	42.42	2593758	2668274	2660643	3080171	2.89984e+06	3107942
P78527,DNA-dependent protein kinase catalytic subunit OS=Homo sapiens GN=PRKDC	K.ILDVMYSR.L	498.761	2	2448	-0.00387	53.78	2.74177e+06	3153739	2.46887e+06	3.46313e+06	2555177	3.10262e+06
P78527,DNA-dependent protein kinase catalytic subunit OS=Homo sapiens GN=PRKDC	K.INQVFHGSCITEGNELTK.T	682.998	3	2383	-0.010628	52.56	1.37029e+06	1.20369e+06	1498867	1.49018e+06	1.51921e+06	1478059
P78527,DNA-dependent protein kinase catalytic subunit OS=Homo sapiens GN=PRKDC	K.LLLQGEADQSLLTFIDK.A	952.518	2	3906	-0.007792	113.22	2.22003e+06	4.46901e+06	3874928	4.42976e+06	3.94058e+06	4874083
P78527,DNA-dependent protein kinase catalytic subunit OS=Homo sapiens GN=PRKDC	K.LNESTFDTQITK.K	698.849	2	2274	-0.004115	77.06	4.80584e+06	5102708	5.29428e+06	5260388	5328708	5688072
P78527,DNA-dependent protein kinase catalytic subunit OS=Homo sapiens GN=PRKDC	K.LSDFNDITNMLLLK.M	818.931	2	3951	-0.00703	97.42	847126	1.78974e+06	1026728	1.97308e+06	1.18388e+06	2.21195e+06
P78527,DNA-dependent protein kinase catalytic subunit OS=Homo sapiens GN=PRKDC	K.MDPMNIWDDIITNR.C	867.401	2	4004	-0.00442	78.41	1.38309e+06	1401740	1.64171e+06	1.36353e+06	1.70209e+06	1639092
P78527,DNA-dependent protein kinase catalytic subunit OS=Homo sapiens GN=PRKDC	K.NISSNEALSLEEIR.I	787.902	2	2856	-0.005916	91.92	3.45373e+06	4.27312e+06	4072093	4667304	4216676	4.94102e+06
P78527,DNA-dependent protein kinase catalytic subunit OS=Homo sapiens GN=PRKDC	K.NLDLAVLELMQSSVDNTK.M	995.511	2	3955	-0.002025	130.92	2.25322e+06	3.21302e+06	2859413	3348086	2.96393e+06	4.2943e+06
P78527,DNA-dependent protein kinase catalytic subunit OS=Homo sapiens GN=PRKDC	K.NLLIFENLIDLK.R	722.922	2	4039	-0.005213	81.5	3.06138e+06	3.98094e+06	3.5252e+06	4.06579e+06	3760505	4451539
P78527,DNA-dependent protein kinase catalytic subunit OS=Homo sapiens GN=PRKDC	K.NLLTVTSSDEMMK.S	734.852	2	2857	-0.006083	60.55	1741426	2.02949e+06	1.88239e+06	2178919	1.93746e+06	2.22087e+06
P78527,DNA-dependent protein kinase catalytic subunit OS=Homo sapiens GN=PRKDC	K.NNWEVSALSR.A	588.291	2	2511	-0.005213	46.45	3.35961e+06	3.95646e+06	3126475	4492612	3.08036e+06	4.85572e+06
P78527,DNA-dependent protein kinase catalytic subunit OS=Homo sapiens GN=PRKDC	K.QITQSALLAEAR.S	650.863	2	2430	-0.003596	81.58	3.25393e+06	4.11087e+06	3608831	4181367	3.66905e+06	4.34733e+06
P78527,DNA-dependent protein kinase catalytic subunit OS=Homo sapiens GN=PRKDC	K.QVSNMVAK.N	438.731	2	1029	-0.005504	45.55	1297082	1322510	1164155	1.40189e+06	1.00784e+06	1.5076e+06
P78527,DNA-dependent protein kinase catalytic subunit OS=Homo sapiens GN=PRKDC	K.SMEEDPQTSR.E	590.247	2	938	-0.007884	37.4	757250	1145159	1398674	1669738	1.1892e+06	1.79999e+06
P78527,DNA-dependent protein kinase catalytic subunit OS=Homo sapiens GN=PRKDC	K.TVSLLDENNVSSYLSK.N	884.95	2	3231	-0.003322	98.63	2672549	3.40457e+06	3.19659e+06	3.75524e+06	3035093	4.00805e+06
P78527,DNA-dependent protein kinase catalytic subunit OS=Homo sapiens GN=PRKDC	R.DQNILLGTTYR.I	647.342	2	2659	-0.002803	48.17	2984832	3371905	3.20331e+06	3673324	3216056	3.96051e+06
P78527,DNA-dependent protein kinase catalytic subunit OS=Homo sapiens GN=PRKDC	R.EEESLVEQFVFEALVIYMESLALAHADEK.S	1113.88	3	4100	-0.007851	49.03	276311	310402	441584	283163	376933	414060
P78527,DNA-dependent protein kinase catalytic subunit OS=Homo sapiens GN=PRKDC	R.EQQHVMEELFQSSFR.R	632.294	3	3343	-0.007745	41.94	2.41688e+06	2.16331e+06	2.35671e+06	2586101	2.50165e+06	2.61979e+06
P78527,DNA-dependent protein kinase catalytic subunit OS=Homo sapiens GN=PRKDC	R.GIFTSEIGTK.Q	526.782	2	2487	-0.005565	40.97	3.43907e+06	3533554	3.21564e+06	3.79333e+06	3.44199e+06	3.8193e+06
P78527,DNA-dependent protein kinase catalytic subunit OS=Homo sapiens GN=PRKDC	R.HGDLPDIQIK.H	568.306	2	2331	-0.004953	68.74	4537011	5.33139e+06	4392803	5.25321e+06	4.8691e+06	5039219
P78527,DNA-dependent protein kinase catalytic subunit OS=Homo sapiens GN=PRKDC	R.IIANALSSEPACLAEIEEDKAR.R	800.737	3	3083	-0.011545	38.17	3.54682e+06	4146604	3.71204e+06	4518726	3726594	4.5325e+06
P78527,DNA-dependent protein kinase catalytic subunit OS=Homo sapiens GN=PRKDC	R.ILELSGSSSEDSEK.V	740.849	2	1919	-0.010082	105.39	2506905	2846441	2579361	2.87186e+06	2452089	3060992
P78527,DNA-dependent protein kinase catalytic subunit OS=Homo sapiens GN=PRKDC	R.IMEFTTTLLNTSPEGWK.L	984.493	2	3792	0.001134	57.37	1.63154e+06	1963867	1723120	2.10503e+06	2198949	2.31338e+06
P78527,DNA-dependent protein kinase catalytic subunit OS=Homo sapiens GN=PRKDC	R.KEEENASVIDSAELQAYPALVVEK.M	878.114	3	3246	-0.008951	89.15	3.41962e+06	3.83644e+06	4140691	4.33341e+06	3.98019e+06	4.51207e+06
P78527,DNA-dependent protein kinase catalytic subunit OS=Homo sapiens GN=PRKDC	R.LGLPGDEVDNK.V	578.795	2	2077	-0.001262	41.64	3.26227e+06	3.65158e+06	3413646	3.68873e+06	3.80676e+06	4.08113e+06
P78527,DNA-dependent protein kinase catalytic subunit OS=Homo sapiens GN=PRKDC	R.LLALNSLYSPK.I	609.856	2	3114	-0.005427	72.42	1.85181e+06	2233719	2.10612e+06	2323243	2.03789e+06	2.388e+06
P78527,DNA-dependent protein kinase catalytic subunit OS=Homo sapiens GN=PRKDC	R.LLEEALLR.L	478.791	2	2770	-0.003016	55.71	3698145	4.01873e+06	3852724	4.44893e+06	3805085	4539430
P78527,DNA-dependent protein kinase catalytic subunit OS=Homo sapiens GN=PRKDC	R.LPSNTLDR.L	458.246	2	1455	-0.003764	45.09	4291963	5.61318e+06	4.80283e+06	6.07247e+06	5107946	5.03927e+06
P78527,DNA-dependent protein kinase catalytic subunit OS=Homo sapiens GN=PRKDC	R.LQETLSAADR.C	552.286	2	1570	-0.004237	69.21	3965062	4.83608e+06	4.12896e+06	4.9287e+06	5500837	5e+06
P78527,DNA-dependent protein kinase catalytic subunit OS=Homo sapiens GN=PRKDC	R.LSFAVPFR.E	468.767	2	3265	-0.004358	45.36	989682	1157637	1.20875e+06	1270540	1.11737e+06	1.28988e+06
P78527,DNA-dependent protein kinase catalytic subunit OS=Homo sapiens GN=PRKDC	R.MEVQEQEEDISSLIR.S	903.426	2	3191	-0.013393	97.6	1734507	1.98004e+06	1852868	2.26085e+06	1.83657e+06	2407775
P78527,DNA-dependent protein kinase catalytic subunit OS=Homo sapiens GN=PRKDC	R.MYAALGDPK.A	483.241	2	1858	-0.002253	52.62	2.02784e+06	2313704	1.94286e+06	2.18184e+06	2221409	2.50147e+06
P78527,DNA-dependent protein kinase catalytic subunit OS=Homo sapiens GN=PRKDC	R.NELEIPGQYDGR.G	695.829	2	2407	-0.009883	43.01	2195409	3140694	2669989	3.27215e+06	2912006	3336631
P78527,DNA-dependent protein kinase catalytic subunit OS=Homo sapiens GN=PRKDC	R.SDPGLLTNTMDVFVK.E	818.912	2	3717	-0.009135	84.73	1.58473e+06	1465383	1.58968e+06	1.62291e+06	1836087	1.88965e+06
P78527,DNA-dependent protein kinase catalytic subunit OS=Homo sapiens GN=PRKDC	R.SLGPPQGEEDSVPR.D	734.355	2	1888	-0.004114	89.41	8.34728e+06	9455405	9.11746e+06	10120504	9980972	10308630
P78527,DNA-dependent protein kinase catalytic subunit OS=Homo sapiens GN=PRKDC	R.SSFDWLTGSSTDPLVDHTSPSSDSLLFAHK.R	809.382	4	3773	-0.018071	58.61	1.76549e+07	2.53307e+07	1.97077e+07	25345188	20624392	23894314
P78527,DNA-dependent protein kinase catalytic subunit OS=Homo sapiens GN=PRKDC	R.STVLTPMFVETQASQGTLQTR.T	1148.08	2	3280	-0.011089	121.86	1.35316e+06	1.3587e+06	1.53389e+06	1599963	1.64234e+06	1696543
P78527,DNA-dependent protein kinase catalytic subunit OS=Homo sapiens GN=PRKDC	R.TVGALQVLGTEAQSSLLK.A	908.012	2	3645	-0.006403	135.61	3.35022e+06	3.68176e+06	3.77133e+06	3.82479e+06	3.86724e+06	4.23216e+06
P78527,DNA-dependent protein kinase catalytic subunit OS=Homo sapiens GN=PRKDC	R.VTELALTASDR.Q	588.314	2	2087	-0.005244	49.44	3797057	5.00705e+06	4.48482e+06	5.69436e+06	4.15424e+06	5372246
P78527,DNA-dependent protein kinase catalytic subunit OS=Homo sapiens GN=PRKDC	R.VVQMLGSLGGQINK.N	722.4	2	2833	-0.005794	54.95	918152	1114112	1015347	1.08151e+06	1036931	1276179
P78527,DNA-dependent protein kinase catalytic subunit OS=Homo sapiens GN=PRKDC	R.WPVAGQIR.A	463.762	2	2300	-0.004252	35.48	2606528	2.14691e+06	2590930	2.41181e+06	2774685	2536809
P78527,DNA-dependent protein kinase catalytic subunit OS=Homo sapiens GN=PRKDC	R.YAVPSAGLR.L	467.26	2	1980	-0.00346	36.85	2336110	2.4174e+06	2500253	3064891	2.53908e+06	2.74879e+06
P78527,DNA-dependent protein kinase catalytic subunit OS=Homo sapiens GN=PRKDC	R.YNFPVEVEVPMER.K	804.888	2	3343	-0.00465	66.91	2042586	2061822	2.21036e+06	2.31825e+06	2.3598e+06	2504583
P84098,60S ribosomal protein L19 OS=Homo sapiens GN=RPL19	K.LLADQAEAR.R	493.76	2	1332	-0.014124	66.2	2243251	4681992	2254281	4268238	2.50557e+06	3814988
P84098,60S ribosomal protein L19 OS=Homo sapiens GN=RPL19	K.VWLDPNETNEIANANSR.Q	971.963	2	2754	-0.00558	123.85	2.98813e+06	5610566	3.64711e+06	6.44632e+06	3.69734e+06	6751801
Q00610,Clathrin heavy chain 1 OS=Homo sapiens GN=CLTC	K.ADDPSSYMEVVQAANTSGNWEELVK.Y	1370.62	2	3789	-0.014278	120.43	764008	937724	1.11915e+06	999963	1.09971e+06	1.22707e+06
Q00610,Clathrin heavy chain 1 OS=Homo sapiens GN=CLTC	K.AFMTADLPNELIELLEK.I	974.008	2	4077	-0.006557	83.08	1761461	2253891	2000327	2.17641e+06	2.0719e+06	2433868
Q00610,Clathrin heavy chain 1 OS=Homo sapiens GN=CLTC	K.AHTMTDDVTFWK.W	726.332	2	2817	-0.005245	44.99	1.66944e+06	1.4387e+06	1.95897e+06	1751696	1.77521e+06	1693304
Q00610,Clathrin heavy chain 1 OS=Homo sapiens GN=CLTC	K.DAMQYASESK.D	565.244	2	1472	-0.002712	74.01	1460140	1.82064e+06	1656160	1965588	1802288	1797006
Q00610,Clathrin heavy chain 1 OS=Homo sapiens GN=CLTC	K.DTELAEELLQWFLQEEK.R	1061.02	2	4082	-0.005594	70.57	1622605	2124284	2005853	2008680	1841041	2504292
Q00610,Clathrin heavy chain 1 OS=Homo sapiens GN=CLTC	K.HDVVFLITK.Y	536.311	2	2626	-0.004436	48.69	7.16465e+06	7.31226e+06	7.33606e+06	7.57394e+06	6988772	7709425
Q00610,Clathrin heavy chain 1 OS=Homo sapiens GN=CLTC	K.HELIEFR.R	472.251	2	2225	-0.004222	41.65	2397469	2.18536e+06	2.08881e+06	1.94155e+06	2234308	2136421
Q00610,Clathrin heavy chain 1 OS=Homo sapiens GN=CLTC	K.IVLDNSVFSEHR.N	708.366	2	2580	-0.003946	73.21	1700433	1875898	1885805	1969410	1.60465e+06	2.03313e+06
Q00610,Clathrin heavy chain 1 OS=Homo sapiens GN=CLTC	K.LLLPWLEAR.I	555.835	2	3880	-0.003825	43.02	2.80078e+06	3528804	3075111	3565116	3110486	3607185
Q00610,Clathrin heavy chain 1 OS=Homo sapiens GN=CLTC	K.LLYNNVSNFGR.L	648.837	2	2613	-0.002696	53.91	1.9127e+06	2.14079e+06	2070032	2286563	1.96603e+06	2.47961e+06
Q00610,Clathrin heavy chain 1 OS=Homo sapiens GN=CLTC	K.NLILVVR.G	413.777	2	2672	-0.00384	37.55	995546	1205071	1.07536e+06	1077380	1014297	1379951
Q00610,Clathrin heavy chain 1 OS=Homo sapiens GN=CLTC	K.NNRPSEGPLQTR.L	684.85	2	1189	-0.00552	65.99	1.37921e+06	2019004	1571751	2.18627e+06	1863979	2203343
Q00610,Clathrin heavy chain 1 OS=Homo sapiens GN=CLTC	K.NNRPSEGPLQTR.L	456.903	3	1193	-0.003608	53.65	3566211	3750293	2744045	3.71171e+06	3739389	3.94766e+06
Q00610,Clathrin heavy chain 1 OS=Homo sapiens GN=CLTC	K.SVNESLNNLFITEEDYQALR.T	1178.07	2	3742	-0.010463	111.34	2164773	2.79557e+06	2965449	3355934	3066578	3800405
Q00610,Clathrin heavy chain 1 OS=Homo sapiens GN=CLTC	K.VGYTPDWIFLLR.N	740.4	2	4001	-0.005839	75.69	618133	981621	851384	1.08635e+06	983886	1.44744e+06
Q00610,Clathrin heavy chain 1 OS=Homo sapiens GN=CLTC	R.ALEHFTDLYDIK.R	732.87	2	2971	-0.003948	57.55	2611448	2.84037e+06	3.07036e+06	3.06032e+06	2.93149e+06	3051625
Q00610,Clathrin heavy chain 1 OS=Homo sapiens GN=CLTC	R.ALEHFTDLYDIK.R	488.915	3	2984	-0.005333	36.4	1146447	1.19213e+06	1.33847e+06	1303261	1.41765e+06	1.60549e+06
Q00610,Clathrin heavy chain 1 OS=Homo sapiens GN=CLTC	R.ESYVETELIFALAK.T	806.928	2	3904	0.001118	66.87	537674	1.60127e+06	1.02498e+06	1.3979e+06	993332	1.1842e+06
Q00610,Clathrin heavy chain 1 OS=Homo sapiens GN=CLTC	R.GQFSTDELVAEVEKR.N	854.428	2	3050	-0.006847	93.46	1147172	1630572	1386994	1.5606e+06	1417945	1.65221e+06
Q00610,Clathrin heavy chain 1 OS=Homo sapiens GN=CLTC	R.ISGETIFVTAPHEATAGIIGVNR.K	785.085	3	3254	-0.009423	48.46	2864951	3.03401e+06	3.20937e+06	3042591	3057958	3370483
Q00610,Clathrin heavy chain 1 OS=Homo sapiens GN=CLTC	R.KFNALFAQGNYSEAAK.V	586.962	3	2529	-0.009911	48.98	1.52403e+06	1.65521e+06	1373415	1709436	1498041	1755973
Q00610,Clathrin heavy chain 1 OS=Homo sapiens GN=CLTC	R.LAELEEFINGPNNAHIQQVGDR.C	822.076	3	3176	-0.008628	50.94	2.3367e+06	2.43667e+06	2459343	2845290	2.7005e+06	3.09222e+06
Q00610,Clathrin heavy chain 1 OS=Homo sapiens GN=CLTC	R.LASTLVHLGEYQAAVDGAR.K	657.677	3	2894	-0.011483	50.52	4084437	4036772	4100583	4.21717e+06	3967800	4.36812e+06
Q00610,Clathrin heavy chain 1 OS=Homo sapiens GN=CLTC	R.NLQNLLILTAIK.A	677.425	2	3883	-0.003062	76.28	1344709	1833791	1.49936e+06	2092336	1514070	2.03578e+06
Q00610,Clathrin heavy chain 1 OS=Homo sapiens GN=CLTC	R.RPLIDQVVQTALSETQDPEEVSVTVK.A	961.175	3	3876	-0.005088	82.26	964746	2.64319e+06	2029667	2267455	1.74505e+06	1965028
Q00610,Clathrin heavy chain 1 OS=Homo sapiens GN=CLTC	R.VVGAMQLYSVDR.K	669.344	2	2650	-0.006511	58.66	1352570	1.50902e+06	1401304	1.66977e+06	1504037	1.64424e+06
Q00839,Heterogeneous nuclear ribonucleoprotein U OS=Homo sapiens GN=HNRNPU	K.AEGGGGGGRPGAPAAGDGK.T	769.87	2	405	0.002583	67.37	0	116822	299909	345531	0	359446
Q00839,Heterogeneous nuclear ribonucleoprotein U OS=Homo sapiens GN=HNRNPU	K.AEGGGGGGRPGAPAAGDGK.T	513.58	3	542	-0.006584	39.72	52220.5	0	0	0	134815	0
Q00839,Heterogeneous nuclear ribonucleoprotein U OS=Homo sapiens GN=HNRNPU	K.AEGGGGGGRPGAPAAGDGKTEQK.G	675.657	3	417	-0.016563	83.4	0	140254	76311	102937	96397	68190
Q00839,Heterogeneous nuclear ribonucleoprotein U OS=Homo sapiens GN=HNRNPU	K.DIDIHEVR.I	498.757	2	1765	-0.003505	60.08	3401252	5.00912e+06	3.96616e+06	4.89066e+06	3.76983e+06	4.63983e+06
Q00839,Heterogeneous nuclear ribonucleoprotein U OS=Homo sapiens GN=HNRNPU	K.EKPYFPIPEEYTFIQNVPLEDR.V	908.787	3	3809	-0.008386	63.74	7843408	10532325	8978863	11346374	9.55261e+06	13025426
Q00839,Heterogeneous nuclear ribonucleoprotein U OS=Homo sapiens GN=HNRNPU	K.LLEQYKEESK.K	633.83	2	1449	-0.004314	57.1	1235898	6234874	4089320	6400665	1769181	5736122
Q00839,Heterogeneous nuclear ribonucleoprotein U OS=Homo sapiens GN=HNRNPU	K.SSGPTSLFAVTVAPPGAR.Q	857.959	2	3275	-0.002315	65.54	1.33986e+06	1.81855e+06	1482853	2001076	1.58533e+06	2.06458e+06
Q00839,Heterogeneous nuclear ribonucleoprotein U OS=Homo sapiens GN=HNRNPU	R.NFILDQTNVSAAAQR.R	824.424	2	2701	-0.004634	111.15	4.46834e+06	5889070	5.39935e+06	6.62049e+06	5371322	7.38684e+06
Q01844,RNA-binding protein EWS OS=Homo sapiens GN=EWSR1	K.GDATVSYEDPPTAK.A	725.834	2	1672	-0.008326	74.83	1.70933e+06	2.6065e+06	1.9912e+06	3072282	2004677	2539500
Q02878,60S ribosomal protein L6 OS=Homo sapiens GN=RPL6	K.AIPQLQGYLR.S	579.833	2	2928	-0.003596	64.08	1.38224e+07	2.55715e+07	1.57512e+07	2.72792e+07	15832160	2.83866e+07
Q02878,60S ribosomal protein L6 OS=Homo sapiens GN=RPL6	K.AVDSQILPK.I	485.78	2	1941	-0.003122	70.89	26720602	41511094	26352018	44156830	2.38985e+07	39284608
Q02878,60S ribosomal protein L6 OS=Homo sapiens GN=RPL6	K.HLTDAYFK.K	497.752	2	1896	-0.00317	36.64	5.23692e+07	41103164	53521828	4.3889e+07	53097919	44982800
Q02878,60S ribosomal protein L6 OS=Homo sapiens GN=RPL6	K.QLASGLLLVTGPLVLNR.V	882.537	2	3910	-0.007473	96.1	1757454	5442960	2.49702e+06	5.65088e+06	2.11624e+06	5.70588e+06
Q02878,60S ribosomal protein L6 OS=Homo sapiens GN=RPL6	K.YEITEQR.K	469.731	2	1409	-0.002269	40.3	11185913	19999555	12736221	22362530	14181333	20714687
Q02878,60S ribosomal protein L6 OS=Homo sapiens GN=RPL6	R.EKYEITEQR.K	598.3	2	1293	-0.00297	50.38	2682802	4638552	2724149	5.23911e+06	3213347	5419168
Q02878,60S ribosomal protein L6 OS=Homo sapiens GN=RPL6	R.HQEGEIFDTEK.E	666.802	2	1595	-0.008922	81.38	5074907	7388069	4.68921e+06	6.96198e+06	4.88428e+06	7.50519e+06
Q02878,60S ribosomal protein L6 OS=Homo sapiens GN=RPL6	R.HQEGEIFDTEKEK.Y	795.374	2	1507	-0.004131	78.69	4946413	6181591	4739030	5319298	4.67459e+06	5773928
Q02878,60S ribosomal protein L6 OS=Homo sapiens GN=RPL6	R.HQEGEIFDTEKEK.Y	530.584	3	1529	-0.006952	55.43	3.00848e+07	3.04333e+07	21861998	29804629	25966802	30864373
Q02878,60S ribosomal protein L6 OS=Homo sapiens GN=RPL6	R.SVFALTNGIYPHK.V	723.888	2	2971	-0.005977	64.61	8258939	10945440	1.00568e+07	1.19818e+07	9784263	11913981
Q02878,60S ribosomal protein L6 OS=Homo sapiens GN=RPL6	R.VLATVTKPVGGDK.N	642.877	2	1493	-0.004955	79.98	28910661	5.1173e+07	3.54928e+07	55291117	32595920	5.1302e+07
Q02878,60S ribosomal protein L6 OS=Homo sapiens GN=RPL6	R.VLATVTKPVGGDK.N	428.921	3	1489	-0.005058	65.84	3.9443e+07	7.21496e+07	4.34025e+07	78246984	54928841	6.06004e+07
Q02878,60S ribosomal protein L6 OS=Homo sapiens GN=RPL6	R.YYPTEDVPR.K	570.27	2	1892	-0.00387	63.06	5.47497e+07	81348895	5.61729e+07	8.56639e+07	5.85449e+07	8.9054e+07
Q03135,Caveolin-1 OS=Homo sapiens GN=CAV1	K.HLNDDVVK.I	470.246	2	1057	-0.004389	62.39	3.4273e+06	3.66349e+06	3.70561e+06	3.87244e+06	2903465	3354280
Q03135,Caveolin-1 OS=Homo sapiens GN=CAV1	K.IDFEDVIAEPEGTHSFDGIWK.A	802.38	3	3819	-0.003212	54.44	3.19725e+06	3674474	3616898	3747699	4052220	4.55335e+06
Q03135,Caveolin-1 OS=Homo sapiens GN=CAV1	R.EQGNIYKPNNK.A	652.831	2	896	-0.004709	37.06	156336	171138	167558	257552	260734	245038
Q03518,Antigen peptide transporter 1 OS=Homo sapiens GN=TAP1	K.LGSLWVPGGQGGSGNPVR.R	869.453	2	2839	-0.005	55.15	810170	1.06974e+06	986146	1.32492e+06	1200592	1547138
Q03518,Antigen peptide transporter 1 OS=Homo sapiens GN=TAP1	K.SGAHSFISGLPQGYDTEVDEAGSQLSGGQR.Q	1017.47	3	3150	-0.004663	88.9	1532388	1.89492e+06	2108918	2.32014e+06	2029721	2485605
Q03518,Antigen peptide transporter 1 OS=Homo sapiens GN=TAP1	R.ELISWGAPGSADSTR.L	773.871	2	2745	-0.015177	38.31	1.35575e+06	1.72716e+06	1535791	1949898	1611881	2.10894e+06
Q03518,Antigen peptide transporter 1 OS=Homo sapiens GN=TAP1	R.QVAAVGQEPQVFGR.S	743.39	2	2347	-0.007136	95.21	1346678	1.95183e+06	1.59343e+06	2053778	1.74686e+06	2197785
Q03518,Antigen peptide transporter 1 OS=Homo sapiens GN=TAP1	R.SFANEEGEAQK.F	605.268	2	1179	-0.008966	46.14	1199316	1.3827e+06	1033349	1.90851e+06	1.50268e+06	1885060
Q07020,60S ribosomal protein L18 OS=Homo sapiens GN=RPL18	K.APGTPHSHTKPYVR.S	516.608	3	401	0.001807	45.35	0	0	1.8952e+06	154772	0	0
Q07020,60S ribosomal protein L18 OS=Homo sapiens GN=RPL18	K.ILTFDQLALDSPK.G	730.9	2	3409	-0.006128	96.51	14738399	24991592	14868877	2.78712e+07	1.61844e+07	29690153
Q07020,60S ribosomal protein L18 OS=Homo sapiens GN=RPL18	K.TAVVVGTITDDVR.V	673.367	2	2532	-0.005106	64.78	1.05663e+07	15017847	9.09031e+06	15392452	9111827	1.52295e+07
Q07020,60S ribosomal protein L18 OS=Homo sapiens GN=RPL18	R.TNRPPLSLSR.M	570.825	2	1589	-0.006343	35.38	1954364	2.90979e+06	1.8565e+06	3348967	1629693	2656726
Q07020,60S ribosomal protein L18 OS=Homo sapiens GN=RPL18	R.TNSTFNQVVLK.R	625.838	2	2306	-0.00506	60.68	6910254	1.22021e+07	7689436	13006853	8038577	13588653
Q07666,KH domain-containing, RNA-binding, signal transduction-associated protein 1 OS=Homo sapiens GN=KHDRBS1	K.DSLDPSFTHAMQLLTAEIEK.I	749.367	3	3993	-0.013892	50.52	1277157	1474716	1602926	1728364	1.48785e+06	2.14262e+06
Q07666,KH domain-containing, RNA-binding, signal transduction-associated protein 1 OS=Homo sapiens GN=KHDRBS1	K.ILGPQGNTIK.R	520.806	2	1658	-0.005443	40.87	1156315	1.97372e+06	1.31271e+06	2.13532e+06	1573161	2301998
Q07666,KH domain-containing, RNA-binding, signal transduction-associated protein 1 OS=Homo sapiens GN=KHDRBS1	K.KDDEENYLDLFSHK.N	584.938	3	2997	-0.006614	74.38	3928581	4.74327e+06	4033778	5.10677e+06	4.44879e+06	5.21399e+06
Q08211,ATP-dependent RNA helicase A OS=Homo sapiens GN=DHX9	K.AENNSEVGASGYGVPGPTWDR.G	1081.99	2	2645	-0.007396	123.01	2492592	3.73786e+06	3.13272e+06	4.18669e+06	3363901	4805469
Q08211,ATP-dependent RNA helicase A OS=Homo sapiens GN=DHX9	K.AIEPPPLDAVIEAEHTLR.E	986.027	2	3720	-0.006876	97.89	1.00865e+06	1430843	1.23516e+06	1385107	974130	1350181
Q08211,ATP-dependent RNA helicase A OS=Homo sapiens GN=DHX9	K.LAAQSCALSIVR.Q	644.854	2	2596	-0.00416	58.16	1267923	1.64943e+06	1349094	1.82454e+06	1321306	1944600
Q08211,ATP-dependent RNA helicase A OS=Homo sapiens GN=DHX9	K.LAQFEPSQR.Q	538.277	2	1603	-0.006022	52.06	2473568	3553569	2.3235e+06	3762007	2.73244e+06	3616751
Q08211,ATP-dependent RNA helicase A OS=Homo sapiens GN=DHX9	K.NELMYQLEQDHDLQAILQER.E	829.407	3	3755	0.00788	49.75	4.65748e+06	5.70135e+06	5.39285e+06	6050540	5.7089e+06	7009240
Q08211,ATP-dependent RNA helicase A OS=Homo sapiens GN=DHX9	K.QPAIISQLDPVNER.M	790.423	2	2900	-0.005396	72.14	3.66684e+06	5.15607e+06	4575961	5.7309e+06	4514432	6.46393e+06
Q08211,ATP-dependent RNA helicase A OS=Homo sapiens GN=DHX9	K.TTQVPQFILDDFIQNDR.A	1025.51	2	3886	-0.004435	89.77	5.86218e+06	7536510	7297075	7.97986e+06	7364023	9565951
Q08211,ATP-dependent RNA helicase A OS=Homo sapiens GN=DHX9	K.VFDPVPVGVTK.V	579.329	2	2607	-0.004984	36.35	2890836	3.9904e+06	3148675	4384534	3.25813e+06	4554073
Q08211,ATP-dependent RNA helicase A OS=Homo sapiens GN=DHX9	K.VNLSQDLEHQLQNIIQELNLEILPPPEDPSVPVALNIGK.L	1443.1	3	4085	-0.03077	66.79	554965	1.23347e+06	936512	1320370	932347	1573680
[truncated: 470 more rows]

## Sheet: BR1-Ins vs TfR mAb
Protein	Peptide	m/z	z	RT (s)	Delta Mass	Mascot Score	Intensity: TfR mAb - TR1	Intensity: Insulin - TR1	Intensity: TfR mAb - TR2	Intensity: Insulin - TR2
[truncated: 1,398 more rows]

[truncated: 5 more sheets: BR2-Ins vs TfR mAb, BR3-Ins vs TfR mAb, BR1-IGF1Rsd-Fc, BR2-IGF1Rsd-Fc, BR3-IGF1Rsd-Fc]
